# Supplementary material for: Time‐Resolved Encryption via a Kinetics‐Tunable Supramolecular Photochromic System
Source: Adv Sci (Weinh). 2022 Jan 6;9(6):2104790. doi: 10.1002/advs.202104790 (PMC8867189; doi:10.1002/advs.202104790)
Supplement: Supplementary file 2 — Supporting Information [file ADVS-9-2104790-s001.cif]

data_exp_1500
_audit_creation_date               2020-10-26
_audit_creation_method
;
Olex2 1.2
(compiled 2018.05.29 svn.r3508 for OlexSys, GUI svn.r5506)
;
_shelx_SHELXL_version_number       '2017/1'
_audit_contact_author_address      ?
_audit_contact_author_email        ?
_audit_contact_author_name         ''
_audit_contact_author_phone        ?
_publ_contact_author_id_orcid      ?
_publ_section_references
;
Dolomanov, O.V., Bourhis, L.J., Gildea, R.J, Howard, J.A.K. & Puschmann, H.
 (2009), J. Appl. Cryst. 42, 339-341.

Sheldrick, G.M. (2015). Acta Cryst. A71, 3-8.

Sheldrick, G.M. (2015). Acta Cryst. C71, 3-8.
;
_chemical_name_common              ?
_chemical_name_systematic          ?
_chemical_formula_moiety           '2(I), O, 2(C12 H13 N2)'
_chemical_formula_sum              'C24 H26 I2 N4 O'
_chemical_formula_weight           640.29
_chemical_melting_point            ?
loop_
  _atom_type_symbol
  _atom_type_description
  _atom_type_scat_dispersion_real
  _atom_type_scat_dispersion_imag
  _atom_type_scat_source
 'C' 'C' 0.0181 0.0091 'International Tables Vol C Tables 4.2.6.8 and 6.1.1.4'
 'H' 'H' 0.0000 0.0000 'International Tables Vol C Tables 4.2.6.8 and 6.1.1.4'
 'I' 'I' -0.3257 6.8362 'International Tables Vol C Tables 4.2.6.8 and 6.1.1.4'
 'N' 'N' 0.0311 0.0180 'International Tables Vol C Tables 4.2.6.8 and 6.1.1.4'
 'O' 'O' 0.0492 0.0322 'International Tables Vol C Tables 4.2.6.8 and 6.1.1.4'

_shelx_space_group_comment
;
The symmetry employed for this shelxl refinement is uniquely defined
by the following loop, which should always be used as a source of
symmetry information in preference to the above space-group names.
They are only intended as comments.
;
_space_group_crystal_system        'monoclinic'
_space_group_IT_number             14
_space_group_name_H-M_alt          'P 1 21/n 1'
_space_group_name_Hall             '-P 2yn'
loop_
  _space_group_symop_operation_xyz
 'x, y, z'
 '-x+1/2, y+1/2, -z+1/2'
 '-x, -y, -z'
 'x-1/2, -y-1/2, z-1/2'

_cell_length_a                     10.28510(10)
_cell_length_b                     19.5784(2)
_cell_length_c                     13.06390(10)
_cell_angle_alpha                  90
_cell_angle_beta                   101.6790(10)
_cell_angle_gamma                  90
_cell_volume                       2576.16(4)
_cell_formula_units_Z              4
_cell_measurement_reflns_used      11872
_cell_measurement_temperature      100.00(10)
_cell_measurement_theta_max        73.7560
_cell_measurement_theta_min        4.1100
_shelx_estimated_absorpt_T_max     ?
_shelx_estimated_absorpt_T_min     ?
_exptl_absorpt_coefficient_mu      19.342
_exptl_absorpt_correction_T_max    1.00000
_exptl_absorpt_correction_T_min    0.14307
_exptl_absorpt_correction_type     multi-scan
_exptl_absorpt_process_details
;
CrysAlisPro 1.171.39.32a (Rigaku Oxford Diffraction, 2017)
Empirical absorption correction using spherical harmonics,
 implemented in SCALE3 ABSPACK scaling algorithm.
;
_exptl_absorpt_special_details     ?
_exptl_crystal_colour              'clear light colourless'
_exptl_crystal_colour_lustre       clear
_exptl_crystal_colour_modifier     light
_exptl_crystal_colour_primary      colourless
_exptl_crystal_density_diffrn      1.651
_exptl_crystal_density_meas        ?
_exptl_crystal_density_method      ?
_exptl_crystal_description         block
_exptl_crystal_F_000               1248
_exptl_crystal_size_max            0.32
_exptl_crystal_size_mid            0.28
_exptl_crystal_size_min            0.12
_exptl_transmission_factor_max     ?
_exptl_transmission_factor_min     ?
_diffrn_reflns_av_R_equivalents    0.0519
_diffrn_reflns_av_unetI/netI       0.0361
_diffrn_reflns_Laue_measured_fraction_full  0.996
_diffrn_reflns_Laue_measured_fraction_max  0.996
_diffrn_reflns_limit_h_max         12
_diffrn_reflns_limit_h_min         -10
_diffrn_reflns_limit_k_max         23
_diffrn_reflns_limit_k_min         -23
_diffrn_reflns_limit_l_max         14
_diffrn_reflns_limit_l_min         -15
_diffrn_reflns_number              25481
_diffrn_reflns_point_group_measured_fraction_full  0.996
_diffrn_reflns_point_group_measured_fraction_max  0.996
_diffrn_reflns_theta_full          67.072
_diffrn_reflns_theta_max           67.072
_diffrn_reflns_theta_min           4.938
_diffrn_ambient_environment        N~2~
_diffrn_ambient_temperature        100.00(10)
_diffrn_detector                   'CCD plate'
_diffrn_detector_area_resol_mean   ?
_diffrn_measured_fraction_theta_full  0.996
_diffrn_measured_fraction_theta_max  0.996
_diffrn_measurement_details
;
List of Runs (angles in degrees, time in seconds):

  # Type    Start    End  Width  t~exp~   \w     \q     \k     \f   Frames
--------------------------------------------------------------------------
  1  \w     41.00  89.00   1.00    2.00    --    0.00  38.00  30.00   48
  2  \w    -88.00 -50.00   1.00    2.00    --    0.00 -77.00  30.00   38
  3  \w    -17.00   9.00   1.00    2.00    --    0.00 -77.00  30.00   26
  4  \w    -88.00 -49.00   1.00    2.00    --    0.00 -38.00 150.00   39
  5  \w    -28.00  19.00   1.00    2.00    --    0.00 -38.00 150.00   47
  6  \w    -16.00  18.00   1.00    2.00    --    0.00  38.00  30.00   34
  7  \w    -69.00   9.00   1.00    2.00    --    0.00 -38.00  60.00   78
  8  \w     37.00 123.00   1.00    2.00    --   95.80 -82.00-150.00   86
  9  \w    131.00 164.00   1.00    2.00    --   95.80  30.00-180.00   33
 10  \w      8.00  70.00   1.00    2.00    --   95.80 -30.00-120.00   62
 11  \w     70.00  96.00   1.00    2.00    --   95.80 -82.00 -60.00   26
 12  \w     11.00 121.00   1.00    2.00    --   95.80 -82.00 -30.00  110
 13  \w     84.00 109.00   1.00    2.00    --   95.80  30.00-180.00   25
 14  \w     84.00 125.00   1.00    2.00    --   95.80 -82.00  30.00   41
 15  \w     15.00 115.00   1.00    2.00    --   95.80 -45.00  90.00  100
 16  \w    131.00 184.00   1.00    2.00    --   95.80  15.00  90.00   53
 17  \w     39.00 101.00   1.00    2.00    --   95.80 -61.00-150.00   62
 18  \w     72.00 116.00   1.00    2.00    --   95.80  15.00  90.00   44
 19  \w      7.00 119.00   1.00    2.00    --   95.80 -61.00 -30.00  112
 20  \w     78.00 184.00   1.00    2.00    --   95.80  30.00-150.00  106
 21  \w     18.00  43.00   1.00    2.00    --   95.80 -82.00  90.00   25
 22  \w     80.00 110.00   1.00    2.00    --   95.80 -82.00  90.00   30
 23  \w     88.00 113.00   1.00    2.00    --   95.80 -82.00 112.15   25
 24  \w    112.00 170.00   1.00    2.00    --   95.80  30.00-120.00   58
 25  \w     61.00 101.00   1.00    2.00    --   95.80 -82.00-180.00   40
 26  \w     31.00  71.00   1.00    2.00    --   95.80 -82.00 112.15   40
;
_diffrn_measurement_device         'four-circle diffractometer'
_diffrn_measurement_device_type    'XtaLAB AFC12 (RINC): Kappa dual home/near'
_diffrn_measurement_method         '\w scans'
_diffrn_orient_matrix_type        
 'CrysAlisPro convention (1999,Acta A55,543-557)'
_diffrn_orient_matrix_UB_11        -0.0798230000
_diffrn_orient_matrix_UB_12        0.0076376000
_diffrn_orient_matrix_UB_13        -0.1126727000
_diffrn_orient_matrix_UB_21        -0.0097774000
_diffrn_orient_matrix_UB_22        0.0776052000
_diffrn_orient_matrix_UB_23        0.0163621000
_diffrn_orient_matrix_UB_31        0.1301369000
_diffrn_orient_matrix_UB_32        0.0104802000
_diffrn_orient_matrix_UB_33        -0.0391914000
_diffrn_radiation_monochromator    graphite
_diffrn_radiation_probe            x-ray
_diffrn_radiation_type             CuK\a
_diffrn_radiation_wavelength       1.54184
_diffrn_source                     'fine-focus sealed X-ray tube'
_diffrn_source_type                'Enhance (Cu) X-ray Source'
_reflns_Friedel_coverage           0.000
_reflns_Friedel_fraction_full      .
_reflns_Friedel_fraction_max       .
_reflns_number_gt                  4182
_reflns_number_total               4589
_reflns_odcompleteness_completeness  99.92
_reflns_odcompleteness_iscentric   1
_reflns_odcompleteness_theta       66.97
_reflns_special_details
;
 Reflections were merged by SHELXL according to the crystal
 class for the calculation of statistics and refinement.
 
 _reflns_Friedel_fraction is defined as the number of unique
 Friedel pairs measured divided by the number that would be
 possible theoretically, ignoring centric projections and
 systematic absences.
;
_reflns_threshold_expression       'I > 2\s(I)'
_computing_cell_refinement         'CrysAlisPro 1.171.39.32a (Rigaku OD, 2017)'
_computing_data_collection         'CrysAlisPro 1.171.39.32a (Rigaku OD, 2017)'
_computing_data_reduction          'CrysAlisPro 1.171.39.32a (Rigaku OD, 2017)'
_computing_molecular_graphics      'Olex2 (Dolomanov et al., 2009)'
_computing_publication_material    'Olex2 (Dolomanov et al., 2009)'
_computing_structure_refinement    'ShelXL (Sheldrick, 2015)'
_computing_structure_solution      'ShelXT (Sheldrick, 2015)'
_refine_diff_density_max           0.958
_refine_diff_density_min           -0.655
_refine_diff_density_rms           0.088
_refine_ls_extinction_coef         .
_refine_ls_extinction_method       none
_refine_ls_goodness_of_fit_ref     1.028
_refine_ls_hydrogen_treatment      constr
_refine_ls_matrix_type             full
_refine_ls_number_parameters       282
_refine_ls_number_reflns           4589
_refine_ls_number_restraints       0
_refine_ls_R_factor_all            0.0303
_refine_ls_R_factor_gt             0.0265
_refine_ls_restrained_S_all        1.028
_refine_ls_shift/su_max            0.003
_refine_ls_shift/su_mean           0.000
_refine_ls_structure_factor_coef   Fsqd
_refine_ls_weighting_details      
 'w=1/[\s^2^(Fo^2^)+(0.0305P)^2^+1.7655P] where P=(Fo^2^+2Fc^2^)/3'
_refine_ls_weighting_scheme        calc
_refine_ls_wR_factor_gt            0.0632
_refine_ls_wR_factor_ref           0.0646
_refine_special_details            ?
_olex2_refinement_description
;
1. Fixed Uiso
 At 1.2 times of:
  All C(H) groups, All N(H) groups
 At 1.5 times of:
  All C(H,H,H) groups
2.a Aromatic/amide H refined with riding coordinates:
 N1(H1), C8(H8), N3(H3A), C11(H11), C3(H3), C9(H9), C6(H6), C10(H10), C23(H23),
  C5(H5), C20(H20), C1(H1A), C17(H17), C22(H22), C15(H15), C14(H14), C18(H18),
 C2(H2), C21(H21), C13(H13)
2.b Idealised Me refined as rotating group:
 C12(H12A,H12B,H12C), C24(H24A,H24B,H24C)
;
_atom_sites_solution_hydrogens     geom
_atom_sites_solution_primary       dual
_atom_sites_solution_secondary     ?
loop_
  _atom_site_label
  _atom_site_type_symbol
  _atom_site_fract_x
  _atom_site_fract_y
  _atom_site_fract_z
  _atom_site_U_iso_or_equiv
  _atom_site_adp_type
  _atom_site_occupancy
  _atom_site_site_symmetry_order
  _atom_site_calc_flag
  _atom_site_refinement_flags_posn
  _atom_site_refinement_flags_adp
  _atom_site_refinement_flags_occupancy
  _atom_site_disorder_assembly
  _atom_site_disorder_group
 I1 I 0.81140(2) 0.80218(2) 0.78204(2) 0.02320(7) Uani 1 1 d . . . . .
 I2 I 0.85338(2) 0.89630(2) 0.37456(2) 0.02289(7) Uani 1 1 d . . . . .
 O1 O 0.6580(3) 0.79500(12) 0.5107(2) 0.0289(6) Uani 1 1 d . . . . .
 N2 N 0.2740(3) 0.88760(13) 0.4466(2) 0.0172(6) Uani 1 1 d . . . . .
 N4 N 0.5379(3) 0.62543(14) 0.5875(2) 0.0209(6) Uani 1 1 d . . . . .
 N1 N 0.8474(3) 1.15993(15) 0.2486(2) 0.0303(7) Uani 1 1 d . . . . .
 H1 H 0.926704 1.170202 0.242147 0.036 Uiso 1 1 calc R . . . .
 C8 C 0.4659(3) 0.92853(16) 0.3922(2) 0.0180(7) Uani 1 1 d . . . . .
 H8 H 0.551177 0.920371 0.381451 0.022 Uiso 1 1 calc R . . . .
 N3 N 1.0431(3) 0.32499(14) 0.3624(2) 0.0247(6) Uani 1 1 d . . . . .
 H3A H 1.088765 0.309004 0.319524 0.030 Uiso 1 1 calc R . . . .
 C11 C 0.2836(3) 1.00344(16) 0.3955(3) 0.0201(7) Uani 1 1 d . . . . .
 H11 H 0.243763 1.046237 0.385937 0.024 Uiso 1 1 calc R . . . .
 C7 C 0.4091(3) 0.99375(16) 0.3715(2) 0.0172(6) Uani 1 1 d . . . . .
 C3 C 0.6321(4) 1.16934(18) 0.2481(3) 0.0276(8) Uani 1 1 d . . . . .
 H3 H 0.546602 1.186699 0.241303 0.033 Uiso 1 1 calc R . . . .
 C9 C 0.3969(3) 0.87703(17) 0.4278(2) 0.0187(7) Uani 1 1 d . . . . .
 H9 H 0.435308 0.833972 0.439294 0.022 Uiso 1 1 calc R . . . .
 C6 C 0.4760(3) 1.04992(16) 0.3311(2) 0.0202(7) Uani 1 1 d . . . . .
 H6 H 0.429873 1.090766 0.316281 0.024 Uiso 1 1 calc R . . . .
 C4 C 0.6747(3) 1.10142(16) 0.2790(3) 0.0213(7) Uani 1 1 d . . . . .
 C16 C 0.9237(3) 0.39540(16) 0.4396(3) 0.0195(7) Uani 1 1 d . . . . .
 C10 C 0.2184(3) 0.95041(16) 0.4331(3) 0.0202(7) Uani 1 1 d . . . . .
 H10 H 0.135592 0.957907 0.449304 0.024 Uiso 1 1 calc R . . . .
 C19 C 0.6999(3) 0.51793(16) 0.5523(2) 0.0190(7) Uani 1 1 d . . . . .
 C23 C 0.7006(4) 0.58158(17) 0.5014(3) 0.0236(7) Uani 1 1 d . . . . .
 H23 H 0.757029 0.588392 0.454966 0.028 Uiso 1 1 calc R . . . .
 C5 C 0.6006(3) 1.04664(16) 0.3138(2) 0.0191(7) Uani 1 1 d . . . . .
 H5 H 0.643337 1.004656 0.325600 0.023 Uiso 1 1 calc R . . . .
 C20 C 0.6153(4) 0.51289(17) 0.6233(3) 0.0236(7) Uani 1 1 d . . . . .
 H20 H 0.613147 0.472336 0.659960 0.028 Uiso 1 1 calc R . . . .
 C1 C 0.8084(4) 1.09822(18) 0.2778(3) 0.0250(8) Uani 1 1 d . . . . .
 H1A H 0.862472 1.060087 0.294314 0.030 Uiso 1 1 calc R . . . .
 C17 C 0.8510(3) 0.45512(16) 0.4595(3) 0.0206(7) Uani 1 1 d . . . . .
 H17 H 0.853864 0.493177 0.417361 0.025 Uiso 1 1 calc R . . . .
 C22 C 0.6187(4) 0.63332(17) 0.5200(3) 0.0249(8) Uani 1 1 d . . . . .
 H22 H 0.619293 0.674662 0.485032 0.030 Uiso 1 1 calc R . . . .
 C15 C 0.9911(4) 0.38861(17) 0.3589(3) 0.0246(8) Uani 1 1 d . . . . .
 H15 H 0.999317 0.422174 0.310284 0.029 Uiso 1 1 calc R . . . .
 C14 C 1.0117(4) 0.28989(17) 0.4452(3) 0.0256(8) Uani 1 1 d . . . . .
 H14 H 1.036011 0.245198 0.464201 0.031 Uiso 1 1 calc R . . . .
 C12 C 0.2021(3) 0.82990(17) 0.4824(3) 0.0219(7) Uani 1 1 d . . . . .
 H12A H 0.192608 0.793745 0.431840 0.033 Uiso 1 1 calc GR . . . .
 H12B H 0.115881 0.844909 0.490472 0.033 Uiso 1 1 calc GR . . . .
 H12C H 0.251148 0.813563 0.548319 0.033 Uiso 1 1 calc GR . . . .
 C18 C 0.7793(3) 0.45976(16) 0.5345(3) 0.0212(7) Uani 1 1 d . . . . .
 H18 H 0.780870 0.422423 0.578701 0.025 Uiso 1 1 calc R . . . .
 C2 C 0.7408(4) 1.20363(18) 0.2307(3) 0.0322(9) Uani 1 1 d . . . . .
 H2 H 0.742461 1.249052 0.210182 0.039 Uiso 1 1 calc R . . . .
 C21 C 0.5358(4) 0.56553(17) 0.6403(3) 0.0246(7) Uani 1 1 d . . . . .
 H21 H 0.480287 0.560619 0.687808 0.030 Uiso 1 1 calc R . . . .
 C13 C 0.9387(4) 0.33189(17) 0.4944(3) 0.0229(7) Uani 1 1 d . . . . .
 H13 H 0.904732 0.321170 0.553144 0.028 Uiso 1 1 calc R . . . .
 C24 C 0.4486(4) 0.68176(18) 0.6046(3) 0.0298(8) Uani 1 1 d . . . . .
 H24A H 0.498904 0.723173 0.619203 0.045 Uiso 1 1 calc GR . . . .
 H24B H 0.408214 0.670808 0.662651 0.045 Uiso 1 1 calc GR . . . .
 H24C H 0.380790 0.687814 0.542940 0.045 Uiso 1 1 calc GR . . . .

loop_
  _atom_site_aniso_label
  _atom_site_aniso_U_11
  _atom_site_aniso_U_22
  _atom_site_aniso_U_33
  _atom_site_aniso_U_23
  _atom_site_aniso_U_13
  _atom_site_aniso_U_12
 I1 0.02731(13) 0.02183(12) 0.02263(12) 0.00074(8) 0.01017(9) 0.00663(9)
 I2 0.01778(12) 0.02301(12) 0.02924(13) 0.00275(8) 0.00802(9) 0.00229(8)
 O1 0.0248(14) 0.0252(13) 0.0358(14) 0.0060(11) 0.0040(11) 0.0014(11)
 N2 0.0151(14) 0.0179(13) 0.0185(13) -0.0022(10) 0.0029(11) -0.0018(11)
 N4 0.0263(16) 0.0165(13) 0.0208(14) -0.0012(11) 0.0072(12) 0.0048(12)
 N1 0.0324(18) 0.0299(16) 0.0321(17) -0.0033(13) 0.0147(14) -0.0113(14)
 C8 0.0166(17) 0.0193(16) 0.0173(15) -0.0009(12) 0.0017(13) 0.0003(13)
 N3 0.0256(16) 0.0244(15) 0.0261(15) -0.0054(12) 0.0101(13) 0.0025(13)
 C11 0.0213(17) 0.0155(15) 0.0232(16) -0.0019(13) 0.0039(14) 0.0007(13)
 C7 0.0164(16) 0.0198(16) 0.0140(15) -0.0031(12) 0.0000(12) 0.0031(13)
 C3 0.034(2) 0.0228(18) 0.0237(18) 0.0033(14) 0.0009(16) 0.0006(16)
 C9 0.0163(17) 0.0197(16) 0.0190(16) -0.0008(13) 0.0010(13) 0.0027(13)
 C6 0.0234(18) 0.0170(16) 0.0194(16) 0.0000(12) 0.0025(14) 0.0017(13)
 C4 0.0241(18) 0.0213(17) 0.0181(16) -0.0030(13) 0.0031(14) -0.0032(14)
 C16 0.0178(17) 0.0189(16) 0.0206(16) -0.0004(13) 0.0016(13) -0.0023(13)
 C10 0.0160(17) 0.0209(17) 0.0240(17) -0.0024(13) 0.0047(14) 0.0039(13)
 C19 0.0220(18) 0.0179(16) 0.0160(15) -0.0013(12) 0.0013(13) 0.0005(13)
 C23 0.029(2) 0.0207(17) 0.0220(17) 0.0028(13) 0.0081(15) 0.0000(15)
 C5 0.0228(18) 0.0171(15) 0.0166(16) -0.0031(12) 0.0019(13) -0.0011(13)
 C20 0.030(2) 0.0188(17) 0.0233(18) 0.0017(13) 0.0087(15) 0.0017(15)
 C1 0.029(2) 0.0210(17) 0.0280(19) -0.0036(14) 0.0129(16) -0.0054(15)
 C17 0.0245(18) 0.0175(16) 0.0206(16) 0.0019(13) 0.0065(14) -0.0008(14)
 C22 0.031(2) 0.0176(16) 0.0269(19) 0.0032(13) 0.0080(15) 0.0020(15)
 C15 0.029(2) 0.0216(17) 0.0257(18) 0.0036(14) 0.0109(15) 0.0044(14)
 C14 0.0254(19) 0.0169(16) 0.035(2) 0.0030(14) 0.0076(16) 0.0015(14)
 C12 0.0212(18) 0.0213(17) 0.0234(17) 0.0021(13) 0.0051(14) -0.0019(14)
 C18 0.0260(19) 0.0160(16) 0.0211(17) 0.0028(13) 0.0035(14) 0.0003(14)
 C2 0.048(3) 0.0227(18) 0.0251(19) 0.0051(14) 0.0063(17) -0.0105(17)
 C21 0.032(2) 0.0242(17) 0.0197(17) 0.0002(14) 0.0097(15) 0.0014(15)
 C13 0.0245(19) 0.0192(16) 0.0271(18) 0.0030(14) 0.0099(15) 0.0015(14)
 C24 0.033(2) 0.0233(18) 0.034(2) -0.0005(15) 0.0092(17) 0.0105(16)

_geom_special_details
;
 All esds (except the esd in the dihedral angle between two l.s. planes)
 are estimated using the full covariance matrix.  The cell esds are taken
 into account individually in the estimation of esds in distances, angles
 and torsion angles; correlations between esds in cell parameters are only
 used when they are defined by crystal symmetry.  An approximate (isotropic)
 treatment of cell esds is used for estimating esds involving l.s. planes.
;
loop_
  _geom_bond_atom_site_label_1
  _geom_bond_atom_site_label_2
  _geom_bond_distance
  _geom_bond_site_symmetry_2
  _geom_bond_publ_flag
 N2 C9 1.352(4) . ?
 N2 C10 1.353(4) . ?
 N2 C12 1.477(4) . ?
 N4 C22 1.338(4) . ?
 N4 C21 1.363(4) . ?
 N4 C24 1.481(4) . ?
 N1 H1 0.8600 . ?
 N1 C1 1.352(4) . ?
 N1 C2 1.374(5) . ?
 C8 H8 0.9300 . ?
 C8 C7 1.407(4) . ?
 C8 C9 1.367(5) . ?
 N3 H3A 0.8600 . ?
 N3 C15 1.353(4) . ?
 N3 C14 1.373(4) . ?
 C11 H11 0.9300 . ?
 C11 C7 1.401(5) . ?
 C11 C10 1.379(5) . ?
 C7 C6 1.452(4) . ?
 C3 H3 0.9300 . ?
 C3 C4 1.432(5) . ?
 C3 C2 1.362(5) . ?
 C9 H9 0.9300 . ?
 C6 H6 0.9300 . ?
 C6 C5 1.348(5) . ?
 C4 C5 1.441(4) . ?
 C4 C1 1.380(5) . ?
 C16 C17 1.439(4) . ?
 C16 C15 1.380(5) . ?
 C16 C13 1.427(4) . ?
 C10 H10 0.9300 . ?
 C19 C23 1.413(4) . ?
 C19 C20 1.398(5) . ?
 C19 C18 1.448(4) . ?
 C23 H23 0.9300 . ?
 C23 C22 1.370(5) . ?
 C5 H5 0.9300 . ?
 C20 H20 0.9300 . ?
 C20 C21 1.361(5) . ?
 C1 H1A 0.9300 . ?
 C17 H17 0.9300 . ?
 C17 C18 1.343(5) . ?
 C22 H22 0.9300 . ?
 C15 H15 0.9300 . ?
 C14 H14 0.9300 . ?
 C14 C13 1.359(5) . ?
 C12 H12A 0.9600 . ?
 C12 H12B 0.9600 . ?
 C12 H12C 0.9600 . ?
 C18 H18 0.9300 . ?
 C2 H2 0.9300 . ?
 C21 H21 0.9300 . ?
 C13 H13 0.9300 . ?
 C24 H24A 0.9600 . ?
 C24 H24B 0.9600 . ?
 C24 H24C 0.9600 . ?

loop_
  _geom_angle_atom_site_label_1
  _geom_angle_atom_site_label_2
  _geom_angle_atom_site_label_3
  _geom_angle
  _geom_angle_site_symmetry_1
  _geom_angle_site_symmetry_3
  _geom_angle_publ_flag
 C9 N2 C10 120.1(3) . . ?
 C9 N2 C12 119.1(3) . . ?
 C10 N2 C12 120.7(3) . . ?
 C22 N4 C21 120.5(3) . . ?
 C22 N4 C24 120.0(3) . . ?
 C21 N4 C24 119.4(3) . . ?
 C1 N1 H1 125.3 . . ?
 C1 N1 C2 109.4(3) . . ?
 C2 N1 H1 125.3 . . ?
 C7 C8 H8 119.6 . . ?
 C9 C8 H8 119.6 . . ?
 C9 C8 C7 120.7(3) . . ?
 C15 N3 H3A 125.3 . . ?
 C15 N3 C14 109.4(3) . . ?
 C14 N3 H3A 125.3 . . ?
 C7 C11 H11 119.5 . . ?
 C10 C11 H11 119.5 . . ?
 C10 C11 C7 120.9(3) . . ?
 C8 C7 C6 123.2(3) . . ?
 C11 C7 C8 116.4(3) . . ?
 C11 C7 C6 120.3(3) . . ?
 C4 C3 H3 126.6 . . ?
 C2 C3 H3 126.6 . . ?
 C2 C3 C4 106.9(4) . . ?
 N2 C9 C8 121.2(3) . . ?
 N2 C9 H9 119.4 . . ?
 C8 C9 H9 119.4 . . ?
 C7 C6 H6 117.9 . . ?
 C5 C6 C7 124.2(3) . . ?
 C5 C6 H6 117.9 . . ?
 C3 C4 C5 129.0(3) . . ?
 C1 C4 C3 106.7(3) . . ?
 C1 C4 C5 124.1(3) . . ?
 C15 C16 C17 125.1(3) . . ?
 C15 C16 C13 106.2(3) . . ?
 C13 C16 C17 128.7(3) . . ?
 N2 C10 C11 120.5(3) . . ?
 N2 C10 H10 119.7 . . ?
 C11 C10 H10 119.7 . . ?
 C23 C19 C18 124.1(3) . . ?
 C20 C19 C23 115.9(3) . . ?
 C20 C19 C18 119.9(3) . . ?
 C19 C23 H23 119.8 . . ?
 C22 C23 C19 120.4(3) . . ?
 C22 C23 H23 119.8 . . ?
 C6 C5 C4 126.8(3) . . ?
 C6 C5 H5 116.6 . . ?
 C4 C5 H5 116.6 . . ?
 C19 C20 H20 119.0 . . ?
 C21 C20 C19 122.0(3) . . ?
 C21 C20 H20 119.0 . . ?
 N1 C1 C4 108.4(3) . . ?
 N1 C1 H1A 125.8 . . ?
 C4 C1 H1A 125.8 . . ?
 C16 C17 H17 117.7 . . ?
 C18 C17 C16 124.6(3) . . ?
 C18 C17 H17 117.7 . . ?
 N4 C22 C23 121.2(3) . . ?
 N4 C22 H22 119.4 . . ?
 C23 C22 H22 119.4 . . ?
 N3 C15 C16 108.6(3) . . ?
 N3 C15 H15 125.7 . . ?
 C16 C15 H15 125.7 . . ?
 N3 C14 H14 126.0 . . ?
 C13 C14 N3 108.0(3) . . ?
 C13 C14 H14 126.0 . . ?
 N2 C12 H12A 109.5 . . ?
 N2 C12 H12B 109.5 . . ?
 N2 C12 H12C 109.5 . . ?
 H12A C12 H12B 109.5 . . ?
 H12A C12 H12C 109.5 . . ?
 H12B C12 H12C 109.5 . . ?
 C19 C18 H18 117.2 . . ?
 C17 C18 C19 125.6(3) . . ?
 C17 C18 H18 117.2 . . ?
 N1 C2 H2 125.7 . . ?
 C3 C2 N1 108.6(3) . . ?
 C3 C2 H2 125.7 . . ?
 N4 C21 H21 120.1 . . ?
 C20 C21 N4 119.9(3) . . ?
 C20 C21 H21 120.1 . . ?
 C16 C13 H13 126.1 . . ?
 C14 C13 C16 107.7(3) . . ?
 C14 C13 H13 126.1 . . ?
 N4 C24 H24A 109.5 . . ?
 N4 C24 H24B 109.5 . . ?
 N4 C24 H24C 109.5 . . ?
 H24A C24 H24B 109.5 . . ?
 H24A C24 H24C 109.5 . . ?
 H24B C24 H24C 109.5 . . ?

_shelx_res_file
;
TITL exp_1500_a.res in P2(1)/n
    exp_1500.res
    created by SHELXL-2017/1 at 11:08:46 on 26-Oct-2020
REM Old TITL exp_1500_a.res in P2(1)/n
REM SHELXT solution in P2(1)/n
REM R1 0.079, Rweak 0.006, Alpha 0.071, Orientation as input
REM Formula found by SHELXT: C26 I2 N2 O
CELL 1.54184 10.2851 19.5784 13.0639 90 101.679 90
ZERR 4 0.0001 0.0002 0.0001 0 0.001 0
LATT 1
SYMM 0.5-X,0.5+Y,0.5-Z
SFAC C H I N O
UNIT 96 104 8 16 4

L.S. 64 0 0
PLAN  6
BOND $H
list 4
fmap 2 53
ACTA
SHEL 999 0.837
OMIT -1 1 1
OMIT 1 1 1
OMIT 0 3 1
OMIT 1 2 0
OMIT 0 2 0
OMIT -2 1 2
OMIT 1 4 0
OMIT -3 0 1
OMIT 0 1 1
OMIT 9 0 1
OMIT 9 1 1
OMIT 2 3 2
OMIT -1 3 1
OMIT -4 4 1
OMIT -1 2 1
OMIT -6 4 1
REM <olex2.extras>
REM <HklSrc "%.\\exp_1500.hkl">
REM </olex2.extras>

WGHT    0.030500    1.765500
FVAR       0.21238
I1    3    0.811399    0.802179    0.782041    11.00000    0.02731    0.02183 =
         0.02263    0.00074    0.01017    0.00663
I2    3    0.853385    0.896303    0.374558    11.00000    0.01778    0.02301 =
         0.02924    0.00275    0.00802    0.00229
O1    5    0.658047    0.795001    0.510743    11.00000    0.02477    0.02523 =
         0.03576    0.00601    0.00398    0.00135
N2    4    0.273980    0.887598    0.446592    11.00000    0.01510    0.01793 =
         0.01850   -0.00224    0.00294   -0.00176
N4    4    0.537897    0.625432    0.587539    11.00000    0.02628    0.01651 =
         0.02081   -0.00121    0.00716    0.00481
N1    4    0.847449    1.159930    0.248565    11.00000    0.03243    0.02990 =
         0.03213   -0.00334    0.01472   -0.01128
AFIX  43
H1    2    0.926704    1.170202    0.242147    11.00000   -1.20000
AFIX   0
C8    1    0.465852    0.928529    0.392157    11.00000    0.01657    0.01934 =
         0.01729   -0.00086    0.00175    0.00030
AFIX  43
H8    2    0.551177    0.920371    0.381451    11.00000   -1.20000
AFIX   0

N3    4    1.043095    0.324990    0.362443    11.00000    0.02556    0.02436 =
         0.02611   -0.00539    0.01010    0.00254
AFIX  43
H3A   2    1.088765    0.309004    0.319524    11.00000   -1.20000
AFIX   0

C11   1    0.283627    1.003444    0.395498    11.00000    0.02127    0.01551 =
         0.02323   -0.00191    0.00387    0.00069
AFIX  43
H11   2    0.243763    1.046237    0.385937    11.00000   -1.20000
AFIX   0
C7    1    0.409083    0.993747    0.371504    11.00000    0.01639    0.01982 =
         0.01404   -0.00309    0.00003    0.00306
C3    1    0.632094    1.169337    0.248137    11.00000    0.03423    0.02284 =
         0.02373    0.00334    0.00090    0.00057
AFIX  43
H3    2    0.546602    1.186699    0.241303    11.00000   -1.20000
AFIX   0
C9    1    0.396940    0.877028    0.427788    11.00000    0.01630    0.01966 =
         0.01903   -0.00078    0.00099    0.00272
AFIX  43
H9    2    0.435308    0.833972    0.439294    11.00000   -1.20000
AFIX   0
C6    1    0.475980    1.049917    0.331141    11.00000    0.02341    0.01702 =
         0.01943   -0.00005    0.00252    0.00171
AFIX  43
H6    2    0.429873    1.090766    0.316281    11.00000   -1.20000
AFIX   0
C4    1    0.674669    1.101423    0.278985    11.00000    0.02412    0.02130 =
         0.01808   -0.00301    0.00311   -0.00317

C16   1    0.923712    0.395405    0.439647    11.00000    0.01783    0.01894 =
         0.02065   -0.00045    0.00162   -0.00226
C10   1    0.218411    0.950413    0.433101    11.00000    0.01598    0.02092 =
         0.02401   -0.00242    0.00474    0.00394
AFIX  43
H10   2    0.135592    0.957907    0.449304    11.00000   -1.20000
AFIX   0

C19   1    0.699950    0.517934    0.552341    11.00000    0.02196    0.01788 =
         0.01598   -0.00128    0.00135    0.00050
C23   1    0.700622    0.581580    0.501405    11.00000    0.02919    0.02072 =
         0.02202    0.00279    0.00809    0.00005
AFIX  43
H23   2    0.757029    0.588392    0.454966    11.00000   -1.20000
AFIX   0

C5    1    0.600631    1.046641    0.313833    11.00000    0.02278    0.01708 =
         0.01656   -0.00307    0.00194   -0.00113
AFIX  43
H5    2    0.643337    1.004656    0.325600    11.00000   -1.20000
AFIX   0

C20   1    0.615276    0.512892    0.623273    11.00000    0.03008    0.01875 =
         0.02327    0.00168    0.00873    0.00168
AFIX  43
H20   2    0.613147    0.472336    0.659960    11.00000   -1.20000
AFIX   0

C1    1    0.808378    1.098221    0.277802    11.00000    0.02900    0.02103 =
         0.02801   -0.00357    0.01288   -0.00543
AFIX  43
H1A   2    0.862472    1.060087    0.294314    11.00000   -1.20000
AFIX   0

C17   1    0.851019    0.455122    0.459457    11.00000    0.02446    0.01753 =
         0.02055    0.00187    0.00647   -0.00084
AFIX  43
H17   2    0.853864    0.493177    0.417361    11.00000   -1.20000
AFIX   0
C22   1    0.618707    0.633320    0.519994    11.00000    0.03103    0.01757 =
         0.02692    0.00317    0.00803    0.00201
AFIX  43
H22   2    0.619293    0.674662    0.485032    11.00000   -1.20000
AFIX   0
C15   1    0.991070    0.388614    0.358946    11.00000    0.02874    0.02157 =
         0.02569    0.00356    0.01087    0.00445
AFIX  43
H15   2    0.999317    0.422174    0.310284    11.00000   -1.20000
AFIX   0
C14   1    1.011659    0.289889    0.445174    11.00000    0.02537    0.01695 =
         0.03516    0.00301    0.00759    0.00154
AFIX  43
H14   2    1.036011    0.245198    0.464201    11.00000   -1.20000
AFIX   0

C12   1    0.202115    0.829905    0.482443    11.00000    0.02122    0.02132 =
         0.02341    0.00207    0.00506   -0.00192
AFIX 137
H12A  2    0.192608    0.793745    0.431840    11.00000   -1.50000
H12B  2    0.115881    0.844909    0.490472    11.00000   -1.50000
H12C  2    0.251148    0.813563    0.548319    11.00000   -1.50000
AFIX   0

C18   1    0.779350    0.459764    0.534474    11.00000    0.02596    0.01605 =
         0.02115    0.00284    0.00353    0.00028
AFIX  43
H18   2    0.780870    0.422423    0.578701    11.00000   -1.20000
AFIX   0

C2    1    0.740766    1.203634    0.230722    11.00000    0.04826    0.02273 =
         0.02510    0.00514    0.00630   -0.01054
AFIX  43
H2    2    0.742461    1.249052    0.210182    11.00000   -1.20000
AFIX   0

C21   1    0.535848    0.565527    0.640283    11.00000    0.03176    0.02422 =
         0.01967    0.00022    0.00965    0.00140
AFIX  43
H21   2    0.480287    0.560619    0.687808    11.00000   -1.20000
AFIX   0
C13   1    0.938741    0.331894    0.494361    11.00000    0.02451    0.01919 =
         0.02705    0.00298    0.00986    0.00152
AFIX  43
H13   2    0.904732    0.321170    0.553144    11.00000   -1.20000
AFIX   0
C24   1    0.448603    0.681758    0.604581    11.00000    0.03313    0.02335 =
         0.03388   -0.00047    0.00920    0.01051
AFIX 137
H24A  2    0.498904    0.723173    0.619203    11.00000   -1.50000
H24B  2    0.408214    0.670808    0.662651    11.00000   -1.50000
H24C  2    0.380790    0.687814    0.542940    11.00000   -1.50000
AFIX   0
HKLF 4


REM  exp_1500_a.res in P2(1)/n
REM R1 =  0.0265 for    4182 Fo > 4sig(Fo)  and  0.0303 for all    4589 data
REM    282 parameters refined using      0 restraints

END

WGHT      0.0305      1.7741

REM Highest difference peak  0.958,  deepest hole -0.655,  1-sigma level  0.088
Q1    1   0.8827  0.8989  0.4520  11.00000  0.05    0.96
Q2    1   0.8331  0.8005  0.8644  11.00000  0.05    0.94
Q3    1   0.7803  0.8006  0.7017  11.00000  0.05    0.92
Q4    1   0.8351  0.8975  0.2909  11.00000  0.05    0.82
Q5    1   0.7044  0.7992  0.5786  11.00000  0.05    0.72
Q6    1   0.7423  0.7724  0.7823  11.00000  0.05    0.54
;
_shelx_res_checksum                69958
_shelx_hkl_file
;
   0   0  -1    1.04    1.20
   0   0  -2  137.05    9.31
   0   0   2  123.73   11.26
   0   0  -3   -2.17    2.88
   0   0   3   -4.09    7.63
   0   0  -4    3.28    2.52
   0   0   4    7.46    8.16
   0   0   5   -4.40    8.99
   0   0   5    0.32    1.78
   0   0  -5    0.23    2.04
   0   0  -6  272.37   16.65
   0   0   6  271.81   20.86
   0   0   6  281.74   17.81
   0   0  -7    0.94    1.81
   0   0  -7    4.69    3.49
   0   0  -7    2.79    2.98
   0   0  -7   -1.15    2.26
   0   0   7    0.74    2.82
   0   0   7    8.07    9.31
   0   0   7   -0.42    2.40
   0   0   8  930.13   56.64
   0   0  -8  918.06   56.53
   0   0  -8  940.41   56.92
   0   0  -9    1.89    3.25
   0   0  -9    0.55    4.10
   0   0  -9    4.37    3.44
   0   0  -9   -1.32    3.83
   0   0 -10   17.60    4.21
   0   0 -10   18.54    4.85
   0   0 -10   22.87    6.29
   0   0 -11    6.88    4.90
   0   0 -11    3.03    3.64
   0   0 -12  812.75   52.37
   0   0 -12  902.70   54.14
   0   0 -13    1.06    3.98
   0   0 -13    0.37    2.89
   0   0 -14  228.00   16.71
   0   0 -15    0.78    2.28
   0   1   1  109.77    6.98
   0   1  -1  105.21    6.38
   0  -1  -1  107.01    6.42
   0  -1  -1  108.52    6.89
   0  -1   1  104.46    6.38
   0  -1  -2  500.29   30.77
   0   1   2  519.94   30.46
   0  -1   2  466.92   28.78
   0   1   2  485.05   29.08
   0  -1  -2  503.92   29.03
   0   1   3  880.62   51.70
   0   1   3  901.65   53.17
   0  -1  -3  830.85   51.17
   0   1  -3  884.09   51.08
   0  -1  -4  564.34   34.53
   0  -1   4  560.95   36.89
   0   1  -4  587.71   34.41
   0   1   4  553.06   36.75
   0  -1  -5  773.08   47.96
   0   1   5  807.71   50.85
   0  -1   5  801.08   50.93
   0  -1   5  821.39   48.37
   0   1  -5  815.33   47.80
   0  -1  -5  810.85   48.07
   0  -1  -6  124.18   10.22
   0   1   6  159.53   14.91
   0  -1  -6  127.87   10.69
   0   1  -6  138.39   10.14
   0  -1  -6  163.37   10.76
   0   1  -6  122.73   10.01
   0  -1   6  134.87   10.55
   0  -1   6  138.02   14.18
   0  -1  -6  145.24   10.50
   0  -1  -7  285.80   18.22
   0   1  -7  247.84   18.44
   0  -1   7  240.42   18.66
   0  -1  -7  262.97   18.51
   0  -1   7  258.87   22.09
   0   1   7  267.55   19.05
   0   1   7  285.99   22.25
   0  -1   7  266.82   18.30
   0  -1  -7  262.32   18.39
   0   1  -7  268.54   18.72
   0   1  -7  275.41   17.68
   0  -1   8  708.05   44.51
   0   1   8  695.58   45.13
   0  -1  -8  744.03   45.41
   0   1  -8  672.79   44.86
   0  -1  -8  733.94   44.78
   0   1  -8  752.36   45.92
   0   1  -8  738.92   45.08
   0   1  -8  740.84   44.76
   0   1  -9   42.95    5.81
   0  -1  -9   39.12    6.20
   0   1  -9   43.40    6.26
   0   1  -9   44.69    7.10
   0  -1  -9   39.70    6.20
   0  -1 -10  829.29   50.87
   0   1 -10  827.39   50.08
   0   1 -10  768.48   50.31
   0  -1 -10  784.00   51.50
   0   1 -10  841.00   51.91
   0  -1 -11    4.38    4.68
   0   1 -11    3.11    4.74
   0  -1 -11    6.26    4.08
   0   1 -11    3.90    3.36
   0  -1 -12  144.19   12.37
   0   1 -12  131.36   11.67
   0   1 -12  142.88   13.30
   0  -1 -12  150.47   13.44
   0  -1 -13   99.04   10.17
   0   1 -13   97.10    9.85
   0  -1 -13   89.64    8.62
   0   1 -13   93.17    8.88
   0   1 -14   12.69    3.00
   0  -1 -14   12.77    3.92
   0   1 -14    7.91    3.63
   0  -1 -15   28.72    3.93
   0   1 -15   24.76    3.67
   0  -2   0   15.92    1.29
   0   2   1   21.78    2.00
   0   2  -1   22.09    2.07
   0   2  -1   18.06    1.86
   0   2  -1   21.48    1.74
   0  -2  -1   22.87    1.98
   0   2  -2 1033.56   62.65
   0  -2   2 1098.68   62.35
   0   2   2 1122.66   62.52
   0  -2  -2 1052.95   62.42
   0  -2  -2 1113.75   63.40
   0  -2  -2 1108.63   62.48
   0   2   3 8957.45  503.28
   0   2   3 8496.90  502.76
   0   2   3 9999.00  505.06
   0  -2  -3 8798.85  503.11
   0  -2  -3 9022.55  502.69
   0  -2  -3 8337.29  504.40
   0  -2   3 8744.32  502.55
   0  -2   4 2342.14  134.51
   0  -2  -4 2352.22  134.98
   0   2  -4 2290.16  134.50
   0   2   4 2435.78  137.22
   0  -2  -4 2345.32  134.52
   0   2   4 2309.18  135.47
   0   2  -5 1284.94   73.94
   0  -2  -5 1240.70   74.21
   0  -2   5 1248.24   74.19
   0   2   5 1313.25   77.30
   0  -2   5 1256.90   77.02
   0  -2  -6   87.27    7.93
   0  -2  -6   78.19    7.96
   0  -2  -6   84.69    7.70
   0  -2   6   98.95   12.93
   0   2  -6   96.86    7.44
   0   2   6   84.25   12.39
   0  -2  -6   94.03    7.79
   0  -2  -6   86.12    8.33
   0  -2   6   95.00    7.99
   0   2  -7  100.76   10.15
   0  -2   7  115.54   13.98
   0   2  -7  107.72    9.67
   0  -2  -7  113.90    9.87
   0  -2  -7  112.39    9.32
   0  -2  -7  103.56    9.85
   0   2  -7  110.92    8.67
   0  -2  -7  108.17    9.46
   0  -2  -7  109.86    9.35
   0  -2   7  118.52    9.40
   0   2  -7  121.27    9.90
   0  -2  -7  114.71    8.91
   0   2  -8    5.14    3.58
   0   2  -8    7.32    4.54
   0  -2  -8    6.53    3.91
   0  -2  -8    4.18    4.12
   0  -2   8    1.86    2.56
   0   2  -8    8.74    3.87
   0  -2  -8    3.08    3.30
   0   2  -9  334.04   23.70
   0   2  -9  331.96   23.69
   0  -2  -9  361.62   24.59
   0   2  -9  366.71   25.12
   0  -2  -9  314.89   24.20
   0  -2  -9  373.74   23.92
   0   2 -10   72.52    9.11
   0   2 -10   66.96    7.69
   0  -2 -10   61.91    8.12
   0  -2 -10   71.61    7.96
   0   2 -10   60.52    7.44
   0  -2 -11   21.96    5.44
   0  -2 -11   23.16    6.04
   0   2 -11   23.43    5.71
   0   2 -11   21.97    4.72
   0   2 -12    3.52    4.26
   0  -2 -12    0.99    3.26
   0  -2 -12    4.85    4.35
   0   2 -13   33.98    5.16
   0  -2 -13   24.69    4.70
   0  -2 -13   33.01    5.87
   0   2 -13   28.29    5.62
   0   2 -14  130.67   10.31
   0   2 -14  136.79   11.21
   0  -2 -14  148.79   11.78
   0   2 -15  129.98   10.17
   0  -2 -15  163.91   10.96
   0  -3   0    0.55    1.07
   0  -3   0   -0.36    1.62
   0   3   1    9.71    1.71
   0   3  -1   13.41    1.81
   0   3  -1    8.50    1.32
   0   3  -1   10.87    1.68
   0  -3  -1    9.74    1.65
   0  -3  -2  443.97   26.90
   0  -3  -2  485.69   27.67
   0   3  -2  460.71   26.76
   0   3  -2  482.09   27.09
   0  -3   2  435.36   27.05
   0  -3   2  446.57   26.71
   0   3   2  483.76   26.93
   0   3  -2  423.18   27.17
   0   3  -2  474.64   27.12
   0   3   3  797.57   49.95
   0  -3   3  861.13   49.24
   0  -3  -3  833.90   49.46
   0   3   3  896.92   49.59
   0   3  -3  902.65   49.87
   0  -3  -3  824.56   51.01
   0  -3   3  806.16   49.73
   0  -3  -4 1115.34   70.14
   0   3   4 1143.29   68.14
   0  -3  -4 1208.76   67.91
   0  -3   4 1176.38   67.72
   0   3   4 1141.01   68.91
   0   3  -5  532.89   31.27
   0  -3   5  447.80   31.93
   0   3   5  538.87   32.95
   0  -3  -5  523.51   31.40
   0  -3  -5  468.31   30.95
   0  -3   5  537.09   31.15
   0   3  -6 2090.12  115.32
   0  -3   6 1934.53  118.90
   0  -3  -6 2043.13  115.90
   0  -3   6 1975.67  115.46
   0  -3  -6 1909.89  116.19
   0  -3  -6 1975.11  116.64
   0  -3  -6 2000.03  115.62
   0  -3  -6 1915.46  115.96
   0   3  -6 1960.44  116.76
   0  -3  -6 2000.25  115.42
   0   3  -7  753.55   47.71
   0   3  -7  784.91   48.68
   0   3  -7  788.55   48.26
   0   3  -7  776.50   48.65
   0  -3  -7  767.64   47.84
   0  -3  -7  838.08   49.38
   0   3  -7  787.77   47.35
   0  -3  -7  835.61   47.84
   0  -3  -7  809.57   48.88
   0   3  -7  807.42   49.61
   0  -3   7  741.84   51.82
   0  -3   7  783.03   47.89
   0  -3  -8  255.92   19.05
   0   3  -8  246.44   19.29
   0   3  -8  241.04   18.44
   0  -3  -8  265.21   18.17
   0   3  -8  267.91   18.62
   0  -3  -8  251.92   18.84
   0  -3  -9  303.00   21.13
   0  -3  -9  329.56   22.38
   0  -3  -9  323.29   22.34
   0   3  -9  293.39   21.46
   0   3  -9  295.85   22.38
   0   3  -9  279.61   21.05
   0  -3 -10   29.01    5.31
   0  -3 -10   28.68    6.60
   0  -3 -10   15.99    5.47
   0   3 -10   25.48    5.98
   0   3 -10   19.73    4.68
   0   3 -10   27.77    5.49
   0  -3 -11   32.38    5.85
   0  -3 -11   21.88    6.33
   0   3 -11   26.18    4.71
   0   3 -11   21.91    5.70
   0   3 -11   29.70    5.05
   0  -3 -12   64.43    7.76
   0   3 -12   69.82    7.94
   0   3 -12   54.88    7.98
   0  -3 -12   59.67    8.35
   0  -3 -13  116.41   10.37
   0  -3 -13  115.40   11.48
   0   3 -13  122.40   11.10
   0   3 -13  122.62   10.51
   0  -3 -14  226.92   16.41
   0   3 -14  218.35   15.81
   0   3 -14  215.30   15.13
   0  -3 -15   15.79    3.24
   0   3 -15   14.87    2.73
   0  -4   0 1674.52   95.34
   0  -4   0 1660.89   95.61
   0  -4  -1 3325.04  187.78
   0   4  -1 3276.99  187.67
   0   4  -1 3241.21  187.65
   0   4   1 3342.18  187.79
   0  -4   2   86.38    6.27
   0   4  -2   88.45    6.23
   0   4   2   88.46    5.95
   0  -4  -2   72.50    6.06
   0   4  -2   81.42    6.28
   0   4  -2   87.22    5.83
   0   4  -2   82.33    6.26
   0   4   2   80.93    6.17
   0   4  -3  298.00   17.76
   0   4   3  303.62   17.56
   0  -4  -3  266.61   18.59
   0  -4  -3  277.92   17.44
   0  -4   3  277.08   17.12
   0   4  -3  274.41   17.26
   0   4  -3  284.02   18.06
   0  -4   3  271.46   17.73
   0   4  -3  298.34   17.90
   0   4  -4  589.46   35.38
   0  -4  -4  560.46   37.06
   0  -4  -4  604.35   35.16
   0   4   4  562.82   35.24
   0   4  -4  531.10   35.75
   0   4   4  616.36   36.32
   0  -4   4  618.18   35.81
   0  -4   4  595.41   34.78
   0  -4   5  225.83   20.43
   0   4  -5  264.78   16.41
   0   4   5  252.05   17.99
   0  -4   5  260.95   17.34
   0  -4   5  237.01   15.75
   0  -4  -5  230.79   16.08
   0   4  -5  222.94   16.19
   0  -4  -6    8.33    3.58
   0   4  -6    6.62    3.89
   0   4  -6    9.01    3.28
   0  -4  -6    8.44    3.23
   0  -4  -6    3.50    3.48
   0  -4   6    1.86    3.62
   0   4   6    3.84    4.73
   0  -4  -6    4.73    2.96
   0   4  -6    5.06    2.68
   0  -4  -6    4.23    2.57
   0  -4   6    0.28    2.24
   0   4  -6    2.29    3.15
   0  -4  -7  489.86   31.38
   0  -4  -7  458.34   29.53
   0   4  -7  485.50   29.91
   0   4  -7  480.50   31.67
   0   4  -7  472.17   30.48
   0  -4   7  472.30   31.53
   0   4  -7  478.86   29.23
   0   4  -7  450.54   31.15
   0   4  -7  474.37   30.30
   0  -4   7  448.05   29.50
   0   4  -7  469.75   30.75
   0   4  -7  466.87   30.24
   0  -4  -7  453.85   30.66
   0  -4  -7  475.85   30.43
   0  -4  -7  446.18   29.62
   0   4  -8  432.65   29.10
   0  -4  -8  445.84   29.81
   0  -4  -8  462.05   30.26
   0   4  -8  450.60   30.55
   0   4  -8  423.96   29.43
   0  -4  -8  443.70   28.86
   0  -4  -9   48.90    6.14
   0  -4  -9   41.25    7.18
   0   4  -9   38.72    6.39
   0   4  -9   41.68    7.22
   0  -4  -9   41.15    6.81
   0   4  -9   41.44    6.11
   0   4 -10    9.34    3.50
   0   4 -10   11.67    4.41
   0   4 -10   11.56    5.27
   0  -4 -10   11.40    5.08
   0  -4 -10    8.53    4.75
   0  -4 -10   14.06    4.41
   0   4 -11  171.66   15.00
   0   4 -11  174.74   13.99
   0  -4 -11  176.33   14.68
   0  -4 -11  160.29   13.28
   0  -4 -12   20.92    5.98
   0   4 -12   21.57    5.31
   0   4 -12   28.87    5.47
   0  -4 -12   20.09    5.09
   0  -4 -13  369.18   26.20
   0  -4 -13  354.37   25.10
   0   4 -13  385.39   25.75
   0   4 -13  397.75   25.54
   0  -4 -14    1.63    3.23
   0  -4 -14    3.13    2.35
   0   4 -14    6.65    2.69
   0   4 -14    3.42    2.77
   0  -4 -15   33.73    4.16
   0   4 -15   23.93    3.26
   0  -5   0   -1.01    2.07
   0  -5   0    1.42    1.26
   0   5  -1 1189.86   70.66
   0   5   1 1252.51   70.84
   0  -5  -1 1244.66   70.85
   0   5  -2   37.55    3.74
   0   5  -2   33.62    3.17
   0   5   2   32.57    3.45
   0   5  -2   37.20    3.70
   0   5  -2   40.80    3.72
   0  -5  -2   38.81    3.58
   0  -5  -3 2687.34  164.83
   0  -5  -3 2801.17  164.38
   0  -5   3 2773.15  164.52
   0   5  -3 2910.72  164.68
   0   5  -3 2910.31  164.04
   0   5  -3 2959.36  164.61
   0   5   3 2977.90  164.30
   0   5  -3 2908.55  164.81
   0   5  -4   69.14    6.23
   0   5   4   71.89    6.07
   0  -5  -4   76.57    6.17
   0  -5  -4   79.33    9.66
   0   5  -4   67.73    6.56
   0  -5   4   80.35    6.65
   0   5  -4   72.95    6.38
   0   5   4   63.21    6.76
   0  -5  -5   17.13    3.20
   0  -5   5   30.48   10.30
   0   5   5   20.24    3.31
   0  -5   5   25.04    4.30
   0   5  -5   14.55    3.40
   0  -5  -5   15.02    3.59
   0  -5   5   18.64    2.89
   0   5   5   13.73    4.94
   0   5  -5   20.19    3.74
   0   5  -6   27.06    5.33
   0   5  -6   17.58    4.51
   0  -5   6   27.66    3.87
   0  -5  -6   19.03    3.65
   0  -5  -6   25.93    4.43
   0   5  -6   29.00    5.08
   0   5  -6   27.57    4.19
   0   5   6   24.58    6.08
   0  -5  -6   29.05    4.96
   0  -5  -6   23.50    5.17
   0   5  -6   26.27    4.35
   0  -5   6   29.77   10.49
   0  -5   6   21.51    4.91
   0  -5  -6   29.78    4.71
   0   5  -7  392.28   26.64
   0   5  -7  417.08   26.38
   0   5  -7  387.03   27.45
   0  -5  -7  461.19   27.37
   0   5  -7  435.85   27.02
   0  -5   7  363.47   25.44
   0   5  -7  375.26   26.99
   0  -5  -7  376.44   26.94
   0  -5  -7  402.31   26.03
   0  -5  -7  410.91   27.60
   0  -5  -7  405.42   25.98
   0   5  -8    8.54    3.65
   0   5  -8   13.19    5.19
   0   5  -8    9.72    3.88
   0   5  -8   15.77    5.44
   0  -5  -8    6.63    4.55
   0  -5  -8   14.38    5.56
   0  -5  -9 1268.49   74.55
   0  -5  -9 1280.25   74.87
   0  -5  -9 1162.98   73.08
   0   5  -9 1170.24   74.21
   0   5  -9 1256.82   73.56
   0   5  -9 1203.84   75.01
   0   5 -10    4.87    4.42
   0  -5 -10   -1.73    4.74
   0  -5 -10    4.12    4.14
   0  -5 -10    5.49    3.84
   0   5 -10    1.61    3.90
   0  -5 -11 1110.50   67.64
   0   5 -11 1116.15   68.35
   0  -5 -11 1185.31   69.56
   0   5 -11 1089.51   69.13
   0   5 -11 1150.65   69.71
   0  -5 -11 1106.83   69.25
   0  -5 -12    8.88    4.95
   0   5 -12    5.32    3.83
   0  -5 -12    3.13    3.87
   0   5 -12    8.67    4.43
   0   5 -13    1.33    3.68
   0  -5 -13    8.53    3.63
   0   5 -13    7.27    3.45
   0  -5 -13    7.73    4.28
   0  -5 -14    9.59    3.83
   0  -5 -14    6.34    2.68
   0   5 -14    5.94    2.63
   0   5 -14    5.99    2.85
   0  -5 -15   14.19    3.11
   0  -6   0    5.84    1.75
   0  -6   0    5.26    2.24
   0   6  -1 3134.14  184.61
   0  -6  -1 3314.77  184.84
   0   6   1 3263.01  184.79
   0   6   2   94.22    4.68
   0   6  -2   92.71    3.97
   0   6  -2   85.18    4.52
   0  -6  -2   90.45    4.65
   0   6  -2  101.72    4.78
   0   6  -3   72.18    4.57
   0   6  -3   66.09    3.68
   0  -6  -3   69.84    5.63
   0   6  -3   75.17    4.82
   0  -6  -3   73.16    4.41
   0   6  -3   81.19    5.06
   0   6   3   69.67    4.00
   0   6  -4 1067.82   61.45
   0   6  -4 1043.70   61.08
   0   6   4  998.17   60.47
   0   6  -4 1042.49   60.97
   0  -6  -4  995.84   61.70
   0  -6  -4 1076.64   60.75
   0  -6   4  994.92   60.84
   0   6   5    5.09    4.02
   0  -6   5    2.47    2.72
   0   6  -5    8.20    3.29
   0  -6  -5    6.11    3.12
   0   6  -5    7.02    2.90
   0  -6   5    5.51   10.30
   0  -6  -5   -0.88    6.78
   0   6  -5    4.49    3.52
   0   6   5    5.13    2.27
   0  -6  -5    4.06    2.35
   0  -6  -5    4.01    2.63
   0   6  -6   28.77    5.08
   0  -6   6   33.10    5.41
   0  -6  -6   24.27    4.36
   0  -6   6   35.56   10.08
   0  -6  -6   29.63    5.18
   0  -6  -6   27.11    4.77
   0   6  -6   31.66    4.47
   0   6   6   29.04    6.10
   0  -6  -6   24.37    4.18
   0   6  -6   36.35    5.86
   0   6  -6   32.38    5.06
   0  -6  -6   30.57    5.44
   0   6  -6   34.71    5.66
   0   6  -7   96.30   10.13
   0   6  -7  107.62    9.84
   0  -6  -7  114.22   10.32
   0  -6  -7   96.21    8.89
   0   6  -7  108.86   10.51
   0   6  -7  104.94    9.55
   0  -6  -7   95.09   10.20
   0  -6  -7   89.91    9.64
   0   6  -8   46.03    7.56
   0   6  -8   51.04    6.27
   0   6  -8   42.79    7.12
   0  -6  -8   45.75    7.26
   0  -6  -8   53.11    7.67
   0   6  -9   18.80    5.53
   0   6  -9   18.57    5.74
   0  -6  -9   24.77    5.02
   0   6  -9   12.66    5.93
   0  -6  -9   22.99    6.12
   0  -6  -9   23.50    5.91
   0  -6 -10    4.21    3.43
   0   6 -10    9.67    4.76
   0   6 -10    5.48    4.43
   0  -6 -10    9.55    4.92
   0  -6 -10    3.50    5.04
   0   6 -10   11.33    5.91
   0   6 -11  243.09   19.67
   0   6 -11  261.34   18.94
   0   6 -11  229.11   19.09
   0  -6 -11  248.12   17.94
   0  -6 -11  251.80   19.52
   0  -6 -11  279.37   19.89
   0  -6 -12   46.18    7.45
   0  -6 -12   35.27    6.15
   0   6 -12   43.52    6.87
   0   6 -12   45.45    6.72
   0  -6 -13  192.15   14.92
   0  -6 -13  191.12   15.76
   0   6 -13  211.33   15.31
   0   6 -13  195.16   14.98
   0   6 -14    3.41    2.88
   0  -6 -14    5.01    3.32
   0   6 -14    3.53    2.37
   0  -6 -14   -0.29    2.37
   0  -6 -15   60.08    5.64
   0  -7   0   -0.38    1.32
   0  -7   0    0.93    1.93
   0   7   0   -1.08    1.82
   0  -7  -1   -0.19    1.97
   0   7  -1    1.45    1.84
   0  -7  -1    1.48    1.20
   0   7   2  992.47   29.97
   0   7  -2 1026.48   28.99
   0   7   2 1071.08   30.82
   0  -7  -2 1044.10   30.16
   0   7  -2 1010.12   29.83
   0   7  -3  135.32    8.96
   0   7   3  124.28    9.11
   0  -7  -3  123.90   10.08
   0   7   3  133.95   10.07
   0   7  -3  137.69    9.74
   0   7  -3  124.61    9.69
   0  -7  -3  135.99    9.54
   0   7  -3  139.87    9.59
   0  -7  -4  215.85   15.87
   0   7  -4  223.19   15.38
   0   7  -4  233.20   15.19
   0   7   4  213.96   14.54
   0   7  -4  231.67   15.49
   0   7  -4  233.53   15.33
   0   7  -4  203.31   14.12
   0  -7  -4  221.09   14.90
   0  -7  -5  300.17   22.86
   0   7   5  357.51   22.49
   0   7  -5  351.92   23.10
   0  -7  -5  303.18   22.23
   0  -7   5  352.45   27.62
   0   7   5  340.68   22.92
   0  -7  -5  365.07   22.92
   0  -7   5  346.89   22.85
   0  -7  -5  330.41   24.16
   0   7  -5  358.19   22.80
   0   7  -5  361.53   23.61
   0   7  -5  347.73   23.17
   0   7  -5  347.05   23.14
   0  -7  -5  366.65   22.70
   0   7  -6 1902.65  119.66
   0   7  -6 2004.47  119.98
   0  -7   6 2286.02  124.89
   0  -7  -6 2118.37  120.06
   0  -7   6 1899.36  119.68
   0   7  -6 2197.83  119.85
   0  -7  -6 2235.89  118.80
   0   7  -6 2042.60  120.61
   0   7  -6 1951.58  119.67
   0  -7  -6 1798.54  118.61
   0  -7  -6 2079.87  119.84
   0  -7  -6 2066.39  119.41
   0   7   6 2046.84  121.67
   0  -7  -7  402.86   29.05
   0  -7  -7  421.12   28.94
   0  -7  -7  443.80   27.62
   0  -7  -7  466.39   29.19
   0   7  -7  417.39   29.64
   0   7  -7  406.60   29.30
   0   7  -7  422.81   29.23
   0  -7  -8  392.66   27.92
   0   7  -8  418.39   28.23
   0   7  -8  408.32   28.59
   0  -7  -8  343.79   27.27
   0   7  -8  410.99   28.14
   0   7  -9  139.99   12.93
   0  -7  -9  118.98   12.32
   0   7  -9  109.96   12.15
   0  -7  -9  122.02   11.11
   0  -7  -9  136.49   12.99
   0   7  -9  147.67   14.09
   0  -7 -10   10.67    5.40
   0   7 -10    2.98    4.84
   0   7 -10   12.82    4.99
   0  -7 -10    6.30    3.77
   0  -7 -10   11.01    5.25
   0   7 -10    0.69    5.22
   0   7 -11  160.46   14.30
   0  -7 -11  166.10   14.56
   0   7 -11  154.21   14.63
   0   7 -11  171.68   13.85
   0  -7 -11  156.16   12.61
   0  -7 -11  161.72   14.28
   0   7 -12   68.40    8.06
   0   7 -12   76.91    8.73
   0  -7 -12   73.88    8.61
   0  -7 -13   49.63    7.05
   0   7 -13   49.95    6.13
   0  -7 -13   49.90    6.44
   0   7 -13   56.55    6.62
   0  -7 -14  253.90   17.38
   0   7 -14  264.58   17.25
   0   7 -14  258.89   17.14
   0  -7 -14  269.47   18.31
   0  -7  15    4.29    2.44
   0  -7 -15    2.20    1.95
   0  -8   0  628.36   36.53
   0  -8   0  582.20   35.76
   0   8   0  617.41   36.45
   0  -8   1   33.91    4.02
   0  -8  -1   36.28    3.24
   0   8   1   30.85    3.93
   0   8  -1   37.51    3.83
   0  -8  -1   36.31    4.00
   0   8  -2  816.41   48.38
   0   8  -2  811.81   47.64
   0   8   2  800.40   48.15
   0   8   2  827.65   48.49
   0  -8  -2  809.05   48.15
   0   8  -2  804.14   48.02
   0   8   3 1021.86   59.91
   0   8  -3 1004.83   60.69
   0   8   3 1081.10   61.07
   0   8  -3  986.90   60.24
   0   8   3  967.51   60.19
   0   8  -3 1032.54   59.66
   0  -8  -3 1006.40   60.35
   0   8  -3 1074.20   60.85
   0  -8  -3 1050.76   60.49
   0   8  -4 1625.59   94.87
   0   8  -4 1628.58   94.71
   0   8  -4 1558.59   94.20
   0   8  -4 1636.40   94.77
   0  -8  -4 1555.90   94.36
   0  -8  -4 1622.82   94.82
   0   8   4 1723.71   95.67
   0  -8  -4 1684.42   94.50
   0   8  -4 1591.99   93.47
   0   8   4 1543.73   93.85
   0   8   4 1603.42   94.70
   0   8  -4 1684.20   95.07
   0   8  -4 1627.30   94.45
   0   8  -5  638.68   38.19
   0   8  -5  578.96   37.98
   0  -8  -5  609.18   37.61
   0   8  -5  607.43   37.53
   0   8   5  606.40   37.17
   0  -8   5  620.08   42.73
   0   8  -5  632.12   38.41
   0   8   5  604.18   37.92
   0  -8  -5  593.17   37.62
   0   8  -5  620.53   38.26
   0  -8  -5  558.06   37.87
   0  -8  -5  579.32   38.35
   0  -8  -6    2.88    3.02
   0   8  -6    0.51    3.77
   0   8  -6    4.50    4.24
   0  -8  -6    2.86    3.59
   0   8  -6    5.40    3.73
   0  -8  -6    3.66    3.68
   0  -8  -6    3.34    2.45
   0  -8  -6   -0.43    3.51
   0   8  -7  139.32   13.38
   0  -8  -7  155.06   12.77
   0  -8  -7  150.84   12.81
   0  -8  -7  132.90   12.75
   0  -8  -7  138.21   11.04
   0   8  -7  114.30   12.93
   0   8  -7  149.24   13.27
   0   8  -8   47.34    8.92
   0   8  -8   46.41    7.92
   0   8  -8   37.07    7.76
   0  -8  -8   41.62    7.72
   0  -8  -8   49.39    8.09
   0  -8  -9  160.87   14.68
   0   8  -9  156.25   14.73
   0   8  -9  167.41   15.77
   0  -8  -9  165.27   14.89
   0   8  -9  154.64   14.94
   0  -8 -10   84.18    8.21
   0   8 -10   68.26    9.78
   0   8 -10   77.48    9.33
   0  -8 -10   66.23    9.08
   0   8 -10   78.76    9.47
   0  -8 -10   79.21    9.41
   0   8 -11   -1.93    4.61
   0   8 -11    3.69    4.09
   0  -8 -11    3.33    4.02
   0  -8 -11    2.60    2.90
   0  -8 -11   -4.21    4.66
   0   8 -11    3.82    4.19
   0   8 -12    6.84    3.96
   0  -8 -12    2.10    3.65
   0   8 -12    3.19    3.70
   0   8 -13    0.78    3.01
   0  -8 -13    0.41    2.96
   0  -8 -13    1.86    3.63
   0   8 -13    4.44    3.15
   0  -8 -14   52.97    5.48
   0   8 -14   54.63    5.29
   0  -8 -14   63.20    6.41
   0  -8 -15  178.93   11.93
   0  -9   0    1.28    2.06
   0   9   0    0.75    2.03
   0   9  -1  476.16   28.62
   0   9   1  467.27   29.17
   0  -9  -1  497.54   29.06
   0  -9  -1  423.46   28.86
   0  -9  -1  453.54   27.88
   0   9   1  493.97   28.99
   0   9  -2  531.94   34.01
   0   9  -2  571.17   34.42
   0   9  -2  547.32   33.88
   0   9   2  572.60   34.51
   0   9   2  521.01   34.10
   0   9   2  582.38   34.87
   0  -9  -2  554.66   33.00
   0  -9   2  565.73   34.53
   0   9  -2  531.81   33.34
   0   9  -2  566.04   34.40
   0   9   2  567.59   34.15
   0  -9  -2  567.63   34.16
   0   9   2  603.76   34.58
   0   9  -3  210.50   13.77
   0   9  -3  200.22   14.79
   0  -9  -3  211.60   14.52
   0   9   3  194.97   14.69
   0   9  -3  218.83   14.50
   0   9  -3  223.49   15.03
   0   9   3  199.09   13.90
   0   9  -3  195.85   14.20
   0   9   3  210.46   14.70
   0   9   3  220.67   15.18
   0  -9  -3  211.06   14.89
   0   9   3  219.85   14.55
   0   9   4  362.82   23.46
   0   9  -4  361.72   23.01
   0  -9  -4  332.19   22.61
   0  -9  -4  346.35   22.38
   0   9  -4  324.68   21.19
   0   9  -4  328.59   22.12
   0   9   4  341.25   21.75
   0   9  -4  333.63   22.11
   0   9   4  346.02   22.69
   0  -9  -4  323.91   22.22
   0   9  -4  351.13   22.92
   0   9  -5  340.43   22.62
   0  -9  -5  327.66   22.21
   0   9   5  318.96   22.36
   0  -9  -5  281.84   22.07
   0   9  -5  351.49   23.10
   0   9   5  302.24   21.38
   0  -9  -5  318.42   22.04
   0  -9   5  313.54   27.00
   0   9  -5  335.72   22.59
   0   9  -5  357.10   23.11
   0   9  -5  357.04   22.29
   0   9  -6  124.72   12.12
   0   9  -6  128.09   12.12
   0  -9  -6  137.97   11.80
   0   9  -6  143.13   11.88
   0  -9  -6  146.12   12.07
   0   9   6  119.72   11.69
   0  -9  -6  127.16   10.23
   0  -9  -6  114.89   11.44
   0  -9  -7  523.90   31.79
   0  -9  -7  460.90   31.79
   0   9  -7  460.99   31.87
   0   9  -7  467.63   32.69
   0  -9  -7  437.14   31.85
   0   9  -7  462.10   32.73
   0   9  -8  437.45   31.40
   0   9  -8  515.27   33.21
   0  -9  -8  409.02   31.22
   0  -9  -8  427.40   31.40
   0   9  -8  490.28   32.49
   0   9  -9  178.97   15.96
   0  -9  -9  175.89   15.68
   0  -9  -9  164.48   15.67
   0   9  -9  172.99   16.34
   0   9  -9  173.85   15.87
   0  -9 -10  471.86   30.76
   0   9 -10  440.10   33.25
   0   9 -10  428.07   32.26
   0  -9 -10  515.86   33.42
   0   9 -10  497.49   32.79
   0  -9 -10  490.08   32.78
   0  -9 -11  102.79   11.07
   0  -9 -11  120.17   11.34
   0   9 -11  106.65   11.35
   0  -9 -11  108.40    9.37
   0   9 -11  114.33   10.88
   0   9 -11  104.40   10.75
   0  -9 -12   46.60    6.81
   0   9 -12   41.66    6.58
   0   9 -12   49.37    6.52
   0   9 -12   42.75    5.60
   0   9 -13   66.27    6.97
   0   9 -13   62.36    6.31
   0  -9 -13   58.94    6.89
   0  -9 -14   -0.96    1.95
   0  -9 -14    0.61    2.54
   0  -9  14    2.96    3.16
   0  10   0 4601.71  260.82
   0 -10   0 4454.05  260.85
   0 -10   0 4791.33  260.98
   0  10   0 4329.67  260.88
   0  10   0 4623.98  260.81
   0  10   0 4645.56  260.84
   0  10   0 4434.59  260.29
   0  10  -1  150.02   11.28
   0 -10  -1  140.58   11.22
   0 -10  -1  149.41   10.11
   0 -10  -1  161.47   11.33
   0  10   1  144.98   11.17
   0  10   1  158.37   11.73
   0  10   1  150.72   11.47
   0  10  -1  125.94   10.93
   0  10   1  161.93   11.37
   0  10  -1  140.90   10.78
   0 -10   1  160.64   11.50
   0  10  -1  163.96   11.68
   0  10   2  576.32   36.51
   0  10   2  622.15   37.50
   0  10   2  616.86   36.95
   0  10  -2  533.51   36.61
   0  10  -2  605.59   36.40
   0  10   2  620.70   37.09
   0  10  -2  609.17   35.88
   0 -10  -2  565.27   35.25
   0 -10   2  627.12   37.20
   0 -10  -2  618.79   36.75
   0  10  -2  593.74   36.47
   0  10   2  591.72   36.71
   0  10   3   14.00    3.93
   0  10   3   18.71    2.90
   0  10  -3   15.99    3.80
   0  10   3   13.14    3.69
   0  10  -3   18.91    3.95
   0  10   3   14.94    3.18
   0 -10   3   17.46    3.96
   0  10  -3   19.94    3.72
   0 -10  -3   16.31    3.55
   0  10   3   17.69    4.14
   0  10  -3   10.61    3.31
   0  10  -3   15.06    3.19
   0  10  -3   15.80    2.68
   0 -10  -4   94.72    8.41
   0  10  -4   83.17    8.79
   0  10  -4  100.12    8.22
   0  10  -4   91.32    8.23
   0  10   4   96.52    8.73
   0 -10  -4   86.31    8.34
   0  10  -4   74.41    7.93
   0  10   4   86.98    7.47
   0  10   5   72.61    8.15
   0  10  -5   76.46    7.96
   0 -10  -5   72.96    7.76
   0 -10  -5   75.74    7.98
   0 -10  -5   70.37    8.01
   0  10  -5   84.37    9.06
   0  10  -5   87.87    8.79
   0  10  -6  189.97   15.40
   0  10  -6  167.85   15.81
   0  10  -6  204.40   16.10
   0 -10  -6  197.46   15.25
   0  10   6  164.90   15.37
   0 -10  -6  191.80   15.29
   0  10  -7    9.58    5.51
   0 -10  -7    9.99    5.71
   0 -10  -7   14.29    4.88
   0 -10  -7   11.54    5.29
   0  10  -7   11.19    6.30
   0  10  -7    4.73    5.54
   0 -10  -8  370.26   29.13
   0  10  -8  395.45   29.13
   0 -10  -8  411.22   29.50
   0  10  -8  456.49   30.60
   0  10  -8  416.21   30.41
   0 -10  -9    6.65    5.42
   0  10  -9   -0.73    5.34
   0  10  -9    3.12    5.77
   0 -10  -9    4.09    5.79
   0  10  -9    0.66    5.19
   0 -10 -10   74.20    7.69
   0  10 -10   63.44    9.48
   0  10 -10   67.21    9.06
   0 -10 -10   68.99    8.87
   0 -10 -10   76.33    9.69
   0  10 -10   74.98    9.18
   0  10 -11    1.03    3.39
   0 -10 -11    4.46    4.32
   0 -10 -11    7.96    4.33
   0  10 -11    3.12    4.44
   0  10 -12  648.36   41.29
   0  10 -12  675.58   42.69
   0  10 -12  676.91   41.57
   0 -10 -12  686.08   42.25
   0 -10 -12  668.55   42.74
   0 -10 -13   44.53    5.37
   0  10 -13   21.08    4.42
   0 -10 -14  184.50   12.69
   0 -10 -14  200.74   13.51
   0 -10  14  188.14   13.70
   0  11   0    0.67    2.74
   0 -11   0   -0.35    3.04
   0  11   0   -0.28    1.91
   0  11   0    7.38    2.87
   0 -11   0    2.71    2.50
   0  11  -1   75.14    7.82
   0  11  -1   87.95    8.19
   0  11   1  102.16    8.79
   0 -11  -1   88.33    7.88
   0  11  -1   84.47    7.84
   0 -11   1   87.50    8.18
   0  11  -1   91.55    7.61
   0 -11  -1   82.58    8.10
   0  11   1   79.80    7.96
   0  11   1   80.52    7.67
   0  11  -1   87.78    8.52
   0  11  -1   92.32    8.18
   0  11   1   87.41    8.04
   0  11  -1   86.65    7.04
   0  11   2  643.95   41.55
   0  11  -2  665.70   41.21
   0 -11   2  698.75   42.13
   0  11   2  656.59   41.69
   0  11   2  640.95   41.35
   0  11   2  734.64   42.67
   0  11   2  692.98   41.94
   0 -11  -2  666.78   41.55
   0  11  -2  657.95   41.36
   0  11  -2  670.29   41.34
   0  11  -2  707.72   40.70
   0  11  -3    7.38    3.87
   0 -11  -3    4.18    2.92
   0  11   3    3.77    3.38
   0  11   3    3.61    3.43
   0  11  -3    3.27    3.33
   0  11   3   -0.29    1.85
   0  11   3    2.52    2.56
   0  11  -3    2.22    3.22
   0 -11   3    0.42    3.76
   0  11  -3    6.77    3.34
   0  11  -3    1.70    2.02
   0  11  -4  515.84   33.04
   0  11  -4  497.45   31.91
   0 -11   4  514.78   33.01
   0  11  -4  510.32   32.08
   0 -11  -4  479.22   32.07
   0  11   4  497.51   32.54
   0  11  -5  394.37   25.23
   0  11  -5  361.85   25.83
   0 -11  -5  366.48   25.14
   0  11   5  375.36   25.52
   0  11  -5  332.10   25.09
   0 -11  -6    2.17    4.16
   0 -11  -6    7.72    4.09
   0  11  -6   -0.65    5.15
   0  11  -6   -0.60    4.47
   0  11   6    3.59    5.03
   0  11  -6    0.53    4.62
   0 -11  -7  229.21   20.30
   0 -11  -7  254.76   20.75
   0 -11  -7  313.72   20.01
   0  11  -7  247.61   21.46
   0  11  -7  252.06   21.33
   0  11  -7  273.89   21.04
   0 -11  -8  188.89   17.69
   0 -11  -8  188.35   17.37
   0  11  -8  186.02   17.90
   0  11  -8  213.44   17.70
   0  11  -8  218.40   18.49
   0 -11  -9   14.19    5.73
   0  11  -9   14.20    5.68
   0  11  -9    6.49    5.55
   0  11  -9   17.40    6.99
   0 -11  -9   14.81    6.49
   0 -11 -10  541.43   36.82
   0 -11 -10  553.75   34.92
   0 -11 -10  616.86   37.96
   0  11 -10  540.99   36.38
   0  11 -10  498.85   36.71
   0  11 -10  562.49   38.06
   0  11 -11   17.39    5.68
   0  11 -11   22.33    5.15
   0 -11 -11   21.75    5.14
   0 -11 -11   19.52    5.55
   0  11 -11   23.93    4.92
   0 -11 -12  107.82   10.06
   0 -11 -12  100.07    9.37
   0  11 -12   99.31    8.63
   0  11 -12  107.76    9.93
   0 -11  13   81.36    8.71
   0 -11 -13   94.62    8.17
   0 -11  14   12.45    2.79
   0  12   0  369.06   24.73
   0  12   0  403.78   25.64
   0  12   0  384.88   25.39
   0 -12   0  377.68   25.44
   0  12   1    7.61    4.47
   0  12   1    3.42    2.84
   0  12  -1    3.06    2.07
   0  12  -1    4.25    4.75
   0  12  -1    3.72    2.41
   0  12   1   -1.53    3.34
   0  12  -1    2.13    3.54
   0  12  -1    9.13    4.22
   0 -12  -1    4.45    3.71
   0 -12   1    7.38    3.99
   0  12  -1    5.94    3.46
   0  12   2   92.10   10.08
   0  12  -2   98.95    9.11
   0  12   2   99.09    9.45
   0  12  -2   94.20    9.32
   0  12   2   95.15    9.08
   0  12  -2  104.11    9.66
   0 -12   2   93.34    9.32
   0 -12   3 1599.86   91.46
   0  12  -3 1514.59   90.21
   0  12  -3 1521.99   90.35
   0  12   3 1500.51   90.62
   0  12  -3 1527.55   91.10
   0  12   3 1514.48   90.96
   0 -12  -4  226.73   17.07
   0  12  -4  225.04   16.77
   0  12   4  232.96   17.53
   0  12  -4  228.48   17.68
   0 -12   4  225.67   17.65
   0  12  -4  222.35   16.73
   0 -12  -5  676.14   43.60
   0  12  -5  668.21   43.28
   0 -12   5  707.95   44.71
   0  12  -5  704.87   44.88
   0  12   5  681.01   44.05
   0  12   6   37.25    6.83
   0  12  -6   26.66    6.69
   0 -12   6   11.03    6.42
   0  12  -6   19.68    6.86
   0 -12  -6   18.43    5.67
   0  12  -6   20.51    5.90
   0  12  -7  106.41   11.57
   0  12  -7   87.76   11.94
   0  12  -7   77.26   11.55
   0 -12  -7  110.83   11.69
   0 -12  -8  178.71   15.85
   0  12   8  175.91   15.72
   0  12  -8  151.57   16.09
   0  12  -8  161.40   15.38
   0  12  -8  182.79   16.66
   0 -12  -8  140.31   15.45
   0  12  -9  233.69   19.88
   0 -12  -9  246.68   19.89
   0  12  -9  224.10   19.26
   0  12  -9  213.89   18.14
   0 -12  -9  218.25   18.61
   0  12 -10   -2.10    5.18
   0  12 -10    2.57    4.12
   0 -12 -10    0.58    4.49
   0 -12 -10    0.63    5.30
   0 -12 -10    0.72    3.18
   0  12 -10    2.50    4.54
   0  12 -11   -0.38    3.25
   0  12 -11    2.32    3.79
   0  12 -11    3.94    4.21
   0 -12  11   -1.97    5.19
   0 -12 -11    5.17    3.61
   0 -12 -11    6.66    5.04
   0 -12  12   35.14    6.32
   0 -12 -12   40.39    5.77
   0 -12 -13    5.69    2.63
   0 -12  13    0.36    2.92
   0 -13   0   -0.46    3.65
   0  13   0    3.91    3.95
   0  13   0    9.70    5.40
   0  13   0   -0.47    3.75
   0  13  -1   23.62    5.31
   0  13   1    9.04    4.32
   0  13   1   12.11    6.02
   0 -13  -1   20.63    5.12
   0  13  -1   15.80    5.04
   0  13  -1   17.90    4.79
   0 -13   1   12.60    4.59
   0  13  -2  179.20   13.65
   0  13   2  150.76   13.24
   0  13  -2  172.74   14.07
   0  13   2  179.32   14.07
   0 -13   2  165.53   13.98
   0  13  -2  163.54   14.07
   0  13  -3   24.97    5.82
   0 -13   3   27.00    6.28
   0  13  -3   20.34    5.29
   0  13   3   26.61    5.41
   0  13  -3   28.21    6.59
   0  13   3   26.22    5.80
   0  13  -3   29.67    6.06
   0  13  -4   48.46    7.33
   0  13  -4   44.90    7.77
   0  13  -4   55.83    8.06
   0 -13   4   59.24    8.18
   0 -13  -4   53.76    6.99
   0  13   4   53.66    7.67
   0  13   5  347.04   25.39
   0  13  -5  344.69   24.68
   0 -13   5  391.81   26.35
   0  13  -5  342.72   25.97
   0 -13  -5  337.62   24.62
   0  13  -6  489.77   33.84
   0  13  -6  484.12   35.32
   0  13   6  527.11   35.20
   0 -13   6  534.26   35.68
   0 -13  -6  489.24   34.06
   0  13  -6  497.41   34.81
   0 -13  -7  570.12   36.80
   0  13  -7  484.43   37.05
   0 -13   7  547.31   38.21
   0  13  -7  526.82   36.21
   0  13  -7  531.21   37.82
   0  13  -8  161.16   15.98
   0  13  -8  130.98   15.19
   0  13  -8  189.16   15.32
   0 -13  -8  148.30   15.52
   0 -13  -8  142.95   14.59
   0  13   8  155.73   14.88
   0 -13   8  140.50   16.24
   0  13  -8  148.50   14.19
   0 -13  -9  113.40   13.02
   0 -13   9  128.12   14.85
   0  13  -9  119.05   11.93
   0 -13  -9  127.66   12.90
   0  13  -9  137.17   13.42
   0  13  -9  125.31   13.71
   0  13  -9  113.71   11.29
   0 -13 -10   14.93    5.53
   0 -13  10   10.61    6.19
   0 -13 -10   20.05    5.15
   0  13 -10   20.66    5.10
   0  13 -10    7.75    4.48
   0 -13 -11   43.05    6.47
   0 -13  11   35.44    7.08
   0 -13 -11   38.03    5.94
   0 -13 -11   32.02    6.19
   0  13 -11   43.99    5.94
   0 -13 -12   54.82    6.41
   0 -13  12   56.47    6.97
   0 -13  13   21.84    3.71
   0 -13 -13   20.64    3.33
   0 -14   0  683.48   41.68
   0  14   0  697.53   41.77
   0  14   0  665.94   41.33
   0  14   1  646.17   40.99
   0  14  -1  631.75   40.84
   0 -14  -1  615.66   41.18
   0 -14   1  631.01   41.36
   0  14   1  683.91   42.12
   0  14  -1  633.09   41.13
   0  14  -1  656.99   41.61
   0  14   2    0.48    4.27
   0  14   2    8.45    4.75
   0 -14   2    7.61    4.76
   0  14  -2    6.79    5.04
   0  14  -2    7.36    5.09
   0  14  -3  226.23   17.66
   0  14   3  206.07   17.01
   0  14  -3  212.27   17.31
   0  14  -3  209.20   16.46
   0 -14   3  205.76   17.19
   0  14  -3  211.48   17.59
   0  14   3  217.24   16.68
   0  14  -4  347.04   23.65
   0 -14   4  331.19   24.46
   0  14  -4  333.27   24.43
   0  14   4  283.83   23.53
   0 -14  -4  341.31   23.68
   0  14  -4  348.53   25.07
   0 -14   5    6.06    5.75
   0 -14  -5    1.13    4.42
   0  14  -5    3.02    5.48
   0  14  -5    7.05    6.37
   0  14  -5    3.77    5.39
   0  14   5   -1.90    4.87
   0  14  -6    3.01    5.47
   0  14  -6   -0.81    5.64
   0  14   6   -2.14    5.37
   0 -14  -6   -0.63    4.39
   0  14  -6    2.38    5.87
   0 -14   6    9.92    7.03
   0 -14  -7    6.92    5.01
   0  14  -7   13.57    7.12
   0  14  -7   19.87    5.79
   0  14  -7   11.99    5.89
   0 -14   7    8.55    6.89
   0  14  -8  128.29   12.56
   0  14   8  100.08   11.98
   0 -14  -8   99.79   11.88
   0  14  -8  114.67   13.36
   0 -14   8  111.02   13.91
   0  14  -8  115.81   11.86
   0 -14   9    0.84    6.31
   0  14  -9   -0.71    4.85
   0 -14  -9   -2.66    5.51
   0  14  -9    2.04    4.75
   0 -14  -9    3.06    4.70
   0  14 -10   28.10    5.65
   0 -14 -10   29.42    5.58
   0  14 -10   18.20    4.69
   0 -14 -10   28.93    5.91
   0 -14  10   23.65    6.91
   0 -14  11  191.09   15.70
   0 -14 -11  179.37   14.11
   0  14 -11  201.86   14.48
   0 -14 -11  203.95   15.18
   0 -14 -11  186.17   14.79
   0 -14  12   81.56    8.37
   0 -14 -12  103.60    8.41
   0 -14 -13   92.22    7.04
   0  15   0   -1.17    4.84
   0  15   0    7.55    4.68
   0 -15   0    6.36    5.36
   0  15   0    0.56    5.81
   0  15  -1  250.96   19.35
   0 -15   1  267.77   19.83
   0  15   1  220.84   18.54
   0  15   1  269.29   20.46
   0  15  -1  247.61   19.57
   0  15  -1  245.98   19.20
   0  15   2   30.74    6.80
   0  15  -2   46.88    7.93
   0 -15   2   37.06    7.64
   0  15  -2   57.51    7.92
   0  15   2   45.51    7.38
   0 -15   3  675.60   44.23
   0  15   3  708.18   44.12
   0  15  -3  662.60   43.05
   0  15   3  701.68   43.50
   0  15  -3  575.19   43.36
   0  15  -3  739.84   45.28
   0 -15   4   16.27    6.26
   0  15   4    9.91    5.38
   0  15  -4   13.71    5.80
   0  15  -4   12.80    6.47
   0  15  -4   18.44    6.61
   0 -15  -4   11.53    4.50
   0  15  -5   54.78    9.12
   0 -15   5   62.25    9.17
   0 -15  -5   56.90    7.95
   0  15  -5   50.81    8.97
   0  15  -5   55.79    8.38
   0  15   5   54.72    8.58
   0  15   6    5.12    5.20
   0 -15  -6    7.13    4.66
   0 -15   6    7.05    6.55
   0  15  -6   10.74    6.96
   0  15  -6    3.37    5.38
   0  15  -6    4.29    5.58
   0  15  -7   82.46   10.41
   0 -15   7   97.20   12.50
   0  15  -7   71.16   11.13
   0 -15  -7   88.05   10.67
   0  15  -7   87.45   11.11
   0 -15   8    8.61    7.30
   0  15  -8    3.33    4.88
   0 -15  -8    3.29    5.33
   0  15   8    9.92    5.53
   0  15  -8   10.45    6.87
   0  15  -8    1.31    4.52
   0 -15  -9  500.40   36.19
   0 -15  -9  577.17   36.34
   0 -15   9  525.85   37.85
   0  15  -9  550.32   37.03
   0  15  -9  546.67   34.88
   0 -15 -10   33.27    6.45
   0 -15 -10   41.46    5.81
   0 -15  10   29.56    6.64
   0  15 -10   37.93    6.19
   0 -15 -11  305.07   21.68
   0 -15  11  311.96   22.23
   0  15 -11  332.49   21.12
   0 -15 -11  324.26   21.10
   0 -15 -12   17.74    3.17
   0 -15 -12   12.30    2.85
   0 -15  12   10.05    3.08
   0  16   0    5.07    5.11
   0  16   0   17.02    5.82
   0 -16   0   10.15    5.75
   0  16   0    7.90    6.44
   0  16   1  719.66   46.65
   0  16  -1  728.39   46.91
   0  16  -1  711.24   46.51
   0  16  -1  725.46   47.42
   0 -16   1  734.30   47.34
   0  16  -2   56.41    8.80
   0  16  -2   49.14    8.14
   0  16   2   53.45    8.04
   0 -16   2   43.34    8.15
   0  16   2   49.51    8.52
   0  16  -3    7.27    6.30
   0  16   3    1.71    4.62
   0  16  -3    8.19    6.17
   0 -16  -3    1.12    3.75
   0  16   3    0.63    4.83
   0 -16   3    6.59    5.24
   0  16  -4   50.16    8.76
   0 -16   4   46.02    8.39
   0 -16  -4   42.63    6.77
   0  16  -4   40.19    8.29
   0  16   4   40.64    7.82
   0  16  -4   57.01    8.22
   0  16  -5    4.77    5.52
   0 -16  -5    2.45    4.39
   0  16  -5    1.57    5.75
   0  16   5    0.69    5.31
   0  16  -5   -1.68    5.72
   0 -16   5    3.67    5.89
   0  16  -6   20.78    6.58
   0 -16   6   26.15    7.44
   0  16  -6   16.97    6.75
   0  16  -6    6.75    6.65
   0 -16  -6   11.11    5.53
   0  16  -7  101.57   12.65
   0  16  -7  119.37   12.42
   0 -16  -7   81.31   10.56
   0  16  -7   90.20   10.57
   0 -16   7   88.28   12.12
   0  16  -8   49.51    8.61
   0 -16  -8   51.12    7.66
   0 -16   8   51.55    9.58
   0  16   8   46.44    7.67
   0  16  -8   57.33    8.01
   0  16  -8   48.92    7.01
   0  16  -9   26.01    6.14
   0 -16  -9   38.59    6.06
   0 -16   9   29.01    7.48
   0  16 -10   26.09    4.95
   0 -16  10   18.44    5.27
   0 -16 -10   22.21    5.08
   0 -16 -10   15.70    4.11
   0 -16  11  109.02    9.42
   0 -16 -11  119.40    8.44
   0 -16 -11  102.99    9.06
   0  16 -11   95.75    7.96
   0 -16 -12   -0.59    1.61
   0 -16 -12    1.73    1.68
   0  17   0   -1.35    5.32
   0  17   0    5.20    6.06
   0  17   0    3.11    5.11
   0  17  -1   35.91    7.66
   0  17  -1   29.33    7.04
   0  17   1   29.84    6.38
   0 -17   1   40.25    8.14
   0  17  -1   29.79    7.54
   0 -17   2  146.35   14.46
   0  17   2  140.62   14.27
   0  17   2  135.65   13.58
   0  17  -2  150.66   14.00
   0  17  -2  170.95   15.18
   0 -17  -3   32.17    6.72
   0 -17  -3   30.15    6.04
   0  17  -3   36.85    7.76
   0  17  -3   28.65    6.90
   0  17   3   31.36    6.87
   0 -17   3   34.56    7.38
   0 -17   4  235.74   19.55
   0  17  -4  220.80   19.36
   0  17   4  244.95   19.23
   0  17  -4  199.69   19.12
   0  17  -4  216.08   18.19
   0 -17  -4  215.95   17.67
   0  17  -5   57.32   10.52
   0 -17   5   76.28   10.78
   0  17  -5   92.77   10.75
   0 -17  -5   78.19    9.63
   0  17   5   87.11   10.75
   0  17  -5   78.76   11.43
   0  17  -6  627.31   45.54
   0  17  -6  668.68   43.78
   0 -17  -6  672.56   44.31
   0  17  -6  677.71   45.83
   0 -17   6  722.15   46.03
   0  17  -7  136.17   12.55
   0  17  -7  158.13   15.60
   0 -17  -7  129.05   12.92
   0  17  -7  144.67   13.81
   0 -17   7  124.17   14.45
   0  17   7  125.59   13.33
   0 -17   8  154.10   15.32
   0  17  -8  139.91   12.68
   0 -17  -8  140.69   13.01
   0  17  -8  166.31   14.88
   0 -17  -9   42.44    5.82
   0  17  -9   31.92    6.37
   0 -17   9   35.86    7.10
   0 -17 -10   16.94    3.92
   0  17 -10    9.42    3.58
   0 -17  10   14.26    4.32
   0 -17 -10   14.25    3.22
   0 -17  11   47.65    5.12
   0  18   0   25.10    7.18
   0  18   0   36.46    7.40
   0  18   1   55.60    8.39
   0 -18   1   58.97    9.13
   0  18  -1   42.19    8.39
   0  18  -1   53.12    8.68
   0  18  -1   54.54    9.07
   0 -18   2  223.24   17.85
   0  18   2  208.23   16.52
   0  18  -2  184.62   16.47
   0  18  -2  180.97   17.20
   0 -18  -2  178.33   15.73
   0  18   2  175.74   16.92
   0 -18   3  147.66   14.79
   0 -18  -3  154.00   13.63
   0  18   3  132.02   12.66
   0  18  -3  151.08   15.37
   0  18   3  166.30   14.94
   0  18  -3  143.34   14.30
   0 -18  -3  159.59   14.18
   0  18  -4  558.40   38.04
   0  18  -4  506.69   38.05
   0 -18   4  558.61   37.58
   0  18  -4  564.39   36.89
   0 -18  -4  535.59   36.33
   0  18   4  528.86   37.18
   0 -18   5  111.30   12.54
   0  18  -5   96.66   12.50
   0  18   5  101.09   11.72
   0  18  -5   88.03   12.00
   0  18  -5   98.77   11.32
   0 -18  -5   99.95   10.75
   0 -18  -6   15.98    5.58
   0  18  -6   28.54    7.50
   0 -18   6   13.01    6.92
   0  18  -6    6.47    6.55
   0  18  -7   12.71    6.70
   0 -18  -7    9.02    5.08
   0  18   7   17.21    5.81
   0  18  -7   11.10    4.71
   0 -18   7   21.50    7.04
   0  18  -8   73.37    7.95
   0 -18  -8   83.27    8.89
   0 -18   8   77.66   10.14
   0 -18   9   14.85    4.90
   0  18  -9   20.87    4.69
   0 -18  -9   24.06    4.15
   0  18  -9   21.22    3.70
   0 -18 -10   62.88    6.14
   0 -18 -10   63.74    5.41
   0 -18  10   62.12    6.58
   0 -18 -10   78.13    6.79
   0  18 -10   62.39    5.81
   0  19   0   -0.70    5.66
   0  19   0    1.90    4.87
   0  19  -1  269.85   22.99
   0  19   1  299.84   22.65
   0  19  -1  327.72   23.34
   0 -19  -2  125.94   12.50
   0 -19  -2  120.53   11.75
   0  19   2  112.74   12.67
   0  19  -2  104.25   12.53
   0 -19   2  145.34   13.65
   0  19  -2  115.70   13.15
   0 -19   3  148.98   14.56
   0 -19  -3  128.19   12.34
   0  19   3  133.12   11.67
   0 -19  -3  122.43   12.77
   0  19  -3  117.33   14.21
   0  19  -3  130.64   13.23
   0  19   3  149.74   13.97
   0 -19   4  119.63   12.67
   0  19  -4  109.80   12.93
   0 -19  -4  106.12   11.08
   0 -19  -4   87.88   11.14
   0  19  -4  131.85   12.55
   0  19  -4  109.65   12.97
   0  19   4  111.97   12.22
   0 -19  -5   71.62    8.87
   0 -19   5   69.00   10.17
   0  19   5   71.95    9.70
   0  19  -5   57.31    9.61
   0  19  -5   72.88   10.48
   0  19  -6   40.16    7.63
   0 -19   6   56.94    9.46
   0 -19  -6   40.13    7.01
   0  19  -6   49.45    9.07
   0 -19  -7   91.94    9.74
   0  19   7   77.03    9.62
   0  19  -7  119.38   10.64
   0  19  -7  120.01   11.99
   0 -19   7  111.00   11.90
   0 -19  -8  169.31   13.12
   0 -19   8  181.15   15.25
   0  19  -8  188.81   14.79
   0 -19   9   74.77    7.59
   0  19  -9   73.31    6.98
   0 -19  -9   70.72    5.99
   0 -19 -10  113.34    8.42
   0  20   0  860.97   56.04
   0  20   0  891.27   55.76
   0 -20  -1  117.18   11.27
   0  20   1  118.09   11.83
   0  20  -1  114.76   12.08
   0  20  -1  118.54   12.97
   0  20  -2  311.72   22.96
   0  20   2  289.47   22.74
   0  20   2  285.04   21.30
   0 -20  -2  262.86   21.10
   0 -20  -2  324.49   22.45
   0  20  -2  301.31   23.56
   0 -20  -3   47.86    6.90
   0 -20  -3   54.17    8.15
   0  20   3   48.37    8.29
   0  20  -3   40.54    8.64
   0 -20   3   39.99    8.04
   0  20  -4   -0.70    6.23
   0 -20  -4   -1.60    3.95
   0 -20   4    0.68    5.77
   0  20  -4    3.02    5.41
   0  20   4    1.93    4.95
   0  20  -5   23.73    7.16
   0  20  -5    9.17    6.46
   0 -20   5    7.46    6.01
   0 -20  -5   16.15    5.01
   0 -20   6   32.47    7.23
   0  20  -6   18.41    6.48
   0  20   6   22.88    5.87
   0  20  -6   26.94    5.84
   0 -20  -6   26.35    5.22
   0  20  -7    0.73    2.75
   0 -20   7    6.73    5.03
   0  20  -7    4.84    4.82
   0 -20  -7    2.09    2.98
   0 -20   8   43.62    5.85
   0  20  -8   35.53    4.77
   0 -20  -8   29.82    3.77
   0 -20  -9    5.19    2.08
   0  21   0    1.91    5.86
   0  21   0    4.41    4.49
   0 -21   0    1.42    3.55
   0  21  -1   15.74    6.42
   0 -21  -1   13.63    4.53
   0 -21  -1   16.02    5.52
   0  21   1   28.78    5.92
   0  21  -1   21.04    5.89
   0  21   2  230.36   17.29
   0  21   2  227.73   18.89
   0  21  -2  239.72   18.86
   0 -21  -2  231.34   17.58
   0  21  -2  230.22   19.47
   0 -21  -2  250.96   18.53
   0  21   3   20.54    6.41
   0 -21  -3   19.24    4.77
   0  21  -3   16.64    6.71
   0 -21  -3   21.02    5.60
   0 -21  -4   63.90    7.47
   0 -21  -4   66.96    8.51
   0  21  -4   74.49    9.57
   0  21  -4   59.89    8.89
   0  21  -5   83.45    9.83
   0  21  -5   87.20   10.23
   0 -21  -5   80.68    8.33
   0 -21  -5   71.74    8.88
   0 -21  -6    2.27    2.72
   0  21  -6    8.33    3.91
   0  21  -6    2.15    4.48
   0  21   6    2.59    3.83
   0  21  -7   84.22    8.24
   0  21  -7   88.88    8.56
   0  22   0   92.96   10.09
   0 -22   0   93.81    8.87
   0  22   0   77.79   10.03
   0 -22   0  105.25    9.89
   0  22   1    7.06    3.84
   0 -22  -1    4.32    3.40
   0  22  -1    5.30    5.15
   0  22  -1   12.04    4.94
   0 -22   1    4.37    3.37
   0  22  -1    7.20    5.10
   0 -22  -1   11.02    4.86
   0  22   2   47.38    7.46
   0 -22  -2   48.44    6.80
   0  22  -2   48.75    8.30
   0 -22  -2   52.00    6.30
   0  22  -2   59.98    7.86
   0 -22  -3  294.42   20.18
   0  22  -3  270.67   21.29
   0 -22  -3  262.35   19.12
   0  22   3  286.78   20.91
   0 -22  -4   18.67    3.88
   0  22  -4   15.10    5.30
   0 -22  -4   25.11    5.17
   0  22  -5  172.16   13.49
   0  22  -5  178.69   14.90
   0 -22  -5  165.78   13.12
   0  22   5  144.91   13.06
   0  22  -5  171.48   14.11
   0  22  -6   15.96    4.31
   0  22  -6   19.61    4.76
   0 -22  -6   15.50    3.95
   0  23   0    1.03    4.25
   0 -23   0    3.87    3.54
   0  23   0    3.83    3.62
   0 -23  -1   27.45    5.04
   0  23  -1   22.79    5.77
   0  23  -1   21.92    5.86
   0 -23   1   29.43    5.03
   0  23  -2   14.35    5.63
   0  23   2    7.61    4.06
   0 -23   2   17.46    4.44
   0  23  -2   15.68    5.36
   0 -23  -2    9.75    3.96
   0  23  -3   18.81    6.03
   0 -23  -3   28.46    4.84
   0  23  -3   13.87    4.85
   0  23  -3   15.31    4.94
   0  23  -4    8.27    3.95
   0  23   4    9.05    4.00
   0 -23  -4    6.12    3.37
   0 -23  -5  130.08   10.29
   0  23  -5  143.32   11.06
   0  23  -5  137.44   11.24
   0  24   0   31.99    5.57
   0 -24   0   27.32    4.37
   0 -24  -1  114.68    9.18
   0 -24   1  109.21    9.18
   0  24  -1  115.51   10.58
   0  24  -2    9.18    4.01
   0  24  -2    8.41    3.75
   0 -24  -2   17.71    3.38
   0 -24   2   11.01    3.16
   0 -24  -3   33.04    4.29
   1   0 -16    1.53    1.50
   1   0 -15  106.54    8.97
   1   0 -14    0.92    3.66
   1   0 -14    0.33    2.47
   1   0 -13   10.44    5.25
   1   0 -13    3.67    3.37
   1   0 -12    0.65    4.49
   1   0 -12    1.08    3.59
   1   0 -11  150.26   14.73
   1   0 -11  167.62   14.29
   1   0 -10   -1.29    4.88
   1   0 -10   -2.82    3.88
   1   0  -9  152.62   13.07
   1   0  -9  161.31   14.35
   1   0  -9  151.89   13.39
   1   0  -8    3.32    3.11
  -1   0   8   -2.84    7.88
   1   0  -8    0.50    3.38
  -1   0   8    4.41    2.93
   1   0  -8    1.49    3.58
   1   0  -8    1.70    3.44
  -1   0   7   10.36    7.47
   1   0  -7   12.85    3.68
   1   0  -7   12.09    3.95
   1   0  -7   10.34    4.10
  -1   0   7    8.90    3.11
   1   0  -7   12.40    2.88
   1   0  -7    9.17    4.24
  -1   0   6    4.74    8.56
   1   0  -6    2.00    2.49
   1   0  -5 2925.22  166.63
  -1   0   5 2840.15  168.45
  -1   0   4    1.28    3.22
   1   0  -4   -2.98    2.41
  -1   0   4   -4.21    6.82
   1   0  -3  247.86   16.20
  -1   0   3  269.04   16.07
   1   0  -2    0.02    0.22
   1   0  -2   -0.13    1.15
   1   0  -2    0.50    1.39
  -1   0   2    0.57    1.55
  -1   0   2    0.30    0.98
  -1   0   1   33.14    2.30
  -1   0   1   33.59    2.28
  -1   0   0    2.58    0.70
   1   0   0    1.70    0.64
   1   0   1   76.32    4.99
   1   0   2    3.12    2.38
   1   0   3   74.93    6.85
  -1   0  -3   76.94    7.13
   1   0   4    0.89    2.78
   1   0   4    4.39    9.14
  -1   0  -4    1.61    3.12
  -1   0  -4   -0.65    1.86
   1   0   5  253.30   17.91
   1   0   5  266.11   18.19
  -1   0  -5  249.28   16.97
   1   0   5  277.89   21.92
  -1   0  -5  266.63   17.59
  -1   0  -6   -0.28    1.96
  -1   0  -6    2.38    2.64
  -1   0  -6    2.39    2.76
   1   0   6    3.46    3.21
   1   0   6   -2.84    8.87
  -1   0  -6    2.81    2.28
   1   0   6    1.15    3.12
   1   0   7 1409.85   85.39
   1   0   7 1614.48   90.03
  -1   0  -7 1483.88   84.62
   1   0   7 1414.52   85.19
  -1   0  -7 1447.60   84.36
  -1   0  -7 1371.77   84.46
  -1   0  -7 1388.01   84.72
  -1   0  -8   -1.27    3.33
  -1   0  -8   -0.39    2.79
  -1   0  -9  418.04   28.67
  -1   0  -9  430.92   28.20
  -1   0  -9  432.25   29.25
  -1   0 -10   -3.41    4.82
  -1   0 -10   -0.44    3.28
  -1   0 -10   -0.91    3.69
  -1   0 -11   16.40    4.53
  -1   0 -11   12.84    4.48
  -1   0 -12   -1.10    3.69
  -1   0 -12    0.39    2.62
  -1   0 -13  144.34   12.21
  -1   0 -14    2.29    2.50
  -1   0 -14    2.94    2.85
  -1   0 -15  338.88   20.83
   1  -1 -16    4.02    1.68
   1  -1 -15  118.39    9.43
   1   1 -15  106.14    9.04
   1  -1 -14    8.57    3.11
   1  -1 -14   12.52    4.36
   1   1 -14   15.39    4.63
   1   1 -14    8.89    2.83
   1  -1 -13  247.88   18.70
   1   1 -13  248.01   19.66
   1  -1 -13  261.08   19.86
   1   1 -13  258.83   18.45
   1   1 -12  133.03   12.39
   1  -1 -12  151.80   14.04
   1   1 -12  133.80   13.55
   1  -1 -12  147.44   13.02
   1   1 -11   37.86    6.48
   1  -1 -11   49.06    7.10
   1   1 -11   35.02    5.68
   1  -1 -11   48.73    8.50
   1   1 -11   53.10    8.47
   1  -1 -10  616.99   39.86
   1   1 -10  615.00   40.53
   1   1 -10  596.65   39.48
   1  -1 -10  592.14   40.23
   1   1  -9  244.24   18.73
   1  -1  -9  232.30   18.50
   1   1  -9  240.33   19.31
   1  -1  -9  254.24   18.48
   1  -1  -8   67.12    7.57
   1   1  -8   67.55    7.10
   1   1  -8   67.67    8.41
   1  -1  -8   69.59    8.10
   1  -1  -8   70.49    7.40
   1   1  -8   61.34    7.79
  -1   1   8   89.49   11.44
   1  -1  -8   59.24    6.83
  -1  -1   7 2311.20  133.27
   1   1  -7 2204.91  133.41
  -1  -1   7 2248.21  136.77
   1  -1  -7 2316.36  135.13
   1   1  -7 2319.88  135.30
   1  -1  -7 2273.41  134.29
   1   1  -7 2235.24  134.01
   1  -1  -7 2290.71  133.96
  -1   1   7 2337.03  136.36
   1   1  -7 2255.03  133.43
   1  -1  -7 2288.11  134.32
   1   1  -7 2320.71  134.89
   1  -1  -7 2501.11  134.01
  -1  -1   7 2312.95  134.48
   1   1  -7 2329.07  135.06
  -1   1   6  154.57   14.64
   1   1  -6  139.40   12.13
  -1  -1   6  183.59   16.29
   1  -1  -6  164.53   11.84
   1   1  -6  159.74   11.49
  -1  -1   6  159.12   12.31
  -1   1   5  297.73   20.72
  -1  -1   5  290.85   18.89
   1  -1  -5  267.33   18.14
   1   1  -5  234.48   18.30
  -1   1   5  274.65   18.69
  -1  -1   5  242.85   20.86
   1   1  -5  296.93   17.77
   1   1  -5  304.01   18.28
   1   1  -4  915.44   59.42
   1  -1  -4 1015.12   59.99
  -1   1   4 1067.07   60.13
   1   1  -4 1135.45   60.42
   1   1  -4 1007.26   60.13
  -1   1   4 1126.68   61.98
   1   1  -3  130.24    9.11
  -1   1   3  127.57    9.49
   1   1  -3  143.51    9.57
   1   1  -3  148.78   10.16
  -1   1   3  144.61    9.45
   1  -1  -3  157.05    9.56
  -1   1   3  152.66   12.27
   1   1  -3  153.02    8.90
   1   1  -2  500.11   28.44
   1  -1  -2  455.39   28.56
   1   1  -2  498.96   28.86
   1  -1  -2  507.95   28.23
  -1   1   2  480.21   28.81
   1   1  -2  497.09   29.38
  -1  -1   1   47.07    3.21
  -1   1   1   52.09    3.09
  -1   1   1   49.97    3.00
   1   1  -1   51.70    3.27
   1   1  -1   45.51    3.50
  -1   1   0   76.80    5.04
  -1  -1   0   70.30    5.37
  -1   1  -1    9.11    4.95
   1  -1   1    8.50    1.59
   1  -1   1   13.08    4.97
  -1   1  -1    8.59    1.45
  -1  -1  -1    9.40    1.66
  -1  -1  -2  812.30   48.33
  -1   1  -2  871.24   48.23
  -1  -1  -2  826.63   49.53
   1  -1   2  867.04   51.23
   1  -1   2  769.80   48.34
   1  -1   2  850.26   48.21
   1  -1   3  476.25   31.76
  -1  -1  -3  512.99   31.38
  -1  -1  -3  539.29   32.31
   1  -1   3  510.41   31.66
   1  -1   4  120.90    9.49
  -1  -1  -4  121.51    9.21
  -1  -1  -4  123.38    8.63
  -1   1  -4   97.14    8.98
  -1  -1  -4  125.74   13.79
   1   1   4  113.38   13.64
   1  -1   4   99.80    9.12
   1   1   5 2266.41  124.96
  -1  -1  -5 2229.34  124.03
  -1   1  -5 1960.76  123.92
   1  -1   5 2183.80  125.17
  -1   1  -5 2164.89  124.56
   1  -1   5 1993.79  127.12
  -1  -1  -5 2223.62  124.42
   1  -1   5 2097.95  124.78
  -1   1  -6   20.58    3.81
  -1  -1  -6   14.30    3.77
  -1  -1  -6   20.83    3.62
  -1   1  -6   12.30    2.64
   1  -1   6   19.99    4.29
  -1   1  -6   14.44    4.02
  -1  -1  -6   11.78    3.49
   1   1   6   26.14    4.53
   1  -1   6   12.91    9.54
  -1  -1  -6   17.17    3.10
   1  -1   6   18.26    3.90
  -1  -1  -6   16.41    3.93
   1   1   7 1022.40   63.95
  -1   1  -7 1107.19   63.50
   1   1   7 1033.90   64.18
  -1   1  -7 1020.14   63.62
  -1  -1  -7 1126.22   63.83
   1  -1   7 1032.17   63.81
  -1   1  -7 1023.17   63.16
   1  -1   7 1106.77   68.07
   1  -1   7 1085.93   64.55
  -1  -1  -7 1048.51   63.62
  -1  -1  -7 1075.05   63.37
  -1   1  -7 1005.39   63.08
  -1  -1  -7 1101.36   63.21
  -1  -1  -8  402.02   27.52
  -1   1  -8  395.88   27.13
  -1   1  -8  437.70   28.37
  -1  -1  -8  438.72   27.97
  -1  -1  -8  436.33   28.18
  -1   1  -8  421.56   28.05
  -1   1  -9    5.92    3.91
  -1  -1  -9    8.64    4.38
  -1  -1  -9    4.43    3.39
  -1   1  -9    8.89    4.28
  -1   1  -9    6.09    3.33
  -1  -1 -10  340.51   22.42
  -1  -1 -10  324.85   23.46
  -1   1 -10  334.96   22.63
  -1   1 -10  290.72   22.86
  -1  -1 -10  311.81   22.67
  -1  -1 -10  305.21   22.12
  -1  -1 -11  148.78   13.19
  -1  -1 -11  131.66   11.67
  -1  -1 -11  138.94   11.72
  -1   1 -11  146.52   12.22
  -1   1 -11  140.68   12.84
  -1   1 -12   20.76    4.19
  -1  -1 -12   18.31    5.42
  -1   1 -12   18.92    5.49
  -1  -1 -12   20.49    4.06
  -1  -1 -13   20.99    4.63
  -1   1 -13   13.88    4.29
  -1  -1 -14   57.37    6.42
  -1  -1 -14   74.04    6.34
  -1   1 -14   58.48    6.05
  -1   1 -14   63.00    6.39
  -1  -1 -15    1.62    1.63
   1  -2 -16    0.87    1.47
   1   2 -15   79.46    7.22
   1  -2 -15   75.55    7.33
   1  -2 -14  202.14   15.13
   1  -2 -14  162.29   13.50
   1   2 -14  213.02   15.12
   1   2 -13   98.22    8.83
   1   2 -13   88.36    8.35
   1   2 -13   83.32    9.66
   1  -2 -13   83.85    9.89
   1  -2 -13   90.73    9.36
   1  -2 -12  246.27   18.87
   1   2 -12  252.35   19.64
   1   2 -12  242.35   18.02
   1   2 -12  222.81   17.87
   1  -2 -12  247.21   19.73
   1  -2 -11   54.14    7.71
   1   2 -11   59.49    7.81
   1   2 -11   48.92    6.60
   1  -2 -11   68.89    9.09
   1   2 -11   57.71    8.87
   1  -2 -10   97.82   10.25
   1   2 -10  103.67   11.05
   1   2 -10   93.50    8.99
   1   2 -10   83.67    9.30
   1  -2 -10   75.26    9.61
   1  -2 -10   82.82   10.37
   1  -2  -9   50.82    6.12
   1   2  -9   50.08    8.03
   1  -2  -9   51.88    7.06
   1  -2  -9   48.64    7.38
   1   2  -9   50.49    7.14
   1  -2  -8  201.57   16.09
   1  -2  -8  224.15   17.48
   1  -2  -8  224.77   15.97
  -1   2   8  227.72   19.36
   1   2  -8  231.82   18.03
   1  -2  -8  216.48   16.52
   1  -2  -8  247.75   17.39
   1   2  -8  236.95   17.46
   1  -2  -7  117.83   10.42
   1  -2  -7  130.61    8.81
   1   2  -7  121.51   10.91
   1   2  -7  128.70   11.39
   1   2  -7  116.19    9.21
  -1  -2   7  115.71    9.05
   1  -2  -7  104.27    9.83
  -1  -2   7  117.21   10.27
   1   2  -7  112.73   10.59
   1   2  -7  107.87    9.33
   1   2  -7  108.19    9.18
   1  -2  -7  112.88   10.36
  -1   2   7  120.99   13.09
  -1  -2   7  126.33   14.86
   1   2  -6   75.85    7.71
  -1  -2   6   78.59    7.34
   1  -2  -6   75.15    7.84
   1   2  -6   63.59    6.26
  -1   2   6   79.65    8.15
  -1   2   6   71.37   10.74
   1   2  -6   72.41    6.32
   1   2  -6   72.88    6.00
  -1  -2   6   80.92   12.60
   1  -2  -6   67.89    5.87
   1  -2  -6   65.91    7.33
   1   2  -6   72.43    8.02
  -1  -2   6   83.17    6.43
   1   2  -5  132.94    9.00
  -1   2   5  114.39   11.49
   1   2  -5  128.24    8.27
   1  -2  -5   95.93    8.66
   1  -2  -5  106.24    7.92
  -1   2   5  114.82    9.34
   1   2  -5  101.94    9.25
   1   2  -5  115.21    8.23
  -1  -2   5  111.99    9.43
  -1  -2   5  116.11    8.38
  -1   2   4  133.48    9.32
   1   2  -4  123.42    8.57
  -1  -2   4  120.75    8.66
   1  -2  -4  123.69    9.04
   1   2  -4  129.17    9.45
   1  -2  -4  131.42    8.41
   1   2  -4  141.84    8.83
  -1   2   4  138.11   12.40
  -1  -2   4  129.39    9.98
   1   2  -3  492.04   30.35
  -1  -2   3  500.61   29.61
  -1  -2   3  485.35   30.74
  -1   2   3  520.37   31.85
  -1   2   3  520.86   30.22
   1  -2  -3  515.62   29.54
   1   2  -3  535.76   29.98
   1   2  -3  507.61   29.78
  -1   2   2 1645.20   95.56
   1   2  -2 1672.29   95.75
  -1  -2   2 1575.23   96.04
  -1  -2   2 1671.14   95.31
   1   2  -2 1777.33   95.59
   1  -2  -2 1702.72   95.52
  -1   2   2 1610.49   96.58
  -1   2   1  350.62   21.35
   1   2  -1  354.25   21.40
  -1  -2   1  391.95   21.40
  -1  -2   1  376.30   21.54
   1   2  -1  385.50   21.63
  -1   2   0  602.96   36.54
   1  -2   0  596.51   35.86
   1   2   0  624.22   35.79
  -1  -2   0  625.28   35.63
   1   2   0  636.84   36.37
   1  -2   1  883.16   48.00
  -1  -2  -1  845.52   48.57
   1   2   1  883.48   49.52
  -1   2  -1  744.76   47.88
  -1   2  -1  837.85   48.03
   1  -2   1  870.05   50.08
   1   2   1  839.39   47.72
  -1  -2  -2   93.45    9.63
   1  -2   2  115.10    7.98
   1  -2   2  113.16    7.91
  -1  -2  -2  129.72    7.69
  -1   2  -2  109.45    7.85
  -1   2  -2  119.96    8.07
  -1  -2  -3  794.00   50.70
   1  -2   3  895.73   50.30
   1  -2   3  844.98   50.17
  -1  -2  -3  891.00   51.63
  -1  -2  -3  830.83   49.84
   1  -2   3  905.09   53.43
  -1  -2  -4 1585.81   19.63
   1  -2   4 1512.16   21.35
   1  -2   4 1534.88   30.59
  -1  -2  -4 1590.36   28.79
  -1   2  -5    4.69    2.98
  -1  -2  -5    6.56    2.71
   1  -2   5    2.74    3.07
  -1  -2  -5    5.12    2.22
  -1  -2  -5    8.64    8.67
   1  -2   5    5.21    3.25
  -1  -2  -6   27.53    4.69
  -1   2  -6   24.63    3.82
   1  -2   6   32.45    5.04
  -1   2  -6   26.89    4.96
  -1  -2  -6   28.79    4.29
  -1   2  -6   35.67    4.72
  -1  -2  -6   26.17    3.93
   1   2   6   35.85    4.82
   1  -2   6   18.86    4.11
  -1  -2  -6   20.75    4.26
  -1   2  -7   74.23    7.27
  -1   2  -7   78.02    8.18
   1  -2   7   73.86    7.60
   1  -2   7   88.74    8.83
  -1  -2  -7   72.46    7.66
   1  -2   7   66.04   12.02
  -1   2  -7   70.57    8.07
  -1   2  -7   71.99    7.31
  -1  -2  -7   85.82    7.99
  -1  -2  -7   76.05    7.47
  -1  -2  -7   86.54    7.38
   1   2   7   77.57    7.88
  -1   2  -7   72.86    8.04
  -1  -2  -8  303.55   21.06
  -1   2  -8  288.80   21.45
  -1  -2  -8  311.05   21.44
  -1   2  -8  303.13   21.32
  -1   2  -9  169.92   12.80
  -1   2  -9  128.73   12.33
  -1  -2  -9  135.13   12.10
  -1  -2  -9  128.50   11.74
  -1  -2 -10  468.94   31.99
  -1   2 -10  513.24   32.47
  -1   2 -10  501.22   32.90
  -1  -2 -10  465.49   31.90
  -1  -2 -11  275.65   21.64
  -1  -2 -11  308.88   20.39
  -1  -2 -11  267.62   20.31
  -1   2 -11  283.50   20.69
  -1   2 -11  302.83   21.61
  -1  -2 -12  576.51   37.19
  -1  -2 -12  581.20   38.60
  -1   2 -12  619.22   37.45
  -1   2 -12  572.61   38.32
  -1   2 -13  151.67   11.85
  -1   2 -13  137.55   11.57
  -1  -2 -13  119.23   11.45
  -1  -2 -14    3.68    2.29
  -1   2 -14    4.44    2.57
  -1  -2 -14   10.22    3.34
  -1   2 -14    7.38    2.85
  -1  -2 -15   78.30    6.16
   1  -3 -16    7.98    1.92
   1  -3 -15   39.24    5.10
   1   3 -15   40.56    4.84
   1  -3 -14    5.49    4.05
   1  -3 -14    1.46    2.75
   1   3 -14    0.43    3.15
   1   3 -13   15.98    3.80
   1   3 -13   20.27    3.99
   1  -3 -13   15.41    5.40
   1   3 -13   16.42    5.16
   1  -3 -13   15.63    4.54
   1   3 -12  246.97   19.32
   1   3 -12  239.66   17.97
   1  -3 -12  245.32   18.79
   1   3 -12  222.33   17.56
   1  -3 -12  238.67   19.41
   1   3 -11  464.29   31.44
   1  -3 -11  476.31   31.98
   1   3 -11  471.07   32.73
   1   3 -11  484.97   30.56
   1   3 -11  448.72   31.10
   1  -3 -11  441.56   31.55
   1  -3 -10  739.16   46.79
   1  -3 -10  738.00   47.26
   1   3 -10  744.99   46.49
   1   3 -10  751.04   47.92
   1  -3 -10  704.66   44.94
   1   3 -10  720.40   45.58
   1   3  -9  333.39   24.66
   1  -3  -9  320.12   21.95
   1  -3  -9  356.55   24.30
   1  -3  -9  346.07   23.20
   1   3  -9  316.91   22.48
   1  -3  -9  317.39   22.83
   1   3  -9  315.24   23.25
   1  -3  -9  320.50   23.39
   1   3  -8  373.91   27.80
   1  -3  -8  429.20   26.95
   1   3  -8  400.86   27.22
   1  -3  -8  391.68   27.15
   1  -3  -8  386.43   25.65
   1  -3  -8  393.11   27.17
   1  -3  -8  400.87   26.69
  -1  -3   7  315.34   22.49
   1  -3  -7  314.58   20.56
   1   3  -7  331.63   23.46
   1   3  -7  341.51   23.42
   1   3  -7  307.20   21.30
   1  -3  -7  342.02   23.09
   1   3  -7  307.78   22.54
   1   3  -7  326.13   21.36
   1  -3  -7  346.71   22.78
  -1  -3   7  330.72   20.87
   1   3  -7  305.39   21.03
   1  -3  -7  338.11   22.39
   1  -3  -7  349.63   21.64
   1  -3  -7  325.68   22.81
  -1  -3   7  315.15   25.86
   1  -3  -6    3.82    3.55
   1   3  -6    4.79    3.44
   1   3  -6    2.67    3.55
   1   3  -6    5.89    1.82
   1  -3  -6    2.88    2.99
  -1  -3   6    4.76    3.29
   1  -3  -6    4.50    1.92
   1  -3  -6   -1.23    3.23
  -1   3   6    6.68    4.13
  -1  -3   6    5.90    2.11
  -1  -3   6   14.94   10.05
  -1   3   6   -8.34    8.18
   1   3  -6    1.72    1.94
   1  -3  -6    2.38    3.80
   1   3  -6    3.90    2.46
  -1   3   5   33.17    8.00
   1   3  -5   33.05    3.82
  -1  -3   5   39.45    5.22
   1   3  -5   36.98    3.57
   1  -3  -5   33.20    3.59
   1   3  -5   36.62    5.00
  -1  -3   5   34.68    3.54
  -1   3   5   38.84    4.85
  -1  -3   4  684.56   40.95
   1   3  -4  770.01   41.40
   1  -3  -4  719.91   41.12
  -1   3   4  718.06   42.05
  -1   3   4  655.56   43.58
   1   3  -4  682.47   41.44
  -1  -3   4  679.83   42.44
   1   3  -3 1180.66   72.70
   1  -3  -3 1279.59   72.63
  -1  -3   3 1293.48   73.45
   1   3  -3 1255.21   72.91
  -1  -3   3 1258.32   72.35
  -1   3   3 1426.66   74.31
  -1   3   3 1326.26   73.37
   1   3  -2   35.34    2.40
  -1  -3   2   35.73    3.13
   1  -3  -2   36.46    2.76
   1   3  -2   32.24    3.17
  -1  -3   2   34.24    2.99
  -1   3   2   33.88    2.72
   1   3  -2   36.30    3.05
  -1  -3   1  249.62   14.64
  -1   3   1  234.45   14.40
   1  -3  -1  240.43   14.40
   1   3  -1  247.73   14.39
  -1  -3   1  237.24   14.70
   1   3  -1  252.46   14.71
   1  -3   0  372.71   23.24
   1   3   0  378.85   21.84
  -1   3   0  360.42   21.68
   1  -3   1 1576.43   93.22
  -1  -3  -1 1608.31   90.87
  -1  -3  -1 1326.86   90.63
  -1   3  -1 1622.26   90.63
   1   3   1 1700.59   90.31
   1   3   1 1603.88   91.32
  -1  -3  -2 1408.26   78.79
  -1   3  -2 1422.56   78.60
   1  -3   2 1370.69   78.55
  -1  -3  -2 1170.12   78.93
   1   3   2 1369.73   78.33
   1   3   2 1331.69   79.83
   1  -3   3  695.79   42.25
  -1  -3  -3  645.48   39.06
  -1  -3  -3  670.58   38.55
  -1  -3  -3  622.67   39.90
   1  -3   3  651.38   38.78
   1  -3   4  360.57   10.22
  -1  -3  -4  374.73   11.70
  -1  -3  -4  403.35   14.90
  -1  -3  -4  380.57    9.61
   1  -3   4  367.58   17.05
  -1  -3  -4  336.81   10.41
  -1  -3  -5  366.11   23.04
  -1   3  -5  378.44   23.36
  -1  -3  -5  317.97   22.48
   1  -3   5  346.37   22.68
   1  -3   5  332.54   23.27
   1  -3   5  355.68   26.13
  -1  -3  -5  347.26   25.72
  -1  -3  -5  346.28   22.21
   1  -3   6   96.78    8.92
  -1  -3  -6  111.07    9.31
  -1   3  -6  109.10    9.42
  -1  -3  -6  101.22    8.81
  -1   3  -6  102.71    9.35
  -1  -3  -6  103.87    8.51
   1  -3   6  100.76    9.91
  -1   3  -6   92.85    9.20
  -1  -3  -6   87.84    8.91
   1   3   7   15.17    4.18
  -1   3  -7   19.39    4.71
   1  -3   7   20.07    4.21
  -1   3  -7   20.91    4.08
  -1  -3  -7   18.83    3.84
  -1  -3  -7   17.49    4.46
  -1   3  -7   16.63    4.54
  -1  -3  -7   21.85    3.74
  -1   3  -8  635.86   41.98
  -1  -3  -8  710.28   42.44
  -1   3  -8  649.69   42.39
  -1  -3  -8  664.39   41.82
  -1   3  -9  898.01   55.93
  -1  -3  -9  870.09   55.30
  -1   3  -9  918.62   56.39
  -1  -3  -9  927.87   56.27
  -1   3 -10  156.49   12.98
  -1  -3 -10  147.74   12.60
  -1   3 -10  122.52   12.55
  -1  -3 -10  138.39   12.28
  -1  -3 -11   18.45    4.99
  -1  -3 -11   18.94    5.75
  -1  -3 -11   25.97    4.48
  -1   3 -11   23.20    5.44
  -1  -3 -11   14.16    4.18
  -1   3 -11   13.79    4.48
  -1  -3 -12    5.00    4.50
  -1  -3 -12    5.13    3.07
  -1   3 -12    2.53    3.00
  -1   3 -12    1.52    3.81
  -1   3 -13   93.30    8.84
  -1   3 -13   87.97    8.66
  -1  -3 -13   92.42    9.24
  -1  -3 -14    3.42    2.80
  -1   3 -14    2.65    2.48
  -1   3 -14    2.19    2.53
  -1  -3 -15   16.11    2.65
   1  -4 -15    7.89    2.24
   1  -4 -15    8.08    3.13
   1   4 -15   11.87    2.96
   1   4 -14  111.69   10.10
   1  -4 -14  119.94   10.68
   1  -4 -14  112.35    9.82
   1   4 -13  269.26   19.86
   1   4 -13  269.32   18.72
   1  -4 -13  253.10   19.28
   1  -4 -13  264.94   20.24
   1   4 -12    3.69    4.76
   1  -4 -12    2.87    3.76
   1   4 -12   -1.36    3.19
   1   4 -12    2.51    3.21
   1  -4 -11    4.90    4.44
   1   4 -11    3.30    4.44
   1   4 -11    2.17    3.33
   1   4 -11    1.70    3.62
   1   4 -11    2.02    3.59
   1   4 -10   44.24    7.17
   1   4 -10   40.02    6.63
   1  -4 -10   52.80    6.14
   1  -4 -10   54.65    7.82
   1   4 -10   52.24    6.73
   1   4 -10   42.96    7.56
   1   4  -9  526.64   35.02
   1  -4  -9  512.69   33.46
   1   4  -9  546.10   36.26
   1  -4  -9  540.64   34.92
   1   4  -9  526.20   34.26
   1  -4  -9  543.91   34.71
   1   4  -8   23.70    5.42
   1  -4  -8   32.62    6.07
   1   4  -8   28.81    6.51
   1  -4  -8   37.51    5.00
   1   4  -8   30.24    5.36
   1   4  -8   37.18    5.75
   1  -4  -8   34.25    6.57
   1  -4  -8   28.70    5.46
  -1  -4   7   17.83    4.51
  -1  -4   7   13.42    2.71
  -1   4   7   10.04    5.32
   1   4  -7   14.49    4.32
   1   4  -7   14.05    4.79
   1   4  -7   18.06    4.12
   1   4  -7   17.19    4.44
   1  -4  -7   17.96    5.31
   1  -4  -7    8.62    3.60
   1  -4  -7   10.58    4.67
  -1  -4   7   10.53    9.74
   1   4  -7   15.02    3.45
   1   4  -7    9.74    4.45
   1   4  -7   14.04    3.20
   1   4  -6  282.35   21.14
   1   4  -6  369.77   20.55
  -1  -4   6  354.84   26.22
   1  -4  -6  315.39   22.44
  -1  -4   6  360.70   23.01
   1   4  -6  357.42   21.88
   1  -4  -6  320.54   22.12
   1   4  -6  331.07   22.94
   1  -4  -6  364.39   22.99
  -1   4   6  354.53   23.27
  -1  -4   6  321.20   20.50
   1   4  -6  322.08   22.75
   1  -4  -6  297.69   20.65
   1   4  -5  298.89   19.00
  -1  -4   5  314.08   20.13
   1   4  -5  313.34   18.40
  -1   4   5  283.82   19.37
  -1   4   5  319.72   19.97
   1   4  -5  303.82   20.06
   1  -4  -5  311.74   18.54
  -1  -4   5  260.73   18.03
  -1  -4   4 1414.07   80.20
   1   4  -4 1439.43   79.60
   1   4  -4 1256.26   79.00
   1  -4  -4 1413.34   79.14
  -1   4   4 1406.68   80.03
   1  -4  -3  321.57   19.13
   1   4  -3  312.33   19.46
  -1  -4   3  328.10   19.67
   1   4  -2  405.69   25.45
  -1  -4   2  429.75   25.46
   1   4  -2  433.60   25.43
  -1  -4   2  426.35   25.38
   1  -4  -2  431.11   25.24
  -1   4   2  429.81   25.22
   1   4  -2  430.26   24.80
  -1  -4   2  454.58   25.77
   1   4  -1 3300.24  187.11
  -1   4   1 3329.36  186.84
   1  -4  -1 3250.57  186.85
  -1  -4   1 3319.58  187.09
  -1  -4   1 3185.08  187.06
   1   4  -1 3288.36  186.77
  -1   4   0  533.81   30.62
   1   4   0  513.18   30.58
  -1   4   0  522.35   30.13
  -1   4  -1  598.02   34.24
   1   4   1  533.46   34.60
  -1  -4  -1  583.71   34.45
  -1   4  -2  754.13   43.23
   1   4   2  710.91   43.01
   1   4   2  761.54   44.27
  -1  -4  -2  730.89   43.49
   1  -4   2  804.73   46.82
  -1  -4  -3 1118.51   65.54
  -1  -4  -3 1129.96   64.79
   1  -4   3 1071.46   64.34
  -1   4  -3 1123.26   64.45
   1   4   3 1083.24   64.35
   1  -4   3 1171.14   67.83
   1  -4   4  653.96   40.58
  -1  -4  -4  621.13   37.22
   1  -4   4  640.20   36.91
  -1  -4  -4  642.89   38.83
   1  -4   4  533.70   36.96
  -1  -4  -5   15.52    8.28
  -1  -4  -5   13.51    3.47
   1  -4   5    8.68    3.45
   1  -4   5   25.04    9.63
   1  -4   5   13.19    3.08
  -1  -4  -5   13.68    3.53
   1  -4   6   63.65    8.11
   1  -4   6   57.03    6.66
  -1   4  -6   84.49    8.14
  -1   4  -6   69.49    7.45
  -1  -4  -6   67.96    7.37
  -1  -4  -6   72.81    7.04
  -1  -4  -6   62.36    7.39
  -1   4  -6   59.11    7.17
   1  -4   6   58.29   12.19
  -1  -4  -7 1169.08   69.04
  -1   4  -7 1177.51   70.08
  -1   4  -7 1195.95   70.05
  -1  -4  -7 1204.11   69.94
  -1   4  -7 1216.99   69.46
   1  -4   7 1118.16   69.05
  -1  -4  -7  993.82   69.21
  -1   4  -8  387.66   27.08
  -1   4  -8  395.37   27.13
  -1  -4  -8  370.07   26.25
  -1  -4  -8  423.12   27.35
  -1   4  -9    5.45    4.19
  -1  -4  -9    1.07    4.26
  -1  -4  -9    7.29    4.20
  -1   4  -9   -1.61    4.27
  -1   4 -10  337.99   24.21
  -1  -4 -10  330.42   23.45
  -1  -4 -10  363.14   24.79
  -1  -4 -10  326.38   23.91
  -1   4 -10  337.63   24.25
  -1  -4 -11  429.21   28.79
  -1   4 -11  409.46   29.11
  -1   4 -11  480.22   29.51
  -1  -4 -11  401.20   28.65
  -1   4 -12   90.83    8.81
  -1  -4 -12   80.26    8.50
  -1   4 -12   99.58    9.95
  -1  -4 -12   90.23    9.82
  -1   4 -12   88.57    9.04
  -1   4 -13   32.47    5.26
  -1  -4 -13   25.19    5.21
  -1   4 -13   28.79    4.70
  -1   4 -14  304.71   20.45
  -1   4 -14  330.89   21.08
  -1  -4 -14  336.29   21.61
  -1  -4 -15   55.56    4.85
   1   5 -15   -1.19    2.25
   1  -5 -15    0.83    1.70
   1  -5 -15    1.19    2.46
   1   5 -14  117.92   10.70
   1  -5 -14  137.27   11.01
   1  -5 -14  144.83   11.68
   1   5 -13   25.17    4.53
   1   5 -13   25.82    5.32
   1  -5 -13   18.13    4.72
   1   5 -12   93.15    9.53
   1   5 -12   75.83    8.30
   1   5 -12  111.06   10.86
   1  -5 -12  100.16   10.34
   1  -5 -11   34.69    6.72
   1   5 -11   26.50    5.87
   1   5 -11   35.12    5.54
   1   5 -11   34.26    5.68
   1   5 -11   38.51    6.72
   1  -5 -10    4.27    4.59
   1   5 -10    2.60    3.78
   1   5 -10   -0.67    5.32
   1  -5 -10    1.25    4.41
   1   5 -10    9.55    4.57
   1   5 -10   -0.62    4.45
   1   5  -9    5.33    4.29
   1   5  -9    1.51    3.46
   1  -5  -9    9.91    4.84
   1   5  -9    5.48    4.22
   1  -5  -9    6.59    3.30
   1   5  -9    7.33    4.70
   1  -5  -9   15.25    5.34
   1   5  -9   -0.67    5.49
   1   5  -8 1276.87   75.70
   1  -5  -8 1289.64   76.86
   1  -5  -8 1346.61   76.04
   1   5  -8 1243.54   76.75
   1   5  -8 1193.64   77.06
   1   5  -8 1178.05   75.63
   1  -5  -8 1289.79   74.74
   1   5  -8 1267.56   76.30
   1  -5  -8 1210.06   75.92
   1   5  -7   35.84    6.31
   1  -5  -7   31.32    5.57
   1   5  -7   24.21    5.34
   1  -5  -7   32.87    6.64
   1   5  -7   29.00    4.49
   1   5  -7   31.00    5.61
   1   5  -7   31.20    5.31
   1  -5  -7   40.29    6.37
  -1  -5   7   33.00    5.89
   1   5  -7   30.00    4.71
  -1   5   7   30.73    6.51
   1   5  -6 1362.25   81.61
   1   5  -6 1392.58   81.89
   1   5  -6 1253.85   80.59
   1   5  -6 1394.69   81.42
   1  -5  -6 1377.67   81.22
   1   5  -6 1500.07   79.39
  -1  -5   6 1373.44   81.95
   1  -5  -6 1391.53   81.82
   1   5  -6 1349.00   81.83
   1  -5  -6 1380.11   82.10
  -1   5   6 1336.33   81.34
   1  -5  -6 1240.10   79.77
  -1   5   6 1457.18   82.35
   1   5  -5   86.26    6.73
   1   5  -5   91.92    7.58
  -1   5   5   96.27    8.26
   1  -5  -5  100.92    7.14
  -1   5   5   90.58    7.64
  -1  -5   5   87.18    8.07
   1  -5  -4   56.49    4.85
  -1   5   4   55.70    5.08
  -1  -5   4   61.85    5.60
  -1   5   4   62.55    5.76
   1   5  -4   65.17    5.40
  -1   5   3   86.77    6.40
   1   5  -3   94.59    6.00
   1  -5  -3   90.57    6.40
   1   5  -3   94.83    7.08
  -1  -5   3   93.86    6.76
   1   5  -3   85.13    6.71
   1   5  -3   92.45    6.89
   1   5  -2 1203.23   69.03
   1  -5  -2 1263.90   68.80
   1   5  -2 1193.39   68.43
  -1  -5   2 1212.74   69.14
   1  -5  -2 1154.01   68.91
  -1  -5   2 1226.33   69.39
  -1   5   2 1154.26   68.90
   1   5  -2 1161.13   69.17
  -1  -5   1   98.71    6.81
  -1   5   1   90.15    6.51
   1  -5  -1   92.66    6.59
   1   5  -1   97.89    6.41
  -1  -5   1   94.55    6.83
   1   5  -1   96.10    6.82
   1   5   0  169.68   10.80
  -1   5   0  169.30   10.86
   1   5   1   23.77    3.26
  -1  -5  -1   25.76    3.14
  -1   5  -1   30.43    2.89
  -1   5  -1   31.56    3.13
  -1  -5  -2    2.60    2.02
  -1   5  -2    3.02    1.70
   1   5   2    0.34    1.39
   1  -5   2    5.31    7.50
   1   5   2    0.91    2.95
   1   5   3    8.73    1.95
   1   5   3   -0.32    1.31
  -1   5  -3    1.14    1.19
  -1   5  -3    7.53    1.93
  -1  -5  -3   11.13    2.63
   1  -5   3    2.90    7.06
  -1  -5  -3    7.22    5.01
   1   5   4 1161.30   71.94
  -1  -5  -4 1292.84   73.40
  -1  -5  -4 1269.63   72.33
   1  -5   4 1205.32   71.70
   1  -5   4 1261.43   75.26
  -1  -5  -5   10.04    7.41
   1  -5   5    6.98    2.63
  -1  -5  -5    3.80    2.57
  -1  -5  -5    3.10    3.18
   1  -5   5    9.99    9.57
  -1   5  -5    2.34    3.48
  -1  -5  -5    8.59    3.59
  -1   5  -6 2886.54  157.81
  -1  -5  -6 2746.20  157.28
   1   5   6 2528.96  158.13
   1  -5   6 2517.91  156.69
  -1  -5  -6 2614.91  157.57
  -1  -5  -6 2791.84  158.01
  -1   5  -6 2696.79  157.95
  -1   5  -6 2631.00  157.51
   1  -5   6 2770.63  157.00
  -1  -5  -6 2979.17  160.25
   1  -5   6 2762.56  160.53
  -1  -5  -7   26.36    4.33
  -1  -5  -7   28.13    5.50
  -1   5  -7   24.38    5.85
   1   5   7   20.27    5.53
  -1   5  -7   22.71    4.98
   1  -5   7   21.24    4.20
  -1   5  -7   23.67    4.59
  -1  -5  -7   12.56    5.07
  -1   5  -8    1.11    4.23
  -1   5  -8    5.95    4.23
  -1  -5  -8    6.88    4.39
  -1  -5  -9    1.65    4.36
  -1   5  -9   11.05    4.94
  -1  -5  -9    8.37    4.43
  -1   5  -9    6.31    4.69
  -1   5 -10   38.26    6.63
  -1   5 -10   59.45    7.57
  -1  -5 -10   45.49    6.76
  -1  -5 -10   53.04    7.63
  -1  -5 -11    5.18    3.95
  -1  -5 -11    2.22    3.60
  -1   5 -11    1.83    4.51
  -1   5 -11    3.68    4.25
  -1   5 -11    2.59    3.56
  -1  -5 -12  202.47   15.57
  -1   5 -12  196.29   15.74
  -1   5 -12  200.21   15.50
  -1   5 -12  212.17   16.46
  -1  -5 -12  216.00   16.80
  -1   5 -13    2.11    3.41
  -1  -5 -13    1.99    2.55
  -1  -5 -13    5.08    3.92
  -1   5 -13    5.31    3.20
  -1  -5 -14   15.41    3.79
  -1   5 -14   17.40    3.56
  -1  -5 -15    0.18    1.50
   1   6 -15   13.03    2.65
   1  -6 -15   17.36    2.76
   1  -6 -15   17.28    3.42
   1  -6 -14    0.36    2.81
   1   6 -14    2.49    3.01
   1  -6 -13  268.01   20.22
   1   6 -13  281.59   19.72
   1   6 -13  297.33   20.65
   1   6 -12    2.31    4.16
   1   6 -12    3.14    3.76
   1  -6 -12    6.32    4.42
   1   6 -11   40.57    7.26
   1   6 -11   28.02    6.20
   1  -6 -11   36.91    6.83
   1   6 -11   35.03    5.65
   1   6 -10  185.94   17.14
   1   6 -10  205.09   16.31
   1   6 -10  216.39   16.19
   1  -6 -10  206.79   16.80
   1   6 -10  233.61   18.27
   1  -6  -9  210.41   17.36
   1  -6  -9  246.03   17.25
   1   6  -9  228.22   17.10
   1   6  -9  211.31   17.20
   1  -6  -9  222.30   15.95
   1   6  -9  215.82   18.79
   1   6  -9  208.82   18.15
   1   6  -9  215.49   17.26
   1  -6  -8   24.84    6.43
   1   6  -8   21.29    5.89
   1  -6  -8   16.69    5.00
   1  -6  -8   23.61    5.71
   1   6  -8   20.90    6.04
   1   6  -8   22.06    5.21
   1   6  -8   24.74    5.56
   1   6  -8   29.97    5.93
   1   6  -7   94.86    8.80
   1  -6  -7  101.49   10.42
   1   6  -7   76.28    8.68
   1   6  -7   90.21    9.09
   1   6  -7   82.70    9.48
   1   6  -7   94.37    9.44
   1  -6  -7   75.33    8.68
   1  -6  -7   96.08    9.35
   1   6  -7   85.28    9.27
   1  -6  -6 1100.57   71.62
  -1   6   6 1230.30   72.93
   1   6  -6 1164.72   72.69
   1   6  -6 1246.44   73.49
  -1  -6   6 1249.31   73.59
   1  -6  -6 1292.03   74.07
   1  -6  -6 1219.40   73.42
   1   6  -6 1183.19   73.61
   1   6  -6 1258.04   73.42
   1   6  -6 1288.28   70.99
   1   6  -6 1244.23   73.21
   1  -6  -6 1229.39   72.94
   1   6  -6 1172.39   72.83
  -1   6   6 1257.72   73.96
  -1  -6   5  354.92   22.83
  -1   6   5  340.34   22.34
   1  -6  -5  353.61   22.53
  -1   6   5  363.72   23.11
   1   6  -5  309.87   21.31
   1  -6  -5  366.56   21.96
   1   6  -5  352.35   22.75
   1   6  -5  350.54   23.61
   1   6  -5  347.13   22.88
   1   6  -5  363.32   22.64
   1  -6  -5  364.03   23.22
   1   6  -5  356.31   23.18
   1   6  -4 2388.41  132.61
   1   6  -4 2281.67  132.15
  -1  -6   4 2051.23  131.87
   1  -6  -4 2382.09  131.66
  -1   6   4 2399.07  132.53
  -1   6   4 2280.59  131.91
   1   6  -3   10.58    2.29
   1   6  -3   10.86    1.56
   1  -6  -3   12.13    2.12
  -1   6   3   10.24    2.07
   1   6  -3    9.68    2.26
  -1   6   3   11.49    1.92
   1  -6  -2   92.57    6.32
   1  -6  -2  110.61    7.00
  -1  -6   2  119.30    7.97
   1   6  -2  109.45    7.46
  -1  -6   2  118.61    7.74
   1   6  -2  112.55    6.87
  -1   6   2  109.17    7.41
   1   6  -2  113.05    7.79
   1  -6  -2  112.87    7.50
  -1  -6   1 1928.82  107.53
   1  -6  -1 1811.54  107.34
  -1  -6   1 1883.03  107.60
   1   6  -1 1886.05  107.13
  -1   6   1 1842.39  107.31
   1   6   0  442.05   27.07
  -1   6   0  467.69   27.24
  -1  -6  -1  392.47   23.33
   1   6   1  369.87   23.17
  -1   6  -1  377.03   22.88
  -1   6  -1  375.32   23.08
  -1   6  -1  380.19   22.60
   1  -6   2  460.41   32.25
  -1   6  -2  494.13   29.21
  -1   6  -2  479.30   29.07
   1   6   2  473.75   29.87
   1   6   2  489.78   28.84
  -1  -6  -2  494.11   29.49
  -1   6  -2  492.15   29.37
  -1   6  -3  527.98   32.20
  -1   6  -3  533.67   32.81
   1   6   3  552.42   32.18
  -1   6  -3  556.63   32.91
  -1  -6  -3  555.19   33.61
  -1   6  -3  513.82   32.42
   1   6   3  529.35   33.66
  -1  -6  -3  543.94   32.74
   1  -6   3  507.90   36.01
  -1   6  -4 1566.34   91.69
   1  -6   4 1566.69   94.96
  -1  -6  -4 1579.96   92.81
  -1  -6  -4 1633.15   92.06
  -1   6  -4 1477.68   92.33
   1   6   4 1499.04   93.47
  -1   6  -4 1565.77   92.21
   1   6   4 1641.58   91.66
  -1  -6  -5    2.76    3.09
   1  -6   5   -5.97    8.19
  -1   6  -5    5.45    3.74
  -1   6  -5   -1.20    3.11
  -1   6  -5    2.47    3.67
  -1  -6  -5    4.26    3.04
  -1  -6  -5    3.28    2.73
  -1  -6  -5   11.91    8.11
  -1  -6  -6  395.34   28.16
  -1  -6  -6  401.37   27.90
  -1   6  -6  395.73   28.59
  -1  -6  -6  435.61   30.82
   1  -6   6  472.27   28.10
   1   6   6  401.03   28.86
  -1   6  -6  441.67   28.32
  -1   6  -6  462.08   29.63
   1  -6   6  415.59   31.54
  -1  -6  -6  417.40   28.63
  -1   6  -6  457.17   28.84
  -1  -6  -7   89.33    9.42
   1  -6   7   81.93    7.64
  -1  -6  -7   71.93    7.84
  -1   6  -7   76.28    9.23
   1   6   7   79.11    9.51
  -1  -6  -7   79.72    9.26
  -1   6  -7   67.98    8.55
  -1   6  -8  308.28   23.50
  -1  -6  -8  337.91   23.97
  -1   6  -8  341.41   24.21
  -1  -6  -9    4.77    4.37
  -1   6  -9    1.83    4.74
  -1   6  -9    4.47    4.18
  -1  -6  -9    9.63    5.26
  -1  -6 -10    6.99    4.33
  -1   6 -10    9.48    4.91
  -1  -6 -10   20.35    5.65
  -1   6 -10   10.54    5.78
  -1   6 -10    9.71    4.33
  -1   6 -11  545.98   35.94
  -1  -6 -11  535.00   36.32
  -1   6 -11  560.97   36.44
  -1  -6 -11  543.17   35.44
  -1   6 -11  588.62   37.47
  -1   6 -12   14.39    4.98
  -1   6 -12   14.92    4.10
  -1  -6 -12   13.68    4.16
  -1   6 -12   19.57    4.41
  -1  -6 -12   15.88    5.21
  -1  -6 -13   40.82    6.13
  -1   6 -13   45.27    5.96
  -1   6 -13   41.76    5.13
  -1  -6 -13   39.50    5.02
  -1  -6 -14  250.93   17.17
  -1   6 -14  248.23   16.66
   1   7 -15    6.18    1.90
  -1  -7  15   10.37    2.85
   1  -7 -15    9.97    2.10
   1   7 -14   60.59    6.50
   1  -7 -14   62.13    6.50
   1   7 -13   20.80    4.72
   1  -7 -13   11.38    4.24
   1   7 -13   11.67    3.53
   1  -7 -12  159.04   13.12
   1   7 -12  141.05   12.71
   1  -7 -12  110.72   12.54
   1   7 -12  145.91   12.67
   1   7 -11  594.77   39.69
   1   7 -11  587.50   40.07
   1  -7 -11  627.14   40.14
   1   7 -11  594.21   38.18
   1   7 -10  219.82   18.76
   1   7 -10  235.85   19.22
   1  -7 -10  242.91   18.46
   1   7 -10  233.83   17.53
   1   7 -10  204.91   17.17
   1   7  -9  191.45   16.94
   1  -7  -9  188.23   16.03
   1   7  -9  202.87   15.64
   1  -7  -9  199.06   15.21
   1  -7  -9  205.63   16.51
   1   7  -9  177.23   15.32
   1   7  -9  176.40   15.66
   1   7  -9  181.14   16.63
   1  -7  -8  197.04   16.85
   1   7  -8  183.58   17.40
   1   7  -8  213.19   17.54
   1   7  -8  210.59   17.31
   1   7  -8  202.14   16.91
   1  -7  -8  238.66   16.69
   1   7  -8  226.09   17.10
   1  -7  -8  221.46   17.78
   1  -7  -7  291.45   21.49
   1   7  -7  289.09   20.60
   1   7  -7  243.55   20.44
   1   7  -7  268.18   20.46
   1   7  -7  311.43   21.36
   1  -7  -7  332.52   20.97
   1   7  -7  282.91   21.08
   1  -7  -7  278.72   20.57
   1   7  -7  267.50   20.46
   1  -7  -6   88.96    7.93
   1   7  -6   85.19    8.83
   1   7  -6  106.63    9.32
  -1   7   6  103.24    9.90
   1   7  -6   95.07    9.03
  -1   7   6  106.31    9.05
  -1  -7   6   98.61    9.21
   1   7  -6   98.98    9.65
   1   7  -6   93.45    9.12
  -1   7   6   90.74    8.59
   1   7  -6   92.07    9.93
   1  -7  -6  105.16    9.92
   1  -7  -6   93.13    8.82
   1   7  -6   91.41    9.04
   1  -7  -6  105.58    9.78
   1   7  -5  122.96   10.22
   1   7  -5   99.74    8.87
  -1   7   5  103.94    9.16
   1  -7  -5   91.94    8.62
   1  -7  -5  106.26    8.33
   1   7  -5  100.04    8.79
   1   7  -5  109.05    9.08
   1  -7  -5  110.85    8.82
   1   7  -5  114.19    9.37
   1   7  -5  101.11    8.94
  -1   7   5   92.70    8.25
  -1  -7   5  106.92    8.85
   1  -7  -5  111.71    9.33
   1   7  -5  107.94    9.06
  -1   7   4  369.11   23.29
  -1   7   4  368.09   23.93
   1  -7  -4  334.30   23.53
   1   7  -4  362.97   23.70
   1   7  -4  390.70   23.76
   1  -7  -4  407.63   23.33
   1   7  -3  625.90   37.06
   1   7  -3  646.85   38.06
   1  -7  -3  670.43   38.26
   1  -7  -3  641.03   37.84
  -1   7   3  611.79   37.72
   1   7  -3  634.57   38.20
   1   7  -2    1.43    2.02
   1  -7  -2    2.24    1.72
   1   7  -2    0.32    1.15
   1  -7  -2   -0.93    2.26
  -1  -7   2    0.19    1.93
  -1   7   2    1.34    1.56
   1   7  -2    1.82    1.66
   1  -7  -2    1.95    0.76
  -1   7   1  141.04    5.47
   1   7  -1  130.86    4.83
  -1  -7   1  133.80    5.56
  -1  -7   1  134.32    5.76
   1  -7  -1  127.06    5.27
  -1  -7   0   15.42    2.41
   1   7   0   13.83    2.45
  -1   7   0   18.89    2.66
  -1  -7  -1 1901.69  109.07
  -1   7  -1 1899.24  108.98
   1   7   1 1770.77  108.91
  -1   7  -1 1888.99  108.67
   1   7   1 1945.84  109.21
  -1   7  -1 1930.14  108.96
   1   7   2  681.13   39.50
  -1   7  -2  710.91   39.89
  -1  -7  -2  656.78   40.25
  -1   7  -2  663.96   39.77
  -1   7  -2  688.40   40.15
   1   7   2  665.02   40.30
   1   7   2  615.60   40.46
  -1  -7  -3  363.79   23.08
  -1   7  -3  370.78   23.29
  -1   7  -3  365.79   23.05
   1  -7   3  345.95   26.64
  -1  -7  -3  345.66   23.78
   1   7   3  379.38   22.44
   1   7   3  372.78   24.08
  -1   7  -3  347.50   22.74
  -1   7  -3  362.11   22.51
  -1   7  -4  285.03   18.84
  -1  -7  -4  277.36   18.79
   1   7   4  289.90   19.65
   1  -7   4  306.41   23.43
  -1   7  -4  288.35   19.45
  -1   7  -4  274.59   19.13
  -1   7  -4  286.77   18.42
  -1   7  -4  280.06   19.43
  -1  -7  -4  297.49   19.21
   1   7   4  264.98   20.39
   1   7   4  285.80   18.64
  -1   7  -4  274.11   19.31
  -1  -7  -4  307.99   20.46
   1  -7   5   47.97    5.78
  -1   7  -5   40.72    5.74
  -1  -7  -5   36.79    5.23
  -1   7  -5   41.07    5.02
   1   7   5   40.73    7.45
  -1  -7  -5   39.70    5.09
  -1   7  -5   32.33    5.28
  -1  -7  -5   40.01    5.45
  -1  -7  -5   42.77    5.62
  -1   7  -5   41.29    6.10
   1  -7   5   34.88    9.96
  -1  -7  -5   44.60    8.51
  -1  -7  -6  136.46   12.08
   1   7   6  130.96   12.32
   1  -7   6  124.28   11.00
  -1   7  -6  135.32   11.29
  -1  -7  -6  125.81   11.16
  -1  -7  -6  145.42   14.28
  -1   7  -6  132.51   12.31
  -1  -7  -6  133.46   11.64
  -1  -7  -7   61.73    8.45
   1  -7   7   64.31    7.08
   1   7   7   58.19    8.58
  -1   7  -7   72.80    8.93
  -1   7  -7   76.80    8.37
  -1  -7  -7   65.72    8.59
  -1   7  -8  504.47   32.82
   1   7   8  396.02   30.89
  -1   7  -8  487.77   32.24
  -1  -7  -8  488.38   31.71
  -1   7  -8  429.46   30.87
  -1   7  -9  933.75   57.50
  -1   7  -9  876.43   56.57
  -1  -7  -9  883.82   56.04
  -1   7  -9  880.95   55.81
  -1   7 -10  155.64   13.05
  -1   7 -10  124.01   13.02
  -1  -7 -10  136.19   12.27
  -1  -7 -10  163.98   13.67
  -1   7 -10  148.07   14.30
  -1  -7 -11    7.68    4.53
  -1   7 -11   10.01    4.06
  -1   7 -11    8.68    5.23
  -1   7 -11    6.01    4.21
  -1  -7 -11    4.69    3.85
  -1  -7 -12    0.36    3.17
  -1  -7 -12    0.92    3.35
  -1   7 -12    4.72    3.39
  -1   7 -12    3.15    3.16
  -1   7 -12    2.10    3.76
  -1  -7 -13  138.51   11.13
  -1  -7 -13  154.32   12.51
  -1   7 -13  148.08   11.95
  -1   7 -14   20.55    3.43
  -1  -7 -14   26.51    4.08
   1   8 -14  128.18   10.04
   1  -8 -14  130.31   10.34
   1  -8 -13  175.40   14.42
   1   8 -13  191.07   14.40
   1   8 -13  185.27   13.93
   1  -8 -13  182.84   14.90
   1  -8 -12   74.43    9.07
   1  -8 -12   82.45    9.33
   1   8 -12   84.25    9.05
   1   8 -12   81.97    9.18
   1  -8 -11   43.57    7.25
   1   8 -11   26.02    6.27
   1   8 -11   31.79    6.56
   1  -8 -11   31.61    6.99
   1   8 -10  113.34   10.71
   1  -8 -10  127.17   12.09
   1  -8 -10  128.40   12.71
   1   8 -10  116.70   12.44
   1   8 -10  104.81   11.74
   1   8 -10  104.86   10.93
   1  -8  -9  111.88   12.67
   1   8  -9  110.99   12.92
   1  -8  -9  144.87   12.73
   1   8  -9  123.78   13.00
   1   8  -9  113.78   11.80
   1   8  -9  133.18   11.91
   1  -8  -9  112.36   12.27
   1  -8  -9  126.41   11.45
   1   8  -8  392.26   27.76
   1   8  -8  398.13   28.55
   1  -8  -8  463.05   28.74
   1  -8  -8  341.99   27.32
   1   8  -8  352.35   27.56
   1   8  -8  383.21   27.09
   1  -8  -8  360.16   27.14
   1  -8  -8  417.31   26.48
   1  -8  -7   45.69    6.97
   1  -8  -7   32.86    6.20
   1   8  -7   33.20    6.24
   1   8  -7   37.92    6.68
   1   8  -7   47.09    7.48
   1  -8  -7   51.93    7.89
   1  -8  -7   54.08    6.83
   1   8  -7   40.20    6.87
   1   8  -7   37.47    7.15
   1  -8  -6   15.33    4.21
  -1   8   6    9.39    4.05
   1   8  -6    8.42    3.84
   1   8  -6   11.00    3.95
   1   8  -6   11.32    4.22
   1   8  -6   14.69    5.70
   1  -8  -6   13.10    4.20
   1   8  -6   11.95    4.26
   1   8  -6   16.33    4.39
   1  -8  -6   12.42    4.35
   1  -8  -6   11.09    4.78
   1  -8  -5   33.67    5.02
  -1   8   5   28.32    4.47
   1   8  -5   26.95    4.58
   1   8  -5   27.68    4.66
  -1   8   5   34.32    5.14
   1   8  -5   33.96    5.00
   1   8  -5   31.48    4.86
   1  -8  -5   39.09    4.93
   1  -8  -5   32.35    4.80
   1  -8  -5   24.46    4.84
   1  -8  -5   29.57    4.14
  -1   8   5   21.74    3.74
   1   8  -5   39.11    5.15
   1   8  -4  211.69   14.21
   1   8  -4  177.60   13.74
   1  -8  -4  197.42   13.56
  -1   8   4  193.16   13.47
   1   8  -4  202.49   14.07
   1   8  -4  199.53   14.04
   1   8  -4  196.82   13.88
   1   8  -3 1191.91   69.24
   1   8  -3 1243.55   69.04
   1   8  -3 1202.93   69.37
   1   8  -3 1219.10   67.94
   1  -8  -3 1110.02   67.20
   1  -8  -3 1207.49   68.96
  -1   8   3 1196.44   68.84
   1  -8  -3 1231.18   68.45
   1   8  -2 1055.73   62.21
  -1   8   2 1009.49   61.73
   1   8  -2 1104.52   61.18
   1  -8  -2 1060.31   60.84
  -1  -8   2 1062.00   62.09
   1   8  -2 1053.31   61.73
   1  -8  -2 1019.56   61.81
  -1   8   1 1006.49   59.80
   1   8  -1 1040.11   60.28
   1  -8  -1 1062.78   59.98
  -1  -8   1 1083.71   59.97
  -1  -8   1  903.36   59.87
   1   8  -1 1032.88   59.55
  -1   8   0 1494.12   86.86
  -1  -8   0 1552.31   86.72
   1   8   0 1443.71   86.62
  -1   8  -1  605.27   36.23
  -1   8  -1  613.62   36.32
  -1   8  -1  588.93   35.92
   1   8   1  569.19   36.19
  -1  -8  -1  611.58   36.45
   1   8   1  623.86   36.56
  -1   8  -2   61.73    5.17
  -1   8  -2   63.08    5.49
   1   8   2   53.35    5.44
   1   8   2   61.65    4.79
   1   8   2   51.39    5.59
  -1   8  -2   48.77    4.72
  -1  -8  -2   58.02    5.60
  -1   8  -3    6.69    2.33
   1   8   3    6.98    3.34
   1  -8   3    7.34    8.79
  -1  -8  -3    5.02    4.73
   1   8   3    4.72    3.18
   1  -8   3    5.80    2.65
   1   8   3    6.01    2.56
  -1   8  -3    6.72    2.15
   1   8   3    6.68    1.88
  -1   8  -3    7.49    2.99
  -1   8  -3    5.95    2.93
  -1  -8  -3   12.84    2.73
  -1   8  -3    7.73    2.19
   1   8   4  115.11   10.26
  -1  -8  -4  115.40   11.34
   1  -8   4  120.49   10.27
  -1   8  -4  117.05    9.53
   1   8   4  122.20    9.25
   1   8   4  119.75   11.35
  -1  -8  -4  123.56    9.83
  -1   8  -4  114.38    9.97
  -1   8  -4  121.17   10.17
   1  -8   4  129.97   16.03
  -1   8  -4  111.35    9.76
  -1   8  -4  117.54   10.11
  -1  -8  -4  121.53    9.69
  -1   8  -4  126.46    9.31
  -1  -8  -4  129.66   10.06
   1   8   5   12.04    3.18
  -1  -8  -5   18.78    3.99
  -1  -8  -5   22.07    6.81
  -1  -8  -5   18.61    3.87
  -1   8  -5   12.02    3.74
   1  -8   5   32.29    9.92
  -1   8  -5   23.46    4.53
   1  -8   5   23.22    4.59
  -1  -8  -5   13.15    3.96
  -1   8  -5   10.95    3.49
   1   8   5   27.19    5.26
  -1   8  -5   14.15    4.57
  -1   8  -5   16.09    3.56
   1   8   5   16.99    5.48
  -1  -8  -5   14.34    3.97
  -1  -8  -6  120.72   11.41
  -1   8  -6  131.28   11.30
   1  -8   6  140.59   11.46
  -1   8  -6  121.02   12.18
  -1  -8  -6  131.03   11.86
   1  -8   7   37.10    5.36
   1   8   7   31.65    7.60
  -1  -8  -7   19.99    5.65
  -1   8  -7   35.60    6.25
  -1   8  -7   30.05    7.25
  -1  -8  -7   32.77    6.40
  -1   8  -7   32.96    7.44
   1   8   8   97.53   11.53
  -1   8  -8  134.17   12.92
  -1  -8  -8   86.44   11.37
  -1   8  -8  109.62   12.73
  -1   8  -8  131.10   11.78
  -1  -8  -8  120.82   11.93
  -1   8  -9   74.31    8.88
  -1   8  -9   60.17    9.96
  -1   8  -9   63.68    9.63
  -1  -8  -9   79.11    9.31
  -1  -8 -10  229.13   16.77
  -1  -8 -10  228.92   17.65
  -1   8 -10  232.57   18.78
  -1   8 -10  199.42   16.61
  -1   8 -10  199.28   17.65
  -1   8 -11  300.16   22.57
  -1  -8 -11  297.17   21.45
  -1   8 -11  312.04   21.92
  -1  -8 -11  281.22   21.59
  -1  -8 -11  295.14   20.55
  -1   8 -11  281.89   20.71
  -1   8 -12  234.34   16.70
  -1  -8 -12  219.04   17.37
  -1   8 -12  236.95   17.27
  -1  -8 -12  244.07   16.64
  -1   8 -12  247.22   18.31
  -1  -8 -13  131.28   11.64
  -1  -8 -13  133.31   10.76
  -1   8 -13  154.97   11.60
  -1   8 -14    4.70    2.17
  -1  -8 -14    3.41    2.58
   1  -9 -14   43.75    5.09
  -1  -9  14   35.63    5.55
   1  -9 -14   55.22    5.84
   1   9 -14   39.90    4.58
   1  -9 -13  117.73   10.50
   1   9 -13  111.89    9.77
   1  -9 -13  101.33   10.01
   1  -9 -12   93.63    9.90
   1   9 -12   82.85    9.16
   1   9 -12   87.69    9.41
   1  -9 -12   92.68    9.80
   1  -9 -11  132.90   12.60
   1  -9 -11  142.02   13.40
   1   9 -11  123.73   12.49
   1   9 -11  132.29   12.91
   1  -9 -11  151.94   13.85
   1   9 -10  395.64   29.59
   1  -9 -10  413.62   28.96
   1   9 -10  403.77   28.38
   1  -9 -10  405.81   29.29
   1   9 -10  417.84   29.60
   1  -9  -9  419.66   27.56
   1   9  -9  377.95   28.43
   1  -9  -9  396.81   28.01
   1  -9  -9  365.39   27.90
   1   9  -9  378.13   27.72
   1   9  -9  389.08   26.75
   1   9  -9  346.06   27.80
   1  -9  -8   40.25    7.77
   1   9  -8   47.04    8.74
   1   9  -8   52.18    7.55
   1   9  -8   46.24    8.01
   1   9  -8   42.40    8.23
   1  -9  -8   45.74    6.49
   1  -9  -8   43.57    7.80
   1  -9  -8   59.29    8.20
   1  -9  -7 1058.14   62.33
   1   9  -7 1005.36   62.65
   1  -9  -7 1106.41   61.45
   1  -9  -7 1033.92   62.91
   1   9  -7  937.31   62.39
   1   9  -7  880.17   62.07
   1   9  -7 1021.89   62.22
   1  -9  -7  985.26   62.44
   1  -9  -6   57.96    7.86
   1  -9  -6   69.83    7.64
  -1   9   6   72.09    7.81
   1  -9  -6   69.42    7.84
   1  -9  -6   77.76    7.97
   1   9  -6   74.53    8.11
   1   9  -6   69.11    8.05
   1   9  -6   64.29    7.89
   1   9  -6   60.72    7.94
  -1   9   5  169.60   12.52
   1  -9  -5  153.56   11.97
   1  -9  -5  165.26   12.57
   1   9  -5  169.96   12.93
  -1   9   5  137.02   11.67
   1   9  -5  164.80   12.69
   1  -9  -5  121.11   11.96
   1  -9  -5  171.64   12.94
   1   9  -5  173.45   12.70
   1   9  -5  164.10   12.68
   1   9  -5  149.09   12.58
   1  -9  -5  184.17   12.77
  -1   9   4  369.96   22.64
   1   9  -4  337.91   22.94
   1   9  -4  332.14   22.78
  -1   9   4  357.11   22.92
   1   9  -4  372.31   23.32
  -1   9   4  338.71   22.58
   1   9  -4  351.86   21.32
   1  -9  -4  342.89   22.60
   1   9  -4  348.39   23.14
   1   9  -4  365.02   22.95
   1  -9  -4  348.78   22.82
   1   9  -4  330.80   22.81
  -1   9   3   19.76    3.14
   1   9  -3    9.81    3.56
   1  -9  -3   22.50    3.27
   1   9  -3   16.70    3.59
   1   9  -3   18.71    2.98
   1   9  -3   15.26    3.46
  -1  -9   3   23.47    3.98
   1   9  -3   18.08    2.31
   1   9  -3   21.91    3.88
  -1   9   3   20.23    3.65
   1   9  -3   15.41    3.05
  -1  -9   2  344.98   21.37
  -1   9   2  333.03   21.21
   1  -9  -2  335.32   20.91
   1   9  -2  333.52   20.08
   1   9  -2  318.86   21.10
  -1   9   2  324.05   20.76
   1   9  -2  323.22   21.22
   1  -9  -2  318.72   19.63
   1  -9  -2  324.94   21.37
   1   9  -2  321.94   21.18
  -1  -9   2  350.61   21.27
   1   9  -2  337.06   20.72
   1   9  -2  299.75   21.05
   1   9  -1  186.45   13.49
   1   9  -1  196.31   13.61
   1   9  -1  184.33   12.79
   1  -9  -1  194.57   13.50
  -1  -9   1  209.88   13.30
   1  -9  -1  186.42   13.15
  -1   9   1  193.93   13.54
  -1   9   1  199.84   13.21
  -1  -9   0  288.68   19.12
   1   9   0  279.93   18.28
  -1   9   0  312.70   19.07
   1  -9   0  299.35   19.15
   1   9   0  272.16   18.63
  -1  -9   0  301.12   18.66
   1   9   0  299.74   19.44
  -1   9  -1    7.67    2.68
   1   9   1    8.67    3.05
   1   9   1   12.25    3.03
   1   9   1   13.71    3.48
  -1   9  -1   14.55    3.21
  -1   9  -1   11.76    2.52
  -1  -9  -1   10.82    3.03
   1  -9   1   10.71    3.00
   1   9   1   11.02    2.85
  -1  -9  -1   15.61    2.53
  -1  -9  -1   13.63    3.11
   1   9   1    9.76    3.46
  -1   9  -1   11.57    2.69
   1   9   1   19.60    5.24
   1   9   2  647.49   38.32
   1   9   2  622.72   39.52
   1   9   2  648.12   39.42
   1  -9   2  664.46   39.67
  -1  -9  -2  649.51   39.37
  -1   9  -2  664.88   39.22
  -1   9  -2  620.53   38.66
  -1   9  -2  656.52   39.46
   1   9   2  616.83   39.52
  -1   9  -2  649.80   39.12
   1  -9   3  491.35   35.79
   1   9   3  484.75   31.81
  -1  -9  -3  469.48   31.29
  -1  -9  -3  499.00   31.82
   1   9   3  510.67   32.26
  -1   9  -3  483.89   31.93
  -1   9  -3  509.32   31.59
  -1   9  -3  541.55   31.39
   1   9   3  515.64   30.87
  -1   9  -3  514.20   31.77
  -1  -9  -3  543.54   32.68
  -1   9  -3  510.56   31.18
   1   9   3  506.79   32.78
   1   9   4   55.79    6.72
  -1   9  -4   57.48    6.72
   1   9   4   53.44    5.37
   1  -9   4   55.12    6.79
   1  -9   4   63.16   11.70
  -1   9  -4   50.07    6.16
  -1   9  -4   51.14    6.18
  -1  -9  -4   56.87    6.07
  -1   9  -4   48.73    5.75
  -1   9  -4   50.60    5.76
   1   9   4   46.36    6.80
  -1  -9  -4   53.67    6.26
  -1  -9  -4   64.16    8.07
  -1   9  -4   50.95    5.53
  -1  -9  -4   55.69    6.11
  -1   9  -4   51.19    5.30
  -1   9  -5  914.36   54.55
   1   9   5  906.50   55.94
  -1  -9  -5  903.54   54.95
  -1   9  -5  879.06   55.76
  -1  -9  -5  924.90   55.19
   1  -9   5  920.98   55.66
  -1  -9  -5  857.85   55.22
   1   9   5  890.56   54.68
  -1  -9  -6  206.24   15.14
  -1   9  -6  167.57   15.56
  -1   9  -6  181.79   14.35
  -1  -9  -6  164.48   14.70
   1   9   7  496.86   35.52
  -1   9  -7  560.36   34.78
  -1  -9  -7  531.54   35.20
  -1   9  -7  541.95   36.30
  -1  -9  -7  482.15   34.64
  -1   9  -7  496.16   35.79
  -1   9  -8  212.75   17.11
  -1  -9  -8  203.53   17.85
  -1  -9  -8  225.16   18.18
  -1   9  -8  230.63   19.46
  -1   9  -8  205.85   18.44
   1   9   8  193.10   17.85
  -1   9  -9   40.14    6.51
  -1   9  -9   47.19    8.22
  -1  -9  -9   41.11    7.12
  -1   9  -9   41.18    8.44
  -1  -9 -10  169.96   14.14
  -1   9 -10  173.70   16.18
  -1   9 -10  175.60   14.36
  -1   9 -10  173.74   15.46
  -1  -9 -10  182.12   15.15
  -1   9 -11   64.97    8.04
  -1   9 -11   53.79    6.82
  -1  -9 -11   57.60    7.46
  -1  -9 -11   54.73    6.63
  -1  -9 -11   67.52    8.30
  -1   9 -11   55.93    8.46
  -1   9 -12   11.16    3.51
  -1   9 -12   18.04    5.16
  -1  -9 -12    8.78    3.23
  -1  -9 -12   10.89    3.90
  -1   9 -13   30.85    4.60
  -1  -9 -13   26.86    4.83
  -1  -9 -13   27.70    4.24
   1  -9  14    6.28    3.16
  -1  -9 -14    7.33    2.61
   1 -10 -14    0.54    2.21
   1  10 -14    2.14    1.75
   1 -10 -14    3.18    2.46
  -1 -10  14    1.93    2.56
   1 -10 -13   12.85    4.01
  -1 -10  13   11.57    4.55
   1  10 -13   14.47    3.67
   1 -10 -13   13.37    4.01
   1 -10 -12    0.49    4.20
   1  10 -12    5.33    3.99
   1 -10 -12    2.09    3.90
   1  10 -12    1.84    3.56
   1 -10 -11    2.80    4.48
   1 -10 -11   12.47    5.52
   1  10 -11    9.41    5.09
   1  10 -11    7.55    5.23
   1 -10 -11   12.35    5.37
   1  10 -10    8.98    4.42
   1 -10 -10   14.07    5.60
   1 -10 -10    8.83    5.34
   1  10 -10    8.84    5.48
   1  10 -10    7.29    5.20
   1  10  -9   76.30   10.00
   1 -10  -9   67.85    9.79
   1  10  -9   87.21   11.09
   1  10  -9   85.81    8.94
   1 -10  -9   73.66   10.41
   1  10  -9   67.84   10.14
   1  10  -8   75.38   10.02
   1 -10  -8   79.27    9.65
   1 -10  -8   55.30    9.07
   1  10  -8   71.79    8.59
   1 -10  -8   70.02    7.60
   1  10  -8   54.34    9.66
   1 -10  -8   55.61    9.28
   1  10  -8   56.50    9.53
   1  10  -7   54.63    7.96
   1 -10  -7   64.24    8.72
   1 -10  -7   64.03    8.76
   1  10  -7   51.89    8.40
   1  10  -7   49.45    8.34
   1 -10  -7   58.35    7.06
   1  10  -7   59.86    8.63
   1 -10  -7   70.03    9.01
   1  10  -6  118.41   11.48
   1  10  -6   92.87   10.81
   1 -10  -6  114.91   10.97
   1 -10  -6  111.62   11.39
   1  10  -6  110.03   11.12
   1  10  -6  135.55   11.44
   1 -10  -6  128.65   11.19
   1 -10  -6  110.54   10.18
  -1  10   6  125.97   11.14
   1 -10  -5 1719.81  102.67
   1  10  -5 1763.76  102.76
  -1  10   5 1734.39  102.41
   1  10  -5 1722.85  102.53
   1 -10  -5 1759.21  102.75
   1  10  -5 1663.93  102.32
   1  10  -5 1748.89  102.99
   1 -10  -5 1790.87  102.62
   1  10  -4    3.69    2.66
   1  10  -4    3.80    2.24
  -1  10   4    3.04    2.89
   1  10  -4    4.37    3.52
   1  10  -4    0.74    3.12
   1  10  -4    2.89    3.50
  -1  10   4    2.91    2.94
   1 -10  -4    2.75    2.47
   1 -10  -4    5.56    2.70
   1  10  -4    1.07    4.02
  -1  10   4    4.43    2.18
  -1 -10   4    2.78    3.47
   1  10  -3  426.60   27.14
   1 -10  -3  439.46   26.99
  -1  10   3  440.10   27.12
   1  10  -3  407.36   26.60
   1  10  -3  434.46   25.68
   1  10  -3  423.82   27.34
  -1  10   3  400.67   26.64
  -1  10   3  436.44   27.44
   1  10  -3  447.10   27.55
  -1  10   3  436.87   27.29
  -1 -10   3  443.94   27.61
   1 -10  -3  385.37   26.49
   1  10  -3  424.63   27.43
   1  10  -3  399.80   27.00
  -1  10   2    6.94    2.84
  -1  10   2   11.02    2.96
   1  10  -2   10.34    3.16
  -1 -10   2    8.45    2.93
   1  10  -2    5.15    3.02
  -1  10   2    4.90    2.40
   1 -10  -2    9.73    2.62
   1  10  -2    7.88    2.94
   1  10  -2    7.29    2.31
   1  10  -2   10.30    3.68
   1 -10  -2    4.74    2.88
   1  10  -2    8.40    1.87
   1  10  -2    7.86    2.89
   1  10  -1    3.27    2.40
   1  10  -1    0.93    1.62
   1  10  -1    7.67    4.38
  -1 -10   1    1.82    2.37
   1  10  -1    2.54    2.46
   1 -10  -1    1.88    2.63
   1  10  -1    2.89    2.95
   1  10  -1    4.74    2.64
  -1  10   1    1.87    2.48
  -1 -10   1    3.67    2.03
  -1  10   1    1.68    2.27
  -1  10   1    5.11    2.39
   1  10   0   13.34    5.01
  -1  10   0   10.61    3.07
   1  10   0   12.24    2.47
   1 -10   0    7.73    2.57
  -1 -10   0   12.69    3.08
  -1 -10   0    9.60    2.26
  -1  10   0    6.47    2.34
  -1 -10   0   15.66    3.38
   1  10   0   11.05    3.27
   1  10   0    8.61    2.75
  -1  10   0   11.61    2.78
   1  10   0   12.19    3.68
   1 -10   1  361.70   22.91
  -1  10  -1  353.90   22.41
  -1 -10  -1  360.15   22.81
   1  10   1  353.19   22.79
  -1  10  -1  359.09   22.66
  -1 -10  -1  338.00   22.58
   1  10   1  344.49   22.71
   1  10   1  338.74   22.43
  -1  10  -1  337.07   22.54
   1  10   1  384.31   23.83
   1  10   1  305.97   22.71
  -1 -10  -1  348.21   21.84
   1  10   1  342.88   22.77
  -1  10  -1  339.23   21.95
  -1 -10  -2   12.06    3.16
   1  10   2   13.75    2.36
  -1  10  -2   14.50    2.96
   1 -10   2   18.26    3.72
   1  10   2   17.09    5.09
  -1  10  -2   14.76    2.85
  -1  10  -2   15.86    3.45
  -1  10  -2   16.98    3.62
   1  10   2   13.62    3.69
   1  10   2   12.18    3.03
   1 -10   2   16.00   10.40
   1  10   2   18.91    4.25
  -1  10  -2   14.86    3.60
  -1 -10  -3 1913.91  104.99
  -1  10  -3 1773.49  104.19
  -1 -10  -3 1806.37  104.61
  -1 -10  -3 1694.62  103.92
  -1  10  -3 1691.81  104.19
   1  10   3 1729.90  105.33
   1  10   3 1743.27  104.45
   1  10   3 1837.66  105.07
  -1  10  -3 1715.88  103.61
  -1  10  -3 1930.72  103.87
   1  10   3 1796.65  103.34
   1 -10   3 1717.06  108.16
  -1  10  -4    9.13    2.85
  -1  10  -4    7.71    4.07
  -1  10  -4   10.86    3.15
  -1  10  -4    9.80    3.84
  -1 -10  -4    4.89    3.06
  -1 -10  -4   10.05    3.45
   1  10   4   14.53    2.86
   1  10   4    9.76    4.12
   1 -10   4   14.80   10.05
  -1  10  -4    6.60    2.62
   1  10   5   49.33    7.08
  -1  10  -5   33.61    6.43
  -1  10  -5   33.01    6.13
  -1 -10  -5   35.76    5.54
  -1 -10  -5   36.39    5.76
  -1  10  -5   27.47    4.93
  -1 -10  -6    7.24    4.64
  -1 -10  -6   -2.77    4.58
  -1  10  -6   -0.47    3.84
  -1  10  -6    3.30    5.21
  -1  10  -7  441.78   31.37
   1  10   7  431.09   30.68
  -1 -10  -7  445.84   30.10
  -1  10  -7  384.17   30.33
  -1  10  -7  428.61   29.31
  -1 -10  -7  418.40   29.76
   1  10   8   96.37   11.44
  -1  10  -8   99.02   11.76
  -1  10  -8   77.70    9.79
  -1  10  -8   84.80   11.87
  -1 -10  -8   96.95   11.41
  -1 -10  -8   96.85   10.69
  -1 -10  -9  283.58   21.27
  -1  10  -9  257.19   22.38
  -1  10  -9  252.92   21.79
  -1  10  -9  290.03   20.74
  -1  10 -10    3.25    4.77
  -1 -10 -10    0.46    3.48
  -1  10 -10    0.47    3.56
  -1  10 -10    0.70    5.15
  -1 -10 -10   -0.55    3.89
  -1  10 -11    1.18    4.27
  -1 -10 -11    3.77    3.52
  -1  10 -11    4.20    3.69
  -1 -10 -11    0.37    2.99
  -1 -10 -12    0.53    2.33
  -1  10 -12    1.37    3.82
  -1  10 -12    0.37    2.75
  -1 -10 -12    2.18    3.31
  -1 -10 -13   73.00    7.10
   1 -10  13   63.22    7.52
  -1  10 -13   68.32    6.58
  -1 -10 -13   56.09    5.97
   1 -10  14   12.50    3.05
  -1 -10 -14    9.81    2.34
   1 -11 -14   23.23    3.42
   1 -11 -14   18.47    3.09
  -1 -11  14   17.21    3.17
   1  11 -13  165.39   11.71
   1 -11 -13  157.13   12.33
   1 -11 -13  164.01   12.51
  -1 -11  13  145.76   12.55
  -1 -11  12  190.81   16.79
   1 -11 -12  204.01   16.49
   1 -11 -12  209.62   16.28
   1  11 -12  236.41   16.16
   1 -11 -11    5.17    4.87
   1 -11 -11    0.60    4.72
   1 -11 -11    1.09    4.84
   1  11 -11    3.03    4.35
   1  11 -11    1.62    4.04
   1  11 -11   -0.45    2.97
   1 -11 -10  220.20   18.72
   1 -11 -10  246.22   19.07
   1  11 -10  211.53   17.88
   1  11 -10  223.69   18.85
   1  11 -10  220.00   18.85
   1 -11  -9  134.57   14.52
   1  11  -9  148.27   15.02
   1  11  -9  166.71   14.90
   1  11  -9  143.58   14.59
   1 -11  -9  152.93   14.74
   1  11  -8   26.37    7.85
   1  11  -8   47.23    8.65
   1 -11  -8   44.50    8.37
   1 -11  -8   64.52    8.51
   1 -11  -8   58.75    9.33
   1  11  -8   36.46    7.73
   1  11  -8   40.87    7.46
   1  11  -7 1365.75   83.98
   1  11  -7 1196.53   84.44
   1 -11  -7 1419.71   84.67
   1 -11  -7 1465.54   85.20
   1 -11  -7 1534.74   85.10
   1  11  -7 1333.55   84.84
   1  11  -7 1422.38   85.16
   1 -11  -6    1.55    4.41
   1  11  -6    3.05    4.81
   1 -11  -6    2.18    4.15
   1  11  -6    1.13    4.67
   1  11  -6    4.35    4.71
  -1  11   6    5.30    5.03
   1  11  -6   -4.71    5.68
   1 -11  -6    2.86    4.51
  -1 -11   5  239.05   17.40
   1  11  -5  203.36   16.47
   1 -11  -5  218.69   16.52
   1  11  -5  210.38   16.61
   1 -11  -5  224.86   16.65
   1  11  -5  215.33   17.10
  -1  11   5  206.04   16.37
   1  11  -5  207.78   16.52
   1 -11  -5  226.50   16.73
   1  11  -4  195.58   14.93
  -1 -11   4  187.15   14.60
   1  11  -4  204.98   15.10
   1 -11  -4  186.90   14.07
  -1  11   4  185.80   14.16
  -1  11   4  195.26   14.51
   1  11  -4  176.04   14.27
   1 -11  -4  188.12   14.18
   1  11  -4  180.40   14.51
   1 -11  -3  115.75    9.72
   1  11  -3  131.17   10.78
   1  11  -3  122.26    9.84
   1  11  -3  120.04   10.75
  -1  11   3  128.49   10.38
   1  11  -3  138.13   11.05
   1 -11  -3  128.22   10.26
   1  11  -3  117.97   10.41
  -1 -11   3  130.38   10.81
  -1  11   3  116.09    9.80
  -1  11   3  131.46   10.63
   1  11  -2  136.01   11.29
   1  11  -2  141.10    9.69
   1  11  -2  130.57   11.08
   1 -11  -2  122.29   10.10
   1  11  -2  126.71   11.10
  -1  11   2  133.95   10.97
  -1  11   2  134.95   10.77
  -1 -11   2  139.93   11.25
  -1  11   2  136.41   10.61
   1  11  -2  136.35   10.33
   1 -11  -2  144.69   10.82
   1  11  -2  143.31   11.29
   1 -11  -2  151.62   11.45
   1  11  -2  147.88   11.21
   1  11  -1  105.09    9.07
  -1  11   1   93.35    8.78
   1 -11  -1   98.97    8.92
  -1  11   1   88.96    8.39
  -1 -11   1   95.24    8.66
   1  11  -1  103.57    8.09
   1  11  -1  102.65    9.11
  -1  11   1   89.75    8.73
   1  11  -1  121.70    9.74
   1  11  -1  104.53    8.30
   1  11  -1   94.18    8.55
  -1  11   1   99.86    8.40
   1  11  -1  103.65    9.08
  -1 -11   0  149.39   10.99
  -1  11   0  149.95   11.62
   1  11   0  151.21   11.46
   1 -11   0  145.00   11.79
   1  11   0  161.97   11.19
  -1  11   0  160.17   12.09
  -1  11   0  160.50   11.85
   1  11   0  158.21   12.05
   1  11   0  143.65   11.97
  -1  11   0  156.04   11.67
  -1 -11   0  149.43   11.80
  -1  11   0  140.63   11.35
  -1 -11   0  147.33   11.90
   1  11   0  157.68   11.97
   1  11   0  172.28   13.34
  -1  11  -1   72.58    6.88
  -1 -11  -1   71.55    7.18
  -1  11  -1   83.42    7.42
  -1  11  -1   81.66    7.53
  -1  11  -1   70.41    7.10
   1  11   1   83.87    7.91
   1  11   1   83.46    7.87
   1  11   1   70.71    7.19
   1  11   1   78.84    7.88
  -1  11  -1   70.92    6.63
   1 -11   1   73.37    7.77
   1  11   1   68.12    7.10
  -1 -11  -1   72.36    6.32
  -1 -11  -1   62.45    7.25
  -1  11  -2  509.06   31.20
   1 -11   2  502.26   36.11
   1  11   2  522.71   31.95
   1  11   2  505.03   31.56
   1 -11   2  451.81   31.49
   1  11   2  455.24   31.55
  -1  11  -2  510.93   31.54
  -1  11  -2  490.74   30.57
  -1  11  -2  485.24   31.04
  -1 -11  -2  462.58   31.20
   1  11   2  486.64   31.37
  -1  11  -2  491.45   30.79
   1  11   2  505.51   30.14
  -1  11  -3  288.24   19.53
  -1  11  -3  284.50   19.65
  -1 -11  -3  287.67   20.02
   1  11   3  292.24   20.56
   1  11   3  293.91   20.94
  -1  11  -3  304.86   20.38
   1  11   3  307.78   19.32
  -1  11  -4    9.96    4.39
  -1 -11  -4   13.80    4.08
  -1  11  -4    7.99    4.31
  -1 -11  -4   13.69    4.36
   1  11   4    5.07    4.62
  -1  11  -4   13.32    3.67
  -1  11  -5 1234.55   76.83
  -1 -11  -5 1269.77   75.91
  -1 -11  -5 1244.81   75.76
  -1  11  -5 1235.86   76.31
  -1  11  -5 1244.98   75.13
   1  11   5 1310.45   77.04
  -1  11  -6    2.12    5.90
  -1 -11  -6   -0.58    3.80
  -1 -11  -6    0.55    5.07
  -1  11  -6    1.95    3.97
   1  11   7  334.25   26.57
  -1 -11  -7  334.30   25.72
  -1  11  -7  369.91   25.46
  -1  11  -7  377.87   27.67
  -1 -11  -7  342.05   25.72
   1  11   8  134.34   14.41
  -1 -11  -8  127.56   13.90
  -1  11  -8  124.65   14.61
  -1  11  -8  142.09   13.20
  -1  11  -8  176.24   15.89
  -1 -11  -8  150.44   14.00
  -1  11  -9   -3.66    3.94
  -1 -11  -9    2.65    5.58
  -1 -11  -9    3.64    4.70
  -1  11  -9    4.49    5.37
  -1  11  -9    6.17    6.29
  -1 -11 -10   93.87   10.13
  -1 -11 -10  112.07   10.04
  -1  11 -10   97.60   11.46
  -1  11 -10   98.66   11.19
  -1 -11 -11  106.57   10.11
  -1 -11 -11  104.77    9.14
  -1  11 -11  117.33   11.36
  -1  11 -11  106.79   10.52
   1 -11  12    9.05    4.87
  -1  11 -12    3.03    2.73
  -1  11 -12    2.10    3.69
  -1 -11 -12    2.84    3.12
   1 -11  13   39.71    5.60
  -1 -11 -13   40.72    4.57
  -1 -11 -13   45.56    5.20
   1 -12 -14   85.10    6.49
   1 -12 -14   85.21    6.61
  -1 -12  13    1.09    3.02
   1 -12 -13    2.28    2.77
   1  12 -13    8.02    2.37
   1 -12 -13    5.20    2.87
   1 -12 -12   78.39    8.56
   1 -12 -12   91.13    8.59
   1  12 -12   84.85    7.87
  -1 -12  12   68.36    8.57
   1 -12 -11   26.49    5.91
   1 -12 -11   25.92    6.17
   1 -12 -11   27.94    6.42
   1  12 -11   27.01    4.86
  -1 -12  11   34.08    7.03
   1  12 -11   26.82    5.61
  -1 -12  10   83.75   11.30
   1  12 -10   57.54    9.37
   1  12 -10   65.01    8.47
   1  12 -10   74.48    9.55
   1 -12 -10   71.26    9.50
   1 -12 -10   85.38   10.39
   1 -12  -9    0.75    5.58
   1 -12  -9    2.86    5.44
  -1 -12   9    5.18    6.26
   1  12  -9   10.05    6.14
   1  12  -9    4.71    5.52
   1  12  -9    6.49    5.49
   1 -12  -8  335.44   22.73
   1  12  -8  306.70   23.69
   1 -12  -8  320.75   23.80
   1  12  -8  292.31   23.89
   1  12  -8  249.29   23.38
  -1 -12   8  289.79   24.22
   1 -12  -8  301.91   23.75
   1  12  -7   43.57    7.98
   1  12  -7   35.88    8.03
   1 -12  -7   42.99    7.80
   1  12  -7   46.74    7.74
   1 -12  -7   58.12    7.94
   1 -12  -7   42.55    7.73
   1  12  -7   29.66    7.76
  -1 -12   7   33.24    8.16
   1  12  -7   28.75    7.75
   1 -12  -6   40.32    7.01
  -1 -12   6   22.68    6.14
   1  12  -6   18.82    6.56
  -1  12   6   25.84    6.11
   1 -12  -6   30.20    6.55
   1  12  -6   21.93    7.08
   1  12  -6   25.98    6.50
   1  12  -6   28.93    6.79
   1 -12  -6   33.39    6.46
   1  12  -6   22.63    6.57
   1 -12  -5  593.27   38.91
   1  12  -5  595.89   39.06
   1  12  -5  589.92   39.65
   1  12  -5  596.84   39.83
   1 -12  -5  621.72   39.21
  -1 -12   5  594.78   39.42
   1  12  -5  600.25   39.06
   1 -12  -5  664.65   39.35
  -1  12   5  588.44   39.00
   1 -12  -4   13.68    4.06
   1  12  -4   18.28    5.14
   1  12  -4   26.69    5.72
  -1  12   4   17.39    4.57
   1  12  -4   21.64    5.73
   1  12  -4   15.56    5.26
  -1 -12   4   21.39    5.47
  -1  12   4   27.91    5.10
   1  12  -3  258.17   17.99
  -1  12   3  233.65   17.63
   1  12  -3  242.58   18.01
   1  12  -3  235.01   17.49
   1 -12  -3  229.59   16.69
   1  12  -3  246.57   18.13
  -1 -12   3  242.96   17.88
  -1  12   3  257.10   17.63
  -1  12   2 1188.96   70.50
   1  12  -2 1144.85   70.63
   1  12  -2 1147.88   69.89
   1  12  -2 1141.50   70.47
   1  12  -2 1202.65   71.03
   1  12  -2 1222.48   71.17
  -1  12   2 1170.22   70.68
   1 -12  -2 1219.25   71.12
  -1 -12   2 1191.17   70.87
  -1  12   1  529.00   33.82
   1  12  -1  566.60   34.58
  -1  12   1  535.69   34.20
  -1 -12   1  547.74   34.21
   1 -12  -1  532.99   34.23
   1  12  -1  535.04   34.36
   1  12  -1  540.32   33.30
  -1  12   1  532.86   34.12
   1  12  -1  532.84   33.95
   1  12  -1  490.73   33.89
  -1  12   0 1145.48   68.34
   1  12   0 1047.47   67.91
   1  12   0 1162.95   68.55
  -1  12   0 1080.67   68.55
  -1 -12   0 1159.79   68.58
   1  12   0 1150.11   67.66
   1  12   0 1146.80   68.89
   1 -12   0 1124.33   68.62
   1  12   0 1238.67   69.58
  -1  12   0 1191.54   68.53
   1  12   1  208.44   15.84
   1  12   1  208.07   14.70
   1  12   1  198.05   15.39
   1 -12   1  206.25   15.76
  -1  12  -1  218.85   15.35
  -1 -12  -1  211.71   15.68
   1  12   1  212.71   15.79
  -1  12  -1  201.29   14.71
   1  12   1  209.05   15.95
  -1  12  -1  225.51   15.87
   1  12   2   51.97    5.10
  -1  12  -2   60.41    6.80
  -1  12  -2   52.42    5.60
   1  12   2   54.24    7.52
   1  12   2   54.08    6.72
  -1  12  -2   50.35    6.33
  -1 -12  -3  114.57    9.66
   1  12   3  105.55   10.24
  -1  12  -3   98.91    9.56
   1  12   3  105.17   10.49
  -1  12  -3   97.33    9.20
   1  12   4  210.40   16.37
  -1 -12  -4  201.18   15.33
  -1  12  -4  210.34   15.74
  -1  12  -4  170.03   15.84
  -1 -12  -4  215.41   15.64
  -1  12  -4  173.48   14.43
  -1  12  -5   36.31    5.88
  -1 -12  -5   30.45    6.10
   1  12   5   30.11    7.13
  -1 -12  -5   36.03    6.54
  -1  12  -5   26.19    6.70
  -1  12  -5   28.35    7.19
  -1 -12  -6  116.52   11.90
  -1  12  -6  110.70   10.88
  -1 -12  -6  122.34   12.06
  -1  12  -6   95.43   12.38
  -1  12  -7    5.78    6.75
   1  12   7   10.88    6.81
  -1 -12  -7   10.72    5.62
  -1  12  -7   12.27    5.10
  -1 -12  -7    6.66    5.32
  -1  12  -8   85.84    9.85
  -1  12  -8   89.88   12.18
   1  12   8   93.99   11.80
  -1  12  -8   87.37   11.69
  -1 -12  -8   94.90   10.80
  -1 -12  -8  103.21   11.53
  -1 -12  -9   49.82    8.80
  -1  12  -9   35.88    8.43
  -1  12  -9   38.79    7.73
  -1 -12  -9   47.83    7.29
  -1  12 -10  410.14   28.48
  -1 -12 -10  392.88   26.14
  -1 -12 -10  392.79   26.87
  -1  12 -10  372.60   27.71
  -1 -12 -11    4.77    3.56
  -1 -12 -11    4.76    2.82
  -1  12 -11    8.78    4.22
   1 -12  11    8.13    5.55
  -1  12 -11   13.49    4.76
  -1  12 -12  266.90   17.43
  -1 -12 -12  257.78   17.99
   1 -12  12  238.79   18.81
  -1 -12 -13   85.86    7.06
  -1 -12 -13   75.53    6.24
   1 -12  13   68.28    7.14
   1 -13 -13    2.73    2.47
  -1 -13  13    0.87    2.28
   1 -13 -13    0.83    2.40
   1 -13 -12  149.13   11.24
   1  13 -12  124.94   10.23
   1 -13 -12  140.19   11.52
  -1 -13  12  132.41   11.59
   1 -13 -11  290.81   20.74
   1  13 -11  269.05   19.83
  -1 -13  11  278.75   21.52
   1 -13 -11  294.41   20.75
   1  13 -10  593.18   42.61
   1 -13 -10  700.59   43.93
  -1 -13  10  720.53   45.40
   1 -13 -10  686.76   43.82
   1  13 -10  668.40   43.25
   1 -13  -9   39.35    8.41
  -1 -13   9   36.59    8.58
   1  13  -9   44.51    8.29
   1 -13  -9   35.86    8.04
   1  13  -9   45.98    7.96
   1  13  -8   65.19    9.41
   1  13  -8   48.01    9.07
   1 -13  -8   70.49    7.96
  -1 -13   8   47.50    9.67
   1 -13  -8   60.18    9.49
   1 -13  -8   52.53    8.86
   1 -13  -7   83.91    9.63
   1 -13  -7  112.42   11.43
   1  13  -7   75.55   10.72
  -1 -13   7   69.21   10.65
   1 -13  -7   84.59   10.55
   1  13  -7   92.52   10.29
   1  13  -7   88.04   10.67
   1  13  -7   62.53   10.37
   1 -13  -6    4.08    5.23
   1  13  -6   10.38    5.66
   1  13  -6   -0.72    4.86
   1  13  -6    2.16    5.27
   1 -13  -6    2.92    4.44
   1 -13  -6    3.67    4.87
   1  13  -6    9.27    6.74
  -1  13   6    3.06    4.66
  -1 -13   6    0.67    5.76
   1  13  -5   37.29    7.45
   1 -13  -5   33.82    6.33
   1 -13  -5   32.99    6.39
   1  13  -5   37.16    6.90
   1  13  -5   27.83    6.98
  -1  13   5   35.83    6.55
   1 -13  -5   43.52    6.64
   1  13  -5   44.39    7.58
  -1 -13   5   27.60    6.63
   1  13  -4  494.41   35.06
  -1  13   4  523.63   34.37
   1  13  -4  561.41   35.20
  -1  13   4  531.20   34.02
   1  13  -4  521.70   34.57
  -1 -13   4  524.91   34.72
   1  13  -4  508.58   34.12
   1  13  -3  502.62   32.34
   1  13  -3  499.42   32.78
   1  13  -3  494.32   32.49
  -1 -13   3  479.49   32.31
   1  13  -3  467.92   31.79
  -1  13   3  474.02   32.00
  -1  13   3  496.97   31.84
  -1 -13   2  124.58   11.39
   1  13  -2  110.30   11.71
   1  13  -2  133.80   11.50
   1  13  -2  119.67   11.39
  -1  13   2  122.60   10.70
   1  13  -2  122.26   11.40
  -1  13   2  133.39   11.37
  -1  13   1    9.17    4.12
   1  13  -1   11.67    4.51
   1 -13  -1    6.95    4.02
  -1  13   1    4.61    4.41
   1  13  -1   19.45    6.60
   1  13  -1   14.06    5.25
  -1 -13   1   10.08    4.25
  -1  13   1    9.98    4.28
  -1 -13   0  149.89   12.77
   1 -13   0  159.07   13.10
   1  13   0  156.59   13.32
  -1  13   0  153.61   12.71
  -1  13   0  157.37   12.66
   1  13   0  156.96   13.08
  -1  13   0  138.16   12.77
   1 -13   1  374.71   28.02
   1  13   1  409.15   28.20
  -1  13  -1  396.65   28.02
   1  13   1  489.17   28.99
  -1  13  -1  428.93   27.79
   1  13   1  428.09   28.64
  -1 -13  -1  439.83   28.56
   1  13   2  647.76   40.02
   1  13   2  639.73   40.59
  -1  13  -2  592.33   38.95
  -1  13  -2  628.59   39.93
   1  13   3  147.93   13.41
  -1  13  -3  173.43   13.15
   1  13   3  164.10   14.28
  -1 -13  -3  155.21   12.92
   1  13   4  151.91   13.95
  -1 -13  -4  154.41   13.25
  -1 -13  -4  166.99   13.26
  -1  13  -4  140.17   12.52
  -1  13  -4  155.55   13.54
  -1 -13  -5   72.58    9.11
  -1  13  -5   76.23    9.71
  -1  13  -5   82.47    9.03
  -1 -13  -5   78.23    9.27
  -1  13  -5   88.46   10.62
   1  13   5   78.32   10.02
  -1  13  -6   75.97    8.71
  -1  13  -6   64.97   10.00
  -1 -13  -6   71.41    9.23
  -1  13  -6   66.51   10.79
  -1 -13  -6   89.82   10.30
   1  13   7   81.63   11.14
  -1 -13  -7   76.10    9.69
  -1  13  -7   74.05   11.47
  -1 -13  -7   80.78   10.42
  -1  13  -8  480.71   32.46
   1  13   8  393.01   30.68
   1 -13   8  409.44   32.47
  -1 -13  -8  399.18   30.16
  -1 -13  -8  443.18   30.29
  -1 -13  -9  149.17   13.19
   1 -13   9  142.33   15.90
  -1  13  -9  142.00   14.70
  -1  13  -9  130.73   13.94
  -1 -13  -9  148.05   14.28
  -1  13 -10  167.10   15.11
  -1 -13 -10  159.76   14.39
  -1 -13 -10  181.20   13.88
  -1  13 -10  170.28   14.77
  -1 -13 -10  165.78   12.95
   1 -13  10  161.25   16.12
   1 -13  11   18.13    5.76
  -1 -13 -11   16.37    4.00
  -1 -13 -11   13.18    4.29
  -1  13 -11   18.72    4.30
  -1 -13 -12    6.94    3.00
   1 -13  12    8.27    3.98
  -1  13 -12    4.62    2.21
  -1 -13 -13   64.68    5.55
   1 -13  13   61.07    5.87
   1 -14 -13   67.05    5.86
   1 -14 -13   70.81    5.90
   1 -14 -12   14.49    3.50
  -1 -14  12    6.37    3.51
   1 -14 -12   11.50    3.16
   1 -14 -12   14.22    3.86
   1 -14 -11    0.43    3.39
   1 -14 -11    0.85    3.48
   1  14 -11   -2.44    3.34
  -1 -14  11    1.61    4.00
   1 -14 -10    2.79    4.45
   1 -14 -10    2.28    5.21
  -1 -14  10    4.18    5.25
   1  14 -10    0.99    3.91
   1  14 -10    1.59    4.25
   1 -14  -9  243.59   20.49
   1  14  -9  241.75   20.23
   1 -14  -9  248.94   20.48
  -1 -14   9  275.82   22.17
   1  14  -9  279.04   21.18
   1 -14  -8   10.60    5.92
   1  14  -8   21.02    7.25
   1 -14  -8   13.28    6.21
   1  14  -8   16.34    6.71
  -1 -14   8   13.46    6.96
   1  14  -7   11.95    6.23
   1 -14  -7    0.67    5.41
   1 -14  -7    2.11    5.20
   1  14  -7   11.13    5.86
   1  14  -7    3.30    5.75
   1 -14  -7    8.17    4.08
  -1 -14   7    5.51    6.11
   1  14  -6  236.38   18.52
   1 -14  -6  231.05   18.36
   1  14  -6  177.69   18.41
   1  14  -6  216.58   18.16
   1 -14  -6  234.22   18.48
   1  14  -6  208.81   19.10
  -1 -14   6  201.32   18.42
  -1  14   6  248.57   18.75
   1 -14  -5  305.76   24.62
   1  14  -5  350.88   25.40
   1  14  -5  325.35   26.01
  -1  14   5  352.58   25.41
   1  14  -5  378.37   25.97
  -1 -14   5  362.81   25.99
   1  14  -5  345.56   26.35
   1 -14  -5  388.67   25.57
   1  14  -4 1064.91   63.43
   1 -14  -4  953.60   62.72
   1  14  -4 1060.10   64.03
   1  14  -4 1032.64   64.16
  -1  14   4 1035.43   63.13
  -1  14   4 1009.55   62.40
   1  14  -4 1004.29   62.72
  -1 -14   4 1018.25   63.42
   1  14  -3   -0.48    5.29
  -1  14   3    7.53    4.48
  -1  14   3    4.65    4.22
   1  14  -3   -1.20    4.41
   1  14  -3   15.73    7.19
  -1 -14   3    4.36    4.38
   1  14  -3    7.96    5.77
   1  14  -2  396.91   27.05
  -1  14   2  372.89   26.14
   1  14  -2  379.92   27.04
  -1  14   2  374.17   26.48
  -1 -14   2  401.03   26.93
   1  14  -2  377.09   27.00
   1  14  -2  394.86   26.53
   1  14  -1 1300.36   78.39
   1 -14  -1 1304.91   78.19
  -1  14   1 1258.71   77.55
  -1 -14   1 1347.29   78.27
  -1  14   1 1281.21   78.05
   1  14  -1 1252.63   77.67
  -1  14   0  418.62   28.87
   1  14   0  439.81   29.58
   1  14   0  445.49   29.53
  -1 -14   0  440.44   29.57
  -1  14   0  440.41   29.22
   1 -14   0  406.69   29.30
  -1  14  -1    4.46    4.13
   1  14   1   16.46    6.22
   1  14   1    9.15    4.85
  -1  14  -1    8.03    4.69
   1  14   1   11.03    5.47
  -1  14  -2  388.26   26.44
   1  14   2  343.35   25.45
  -1  14  -2  372.57   24.99
  -1  14  -2  363.69   25.72
  -1  14  -3  295.12   21.87
  -1  14  -3  341.81   24.12
  -1 -14  -3  314.41   22.28
   1  14   3  338.29   23.85
   1  14   3  310.56   22.98
  -1 -14  -4  187.87   14.97
  -1 -14  -4  187.35   14.64
   1  14   4  168.35   15.63
  -1  14  -4  152.28   13.73
  -1 -14  -5   10.92    5.78
  -1  14  -5    2.96    4.56
  -1 -14  -5    3.48    4.66
   1  14   5    5.66    6.05
  -1  14  -5    8.08    6.89
  -1 -14  -6   48.38    7.94
  -1  14  -6   48.08    8.71
  -1  14  -6   34.60    8.54
  -1 -14  -6   33.17    7.34
  -1 -14  -7  550.80   37.48
  -1  14  -7  558.25   38.91
   1  14   7  552.56   38.35
  -1 -14  -7  514.08   36.97
   1 -14   8   15.62    8.93
  -1 -14  -8   11.01    6.67
  -1 -14  -8   21.71    6.07
  -1  14  -8   17.10    7.32
   1  14   8   16.57    6.69
  -1 -14  -9    3.04    5.27
  -1  14  -9   -2.76    4.84
  -1 -14  -9    1.03    3.92
  -1  14  -9    3.35    3.66
   1 -14   9    3.30    7.49
  -1 -14 -10   40.58    6.89
  -1  14 -10   47.07    7.13
  -1 -14 -10   49.67    5.52
   1 -14  10   50.44    8.38
  -1 -14 -10   38.46    5.71
  -1  14 -11  237.11   16.15
   1 -14  11  205.56   17.00
  -1 -14 -11  220.97   16.36
  -1 -14 -12   84.94    7.11
   1 -14  12   78.14    7.79
  -1 -15  12    9.38    2.94
   1 -15 -12   11.50    2.91
   1 -15 -11    0.73    2.89
   1  15 -11    1.05    2.64
   1 -15 -11   -0.72    3.05
  -1 -15  11    1.81    3.39
   1 -15 -10   -0.99    3.92
   1 -15 -10    2.50    3.95
   1  15 -10    1.90    3.58
   1  15 -10   -0.41    3.92
  -1 -15  10    0.62    4.48
   1 -15  -9    1.27    4.82
  -1 -15   9    4.53    5.01
   1  15  -9   -1.98    4.74
   1 -15  -9    1.24    5.38
   1  15  -9    4.49    5.39
   1 -15  -8  339.10   26.22
   1  15  -8  403.62   28.12
   1 -15  -8  358.15   26.60
   1  15  -8  330.92   26.06
  -1 -15   8  342.81   27.33
   1 -15  -7  120.32   12.85
   1  15  -7  121.82   13.87
   1  15  -7  101.07   12.90
   1  15  -7  124.43   12.95
   1 -15  -7  119.42   13.10
  -1 -15   7  139.08   14.04
   1 -15  -6  841.43   50.08
  -1  15   6  758.64   49.98
   1  15  -6  747.45   51.07
   1  15  -6  789.99   50.21
   1  15  -6  695.77   50.52
   1  15  -6  743.22   49.39
  -1 -15   6  791.93   50.77
   1 -15  -6  797.17   50.11
   1  15  -5   18.59    6.66
   1 -15  -5   19.80    5.53
   1 -15  -5   19.54    5.94
   1  15  -5   14.92    6.85
   1  15  -5   27.47    7.50
   1  15  -5   24.71    7.82
  -1  15   5   18.44    5.62
  -1 -15   5   17.21    5.96
   1  15  -4   36.93    7.71
  -1 -15   4   41.39    7.59
   1  15  -4   37.56    7.40
   1 -15  -4   36.95    6.94
   1 -15  -4   33.50    6.64
  -1  15   4   30.20    6.48
   1  15  -4   41.13    7.93
   1  15  -4   44.50    9.47
  -1 -15   3  117.93   11.97
   1  15  -3  127.92   12.79
  -1  15   3  100.42   11.14
   1  15  -3  114.86   12.07
  -1  15   3  100.07   10.59
   1  15  -3  111.91   12.72
   1  15  -3  126.48   12.01
  -1  15   2  280.65   21.19
  -1 -15   2  282.47   21.40
   1  15  -2  272.02   20.79
   1  15  -2  293.28   21.82
   1  15  -2  282.41   21.78
  -1  15   2  281.92   20.62
   1  15  -1  111.14   11.45
   1  15  -1  105.87   11.36
  -1  15   1  113.66   11.49
  -1 -15   1  128.43   11.96
   1 -15  -1  111.73   11.53
  -1  15   1  109.59   10.98
   1  15   0    5.40    4.85
   1  15   0    2.22    5.80
   1  15   0    1.12    5.14
  -1 -15   0    1.71    4.73
  -1  15   0    3.17    4.68
  -1  15   0    1.06    4.99
   1 -15   0   -4.13    5.39
   1  15   1    7.27    5.27
   1  15   1   13.90    5.95
  -1  15  -1    6.55    4.75
   1  15   1    5.35    6.29
  -1  15  -1    6.43    4.96
   1  15   2    9.48    5.33
  -1  15  -2   13.25    6.37
  -1  15  -2   11.43    5.44
  -1  15  -2   11.46    5.69
  -1 -15  -3   12.92    5.28
  -1  15  -3   22.67    6.99
  -1 -15  -3   18.77    5.09
   1  15   3   12.89    6.36
  -1  15  -3   14.33    5.15
   1  15   4  713.95   46.02
  -1 -15  -4  723.86   44.98
  -1  15  -4  683.04   46.55
  -1  15  -4  680.16   44.13
  -1 -15  -4  681.13   44.57
   1  15   5  117.95   12.74
  -1 -15  -5  114.26   11.56
  -1  15  -5   85.56   12.04
  -1  15  -5  110.28   12.97
  -1 -15  -5  120.07   11.69
  -1 -15  -6  712.33   46.77
  -1  15  -6  716.18   48.81
  -1 -15  -6  763.64   47.13
  -1  15  -6  664.43   48.13
  -1 -15  -7   38.78    7.71
  -1  15  -7   30.87    8.50
  -1 -15  -7   18.95    6.18
   1  15   7   35.52    8.07
  -1  15  -7   31.12    8.00
   1 -15   7   34.80    9.44
   1  15   8    4.20    5.76
  -1 -15  -8    2.86    4.33
   1 -15   8    1.75    6.89
  -1  15  -8   10.15    6.06
  -1 -15  -8    7.82    6.01
  -1  15  -8    3.40    5.08
  -1  15  -9    0.50    3.33
   1 -15   9   -1.51    6.19
  -1  15  -9    6.36    5.14
  -1 -15  -9   -0.46    3.34
  -1 -15  -9    2.22    5.05
   1 -15  10   -1.16    4.82
  -1  15 -10    1.40    3.68
  -1 -15 -10    2.36    2.80
  -1 -15 -10    0.43    3.35
  -1 -15 -10    2.85    2.50
  -1 -15 -11    3.75    3.18
   1 -15  11    0.83    3.56
  -1  15 -11    1.49    2.45
  -1 -15 -12   57.56    5.10
   1 -15  12   60.29    5.76
  -1 -16  11    1.46    3.21
   1 -16 -11    9.37    3.56
   1 -16 -11   11.45    3.20
   1 -16 -10   91.58    9.14
   1 -16 -10  103.25    9.19
   1  16 -10   83.53    8.44
  -1 -16  10   76.33    9.14
   1  16 -10   86.26    8.07
   1 -16  -9   72.93    9.19
   1  16  -9   73.34    9.27
   1 -16  -9   68.57    8.80
   1  16  -9   86.04    8.97
  -1 -16   9   79.67   10.03
   1 -16  -8   13.89    5.74
   1  16  -8    5.34    5.19
  -1 -16   8    5.40    5.88
   1  16  -8    1.21    5.71
   1 -16  -8    7.01    5.58
   1 -16  -7   89.96   10.98
   1  16  -7  108.95   11.51
  -1 -16   7   92.86   11.66
   1  16  -7   76.70   11.08
   1  16  -7   97.96   12.22
   1 -16  -7   92.23   11.06
   1  16  -6  428.33   33.46
   1 -16  -6  498.80   32.88
  -1  16   6  430.57   32.13
   1  16  -6  491.16   32.95
   1  16  -6  441.81   33.59
  -1 -16   6  462.30   33.17
   1 -16  -6  497.33   32.80
   1  16  -5   11.32    6.07
   1 -16  -5    8.65    5.16
   1  16  -5   13.22    6.66
   1  16  -5   16.02    8.44
  -1 -16   5   20.03    6.19
   1  16  -5    6.27    6.05
  -1  16   5    7.03    4.91
   1 -16  -5   14.20    5.45
  -1 -16   4  718.87   46.76
  -1  16   4  719.98   46.38
   1  16  -4  701.75   47.13
   1  16  -4  710.57   47.44
   1  16  -4  725.77   46.32
   1 -16  -4  734.54   46.16
   1  16  -4  703.27   47.56
   1 -16  -4  692.79   45.93
   1  16  -3   71.73    9.86
  -1  16   3   77.63    9.02
  -1  16   3   61.82    9.10
   1  16  -3   75.30   10.00
   1  16  -3   76.68    9.96
  -1 -16   3   64.33    9.22
   1  16  -2    8.20    5.83
  -1 -16   2   15.72    5.90
  -1  16   2   20.00    6.09
  -1  16   2    7.13    4.87
   1  16  -2   14.10    6.47
   1  16  -2   10.70    6.45
   1  16  -1 1115.71   68.29
  -1  16   1 1073.81   67.61
  -1  16   1 1039.23   67.10
  -1 -16   1 1142.66   68.22
   1  16  -1 1095.38   67.53
   1  16   0   24.34    7.17
   1  16   0    7.83    6.34
  -1  16   0   12.06    5.27
   1  16   0    9.72    5.71
   1  16   1   55.49    9.20
   1  16   1   59.80    8.75
  -1  16  -1   48.81    7.92
  -1  16  -1   56.08    8.30
   1  16   1   57.01    8.80
  -1  16  -2  969.98   60.69
   1  16   2  951.74   59.66
  -1  16  -2  897.55   58.85
  -1 -16  -2  961.24   58.96
  -1  16  -2  999.62   60.22
  -1  16  -3   36.26    7.85
  -1  16  -3   29.38    7.50
  -1 -16  -3   43.93    7.42
  -1 -16  -3   36.89    6.49
  -1  16  -3   47.82    7.11
   1  16   3   45.96    8.27
   1  16   3   32.71    6.03
  -1 -16  -4  475.50   31.70
  -1 -16  -4  442.08   31.32
  -1  16  -4  459.79   33.48
   1  16   4  470.28   32.93
  -1  16  -5   36.27    8.49
  -1 -16  -5   31.86    7.01
  -1  16  -5   34.24    8.44
  -1 -16  -5   35.17    6.52
   1  16   5   22.66    7.14
  -1 -16  -6   58.21    8.60
  -1  16  -6   58.53   10.69
  -1  16  -6   60.66   10.29
  -1 -16  -6   54.94    9.11
  -1 -16  -7   57.67    8.70
   1  16   7   49.54    8.88
  -1 -16  -7   57.32    7.95
  -1  16  -7   58.28    9.47
   1 -16   7   42.14    9.67
  -1  16  -7   55.72    9.50
  -1 -16  -8  297.81   21.42
   1 -16   8  304.39   24.48
  -1 -16  -8  281.46   22.17
   1  16   8  257.37   21.97
  -1  16  -8  320.92   22.72
  -1  16  -8  319.83   23.76
  -1 -16  -9   11.74    5.15
  -1  16  -9   23.01    4.53
  -1 -16  -9   24.85    4.37
   1 -16   9   14.62    6.30
  -1  16  -9   25.50    5.98
  -1  16 -10    4.74    3.28
  -1 -16 -10    6.53    3.37
   1 -16  10    2.96    4.21
  -1 -16 -10    0.80    2.20
  -1  16 -11   91.14    7.13
   1 -16  11   78.06    7.82
  -1 -16 -11   95.04    7.72
   1 -17 -11  264.01   16.54
   1 -17 -11  263.07   16.66
  -1 -17  11  213.41   16.51
   1 -17 -11  280.12   17.30
   1  17 -10   37.95    4.99
   1 -17 -10   41.98    5.46
   1 -17 -10   43.85    5.42
   1 -17 -10   37.18    5.61
  -1 -17  10   35.15    5.51
   1 -17  -9  185.24   15.07
   1 -17  -9  191.00   15.02
   1  17  -9  184.44   14.06
   1  17  -9  181.61   13.99
   1  17  -9  177.49   15.06
  -1 -17   9  199.48   16.11
  -1 -17   8   73.89   10.16
   1 -17  -8   72.64    9.14
   1  17  -8   85.56   10.44
   1 -17  -8   60.79    8.74
   1  17  -8   62.20    8.56
   1  17  -7   39.68    7.84
   1  17  -7   37.28    6.86
   1 -17  -7   33.97    6.92
   1 -17  -7   39.69    7.29
   1  17  -7   31.81    8.30
  -1 -17   7   28.66    7.43
   1 -17  -6  132.44   12.83
  -1  17   6  101.19   11.99
  -1 -17   6  133.42   13.51
   1  17  -6  131.20   14.45
   1  17  -6  129.81   13.72
   1 -17  -6  128.54   12.83
   1  17  -6  120.10   13.19
   1 -17  -5   21.53    6.41
   1  17  -5   10.94    6.29
  -1 -17   5   18.41    6.20
   1 -17  -5   11.27    5.19
   1  17  -5   15.55    6.81
   1  17  -5   12.09    6.84
  -1  17   5   24.75    6.10
  -1  17   4    0.64    4.97
   1 -17  -4    4.74    4.99
   1  17  -4    8.98    5.92
   1  17  -4   -5.27    5.74
  -1 -17   4    9.53    5.73
   1 -17  -4    3.05    4.43
   1  17  -4    2.48    5.45
   1  17  -3  459.54   32.10
  -1  17   3  433.20   30.05
   1  17  -3  452.51   31.62
  -1 -17   3  399.05   30.68
   1 -17  -3  458.57   30.60
   1  17  -3  451.79   30.58
  -1  17   3  415.48   30.62
  -1  17   2    1.92    4.51
   1  17  -2    5.10    5.45
   1  17  -2    2.03    5.47
  -1 -17   2   -1.33    4.97
  -1  17   2   -1.73    4.00
   1  17  -2    2.40    5.87
  -1  17   1   67.45    9.46
   1  17  -1   66.95   10.06
  -1  17   1   77.69    9.39
   1  17  -1   84.71   10.32
  -1 -17   1   93.59   10.64
   1  17   0   23.62    6.82
   1  17   0   41.63    7.85
  -1  17   0   36.47    6.98
   1  17   0   32.57    7.77
   1  17   1  345.13   25.05
  -1  17  -1  340.06   24.95
   1  17   1  326.49   25.37
  -1  17  -2  147.81   15.10
  -1 -17  -2  159.31   13.72
  -1  17  -2  156.96   14.79
   1  17   2  170.36   14.81
  -1  17  -2  150.96   14.11
   1  17   3  444.76   30.75
  -1  17  -3  450.06   31.15
  -1 -17  -3  413.90   28.68
  -1  17  -3  394.66   29.92
   1  17   3  398.49   28.43
  -1 -17  -3  421.40   29.31
  -1 -17  -4   40.01    7.66
  -1  17  -4   38.09    8.70
  -1 -17  -4   46.92    6.92
   1  17   4   32.38    7.65
  -1 -17  -5   78.22    9.97
  -1  17  -5   55.52   10.93
  -1 -17  -5   83.94    9.58
   1  17   5   72.85   10.60
  -1  17  -5   70.94   10.74
  -1 -17  -6  141.50   13.18
  -1  17  -6  113.88   14.06
   1 -17   6  103.47   13.56
  -1 -17  -6  118.01   11.86
  -1  17  -6  117.39   13.48
  -1 -17  -7   54.78    7.41
  -1  17  -7   44.73    7.81
   1  17   7   35.20    7.91
   1 -17   7   49.46   10.10
  -1  17  -7   39.14    9.15
  -1 -17  -7   52.87    8.28
  -1 -17  -8   93.93   10.05
  -1  17  -8   84.27    9.13
   1 -17   8   76.63   10.78
  -1  17  -8   84.29   10.48
   1  17   8   82.66    9.32
  -1 -17  -8   86.19    8.62
  -1  17  -9  287.25   20.44
  -1 -17  -9  281.36   19.93
   1 -17   9  261.55   20.97
  -1 -17  -9  283.73   18.75
   1 -17  10   34.41    5.42
  -1  17 -10   33.28    4.57
  -1 -17 -10   26.80    4.36
   1 -17  11    2.24    2.17
  -1 -17 -11    6.84    2.01
   1 -18 -10   19.32    3.37
   1 -18 -10   24.51    3.97
  -1 -18  10   19.66    3.90
   1 -18 -10   24.36    4.08
   1 -18  -9  135.85   11.35
   1 -18  -9  127.29   10.83
  -1 -18   9  135.56   11.96
   1  18  -9  130.58   10.25
   1  18  -9  122.22   11.03
   1  18  -8  104.42    9.68
   1 -18  -8   97.04   10.05
  -1 -18   8   95.02   10.92
   1  18  -8  105.46   11.08
   1 -18  -8   77.58    9.75
   1  18  -7   35.11    7.28
  -1 -18   7   34.12    7.77
   1 -18  -7   33.14    6.90
  -1  18   7   26.43    6.04
   1 -18  -7   41.88    7.12
   1  18  -7   47.57    6.96
   1  18  -7   33.27    7.78
   1  18  -6   25.46    7.41
   1  18  -6   31.13    7.07
   1  18  -6   10.60    6.67
  -1 -18   6   17.39    6.79
   1 -18  -6   14.28    6.19
   1 -18  -6   15.09    5.51
   1 -18  -5   15.42    5.72
  -1  18   5   19.44    5.75
   1 -18  -5   19.90    5.88
   1  18  -5   16.08    6.74
   1  18  -5   13.11    6.83
   1  18  -5   21.47    6.92
  -1 -18   5   20.54    6.56
  -1 -18   4   73.15    9.95
   1  18  -4   77.90   10.86
   1 -18  -4   72.11    9.52
   1  18  -4   66.48   10.32
   1  18  -4   64.98    9.68
  -1  18   4   70.10    9.11
   1 -18  -4   66.27    8.85
   1  18  -3  185.52   17.42
  -1  18   3  209.35   17.77
   1  18  -3  210.41   18.74
   1 -18  -3  203.43   17.15
   1 -18  -3  212.59   17.46
  -1 -18   3  222.00   18.23
   1  18  -3  211.97   18.40
   1  18  -2  209.12   19.13
  -1  18   2  208.88   18.32
  -1  18   2  238.08   18.24
  -1 -18   2  207.03   18.43
   1  18  -2  232.36   18.65
   1  18  -1  984.72   62.90
  -1  18   1  976.93   61.88
   1  18  -1 1012.89   62.34
  -1  18   1  977.98   62.28
   1  18   0  402.55   29.34
  -1  18   0  403.27   28.47
   1  18   0  387.58   28.68
   1  18   1  155.46   14.27
  -1  18  -1  141.48   13.77
   1  18   1  141.41   14.80
  -1 -18  -2  321.86   24.56
  -1 -18  -2  379.31   26.01
  -1  18  -2  362.62   26.84
  -1  18  -2  364.50   26.34
   1  18   2  346.56   25.50
  -1 -18  -3   25.63    6.73
   1  18   3   21.16    7.13
  -1  18  -3   40.00    8.22
  -1 -18  -3   26.29    5.56
  -1  18  -3   22.43    7.23
   1  18   3   27.29    5.49
  -1  18  -4   17.40    7.48
   1  18   4   11.08    6.18
  -1 -18  -4   13.12    4.66
  -1 -18  -4   21.52    6.06
  -1  18  -5    0.84    5.88
  -1  18  -5   -3.16    6.76
  -1 -18  -5    7.59    4.45
  -1 -18  -5    1.21    5.36
   1  18   6   16.39    6.69
  -1 -18  -6   10.85    5.40
  -1 -18  -6    9.86    4.82
  -1  18  -6   29.16    7.71
  -1  18  -6   13.42    6.99
   1 -18   6   20.33    8.02
  -1 -18  -7   46.27    6.24
  -1  18  -7   46.18    7.26
   1  18   7   47.52    7.78
  -1 -18  -7   29.13    6.73
   1 -18   7   31.17    7.64
  -1  18  -7   39.75    8.11
   1 -18   8   23.78    6.63
  -1 -18  -8   27.99    4.15
  -1 -18  -8   22.65    5.13
   1  18   8   13.62    4.53
  -1  18  -8   18.17    4.49
  -1  18  -8   28.65    6.23
   1 -18   9   21.82    5.41
  -1 -18  -9   26.18    4.61
  -1  18  -9   22.64    4.54
  -1  18 -10   31.33    3.67
   1 -18  10   23.36    4.06
  -1 -18 -10   34.75    4.29
   1 -19 -10   51.08    4.90
   1  19  -9   93.76    8.00
   1 -19  -9   88.78    8.13
   1 -19  -9  104.30    8.12
  -1 -19   9   87.13    8.46
   1 -19  -9   84.62    8.06
  -1 -19   8   39.36    6.82
   1  19  -8   35.97    6.45
   1  19  -8   40.60    6.12
   1 -19  -8   31.78    5.45
   1 -19  -8   38.36    6.17
   1 -19  -7  175.76   15.51
   1  19  -7  190.17   15.12
   1  19  -7  213.14   17.32
  -1 -19   7  194.91   16.64
   1 -19  -7  180.15   15.49
   1 -19  -6  153.34   13.65
  -1 -19   6  142.82   14.05
   1  19  -6  138.33   14.73
   1  19  -6  130.78   13.36
   1  19  -6  158.58   14.26
   1 -19  -6  139.83   13.24
   1  19  -5   46.54    9.17
   1 -19  -5   61.43    8.63
   1 -19  -5   56.28    8.21
  -1 -19   5   66.10    9.26
  -1  19   5   51.34    8.12
   1  19  -5   56.24    9.10
   1  19  -5   64.11   10.03
  -1  19   4  227.21   17.86
  -1 -19   4  216.29   17.87
   1 -19  -4  197.01   16.59
   1 -19  -4  218.00   17.27
   1  19  -4  201.79   17.60
   1  19  -4  156.57   17.43
   1  19  -4  199.66   18.25
   1 -19  -3    2.40    4.50
   1  19  -3    6.35    5.94
   1  19  -3    9.99    6.70
  -1 -19   3    4.69    5.30
   1  19  -3    5.82    6.40
   1 -19  -3    8.95    5.40
  -1  19   3   12.93    6.18
   1 -19  -2   56.96    8.17
  -1  19   2   51.73    8.58
  -1  19   2   41.96    7.24
   1  19  -2   64.14    9.48
   1  19  -2   61.42    9.50
   1  19  -1   14.77    6.33
  -1  19   1    8.65    6.07
  -1  19   1    8.35    5.28
   1  19   0   10.37    5.83
   1  19   0    8.70    6.16
  -1  19   0    4.31    5.15
   1  19   1   30.96    7.76
  -1  19  -1   35.47    7.24
   1  19   1   34.27    7.31
  -1 -19  -1   23.95    5.26
   1  19   1   32.44    7.46
  -1  19  -2  156.20   15.79
  -1 -19  -2  176.79   14.92
  -1 -19  -2  157.96   13.69
  -1  19  -2  182.80   15.93
   1  19   2  156.32   14.26
  -1 -19  -3  251.78   19.38
   1  19   3  269.92   21.09
  -1  19  -3  262.02   21.15
  -1 -19  -3  238.55   18.45
   1  19   3  219.78   17.93
  -1  19  -3  254.49   20.63
   1  19   4   18.01    6.93
  -1  19  -4    7.20    5.92
  -1 -19  -4   14.54    5.99
  -1 -19  -4   17.66    5.15
  -1 -19  -5  327.86   22.32
  -1  19  -5  292.01   23.30
   1 -19   5  262.67   22.61
  -1 -19  -5  265.00   20.62
   1 -19   6   77.34   10.59
  -1  19  -6   75.84    9.66
  -1 -19  -6   70.71    8.92
  -1  19  -6   62.68   10.04
   1  19   6   70.24    9.48
  -1 -19  -6   60.82    7.53
   1  19   7  175.73   15.73
  -1  19  -7  210.26   16.15
  -1  19  -7  223.84   17.48
   1 -19   7  218.43   17.70
  -1 -19  -7  205.15   14.55
  -1 -19  -7  189.63   15.87
  -1  19  -8  101.67   10.02
  -1  19  -8  102.37    8.58
  -1 -19  -8  109.50    9.44
   1 -19   8   98.72   10.56
  -1 -19  -9   27.94    4.07
  -1  19  -9   34.90    4.45
   1 -19   9   37.62    5.06
   1 -20  -9   57.79    5.00
   1 -20  -9   36.12    4.16
   1 -20  -8    9.61    3.66
   1  20  -8    4.03    3.22
   1 -20  -8    7.53    3.05
   1  20  -8    4.33    3.12
  -1 -20   8    4.39    3.38
   1 -20  -7    6.61    3.82
   1  20  -7   11.61    4.66
  -1 -20   7    5.92    4.44
   1 -20  -7    5.05    4.20
   1  20  -7   11.40    5.29
   1  20  -6   55.44    7.51
   1 -20  -6   56.19    7.85
   1  20  -6   43.12    8.08
   1  20  -6   55.70    7.79
  -1 -20   6   59.19    8.67
   1 -20  -6   51.26    7.31
   1  20  -5  546.25   38.61
  -1  20   5  622.57   39.06
   1  20  -5  522.71   39.46
   1 -20  -5  582.34   38.54
   1  20  -5  618.03   39.94
   1 -20  -5  626.47   38.71
  -1 -20   5  584.30   39.38
   1  20  -4   94.26   11.80
   1 -20  -4   98.33   10.64
   1  20  -4  105.77   12.25
  -1  20   4   95.02   10.49
   1 -20  -4   93.52   10.11
   1  20  -4   98.78   11.85
   1 -20  -3  237.20   20.26
   1  20  -3  271.93   21.59
   1  20  -3  269.86   21.42
   1 -20  -3  277.06   20.47
   1  20  -3  256.71   21.87
  -1  20   3  301.61   21.31
   1  20  -2   11.17    6.55
  -1  20   2    1.88    5.33
   1 -20  -2    1.71    3.92
   1  20  -1   18.05    6.49
  -1  20   1   17.98    5.53
  -1  20   1   10.22    5.60
   1  20   0    7.40    5.20
  -1  20   0    5.24    4.72
  -1 -20   0    4.66    3.66
   1  20   0    6.14    5.30
   1  20   0    5.65    5.48
   1  20   1  127.37   12.29
  -1 -20  -1   97.36   10.30
  -1 -20  -1  146.13   12.42
  -1  20  -1  121.66   12.08
   1  20   1  111.08   12.84
  -1 -20  -2   38.98    6.95
  -1  20  -2   30.36    7.62
  -1  20  -2   35.73    7.58
   1  20   2   29.60    5.80
  -1 -20  -2   31.79    5.43
  -1 -20  -3  251.75   19.25
  -1  20  -3  269.09   21.83
  -1 -20  -3  273.57   20.47
  -1  20  -3  278.87   21.47
   1  20   3  267.78   21.42
  -1 -20  -4   22.40    4.81
  -1  20  -4   26.62    7.50
  -1 -20  -4   21.31    5.89
  -1  20  -5   10.23    5.61
  -1 -20  -5    3.32    3.69
  -1 -20  -5    6.40    4.98
   1 -20   5    4.82    6.10
  -1  20  -6    1.64    4.33
  -1  20  -6   -1.25    5.09
   1  20   6    4.96    4.98
  -1 -20  -6    6.37    4.52
   1 -20   6    4.54    5.37
  -1  20  -7   66.11    6.84
  -1 -20  -7   68.19    7.33
   1  20   7   53.53    6.82
   1 -20   7   57.54    8.33
  -1  20  -7   63.31    7.95
   1 -20   8   41.53    5.84
  -1 -20  -8   43.78    5.13
  -1  20  -8   39.00    4.59
  -1  20  -8   50.93    5.69
   1 -21  -8    4.95    2.46
   1 -21  -7  284.01   19.59
   1 -21  -7  296.91   20.22
   1  21  -7  308.14   20.65
   1  21  -7  300.29   20.68
   1 -21  -6    2.92    3.63
   1 -21  -6    2.66    3.96
   1  21  -6    8.66    4.89
  -1  21   6    4.35    3.76
   1  21  -6    2.36    5.30
   1 -21  -5   32.74    6.03
   1  21  -5   45.51    9.22
   1 -21  -5   25.84    5.41
   1  21  -5   25.31    6.77
   1  21  -5   32.04    6.34
   1  21  -4   49.70    8.23
   1 -21  -4   61.17    7.92
  -1  21   4   46.75    7.37
   1  21  -4   60.17    8.78
   1 -21  -4   51.79    7.08
   1  21  -3   63.18    9.35
  -1  21   3   69.30    8.72
   1 -21  -3   65.88    7.92
   1  21  -3   59.93    9.07
   1 -21  -3   63.57    8.20
  -1  21   2   28.27    5.21
   1  21  -2   32.42    7.61
   1 -21  -2   36.93    6.54
  -1  21   2   36.56    6.82
   1  21  -2   39.59    9.18
  -1  21   1   25.48    6.31
   1  21  -1   27.20    7.54
  -1 -21   1   23.41    4.43
   1 -21  -1   26.13    5.50
   1  21  -1   30.13    7.13
  -1 -21   0   56.97    7.78
  -1 -21   0   46.07    6.22
   1  21   0   64.17    8.86
   1  21   0   52.72    8.82
  -1  21   0   59.02    7.79
  -1 -21  -1   31.34    5.13
  -1  21  -1   40.08    6.94
  -1 -21  -1   35.43    6.38
   1  21   1   32.67    6.44
   1  21   1   41.29    7.99
  -1 -21  -2   48.40    6.23
   1  21   2   59.95    6.99
  -1  21  -2   49.97    8.05
  -1  21  -2   61.13    9.09
  -1 -21  -2   48.70    7.28
  -1  21  -3   49.82    8.39
  -1 -21  -3   50.87    7.10
  -1  21  -3   46.81    7.85
   1  21   3   41.26    7.91
  -1 -21  -4   33.82    6.08
  -1  21  -4   33.18    7.22
  -1  21  -4   31.84    6.89
  -1  21  -5  487.15   33.26
   1 -21   5  510.69   33.96
   1  21   5  472.49   32.95
  -1 -21  -5  503.30   32.48
   1  21   6   43.90    6.35
  -1  21  -6   50.61    6.24
  -1  21  -6   49.43    7.09
   1 -21   6   43.60    7.38
  -1 -21  -6   47.69    6.31
  -1 -21  -7  134.63    9.88
  -1  21  -7  109.40    9.58
  -1  21  -7  127.92   10.35
   1 -22  -7    0.72    2.17
   1 -22  -6    1.37    3.10
   1  22  -6   -1.74    3.98
   1  22  -6   -1.97    3.29
   1 -22  -6    1.86    2.22
   1  22  -5   48.64    8.08
   1 -22  -5   45.28    5.74
   1 -22  -5   51.82    6.46
   1  22  -5   43.52    6.11
   1  22  -5   49.90    7.12
  -1  22   5   37.41    5.79
   1 -22  -4    0.41    3.23
   1  22  -4    2.85    4.54
   1 -22  -4    5.13    3.89
   1  22  -4    7.59    4.86
  -1  22   3   24.50    5.58
   1 -22  -3   26.34    5.45
   1  22  -3   31.32    8.10
   1  22  -3   20.66    6.16
   1  22  -3   22.32    6.72
   1 -22  -3   37.72    5.66
  -1  22   2  312.33   21.74
   1  22  -2  259.60   22.41
   1 -22  -2  294.98   20.69
   1  22  -2  300.19   22.75
  -1  22   1   15.44    5.09
   1  22  -1    7.08    5.21
  -1  22   1   16.07    4.53
   1  22  -1   26.53    6.69
   1 -22  -1   12.10    4.10
  -1 -22   1   12.03    4.49
  -1 -22   0  397.93   25.58
   1 -22   0  388.40   25.40
   1  22   0  363.85   26.97
   1  22   0  339.23   25.63
  -1 -22  -1   40.10    5.89
   1  22   1   45.25    7.58
   1  22   1   29.01    5.44
  -1  22  -1   31.67    5.94
  -1  22  -1   22.88    6.43
  -1 -22  -2    9.97    4.06
  -1  22  -2    8.05    4.56
  -1  22  -2    1.18    4.79
  -1 -22  -3   46.30    6.42
  -1  22  -3   40.51    7.29
  -1  22  -3   43.30    7.00
  -1 -22  -4   16.01    4.43
   1  22   4    8.44    5.21
  -1  22  -4   11.72    4.90
  -1  22  -4   19.64    5.82
  -1 -22  -5   11.25    3.93
   1  22   5   14.04    4.41
  -1  22  -5   15.63    4.18
  -1  22  -6   19.61    4.23
  -1  22  -6   17.64    3.86
  -1 -22  -6   12.34    3.16
   1 -23  -5    2.04    2.61
   1  23  -5    0.42    3.78
   1 -23  -4   76.27    7.17
  -1 -23   4   65.75    6.66
   1  23  -4   58.61    7.17
  -1 -23   3   75.28    7.64
   1  23  -3   92.24   10.19
   1 -23  -3   71.64    7.14
   1  23  -3   82.94    9.42
  -1 -23   2   39.47    5.50
  -1  23   2   41.69    6.22
   1  23  -2   39.52    7.03
   1  23  -2   38.90    7.10
   1 -23  -2   39.92    5.19
   1  23  -1    3.40    4.70
  -1 -23   1    4.03    3.41
  -1  23   1   -0.46    3.85
   1 -23  -1   -2.08    3.13
   1  23  -1    1.85    4.23
  -1  23   0  119.21   10.68
   1 -23   0  136.45   10.64
   1  23   0  120.71   10.73
   1  23   0  130.24   12.38
  -1 -23   0  138.21   10.89
  -1  23  -1  113.83   11.70
   1  23   1  157.61   12.80
   1 -23   1  129.52   10.70
  -1  23  -1  126.52   11.66
  -1 -23  -1  141.19   11.01
  -1  23  -2  290.31   20.69
  -1  23  -2  286.67   19.71
  -1 -23  -2  286.32   19.14
   1 -23   2  251.24   18.62
  -1  23  -2  274.16   20.50
  -1  23  -3   -0.51    4.32
  -1 -23  -3    5.79    3.16
  -1  23  -3    5.74    4.00
  -1  23  -3    3.38    3.87
   1  23   3    2.39    4.30
   1 -23   3    1.62    2.64
   1  23   4   12.44    4.09
  -1  23  -4    9.25    3.75
  -1  23  -4   21.11    4.55
  -1 -23  -4   14.79    3.47
  -1  23  -4   20.57    5.31
  -1  23  -5   33.44    4.65
   1  24  -2   72.43    7.44
  -1 -24   1  100.37    8.33
  -1  24   1  105.88    9.38
  -1 -24   0  107.00    8.73
  -1  24  -1    1.69    3.53
  -1 -24  -1    0.55    2.32
   1 -24   2   72.72    6.97
  -1  24  -2   84.77    8.09
   1  24   2   71.77    7.97
   2   0 -16   52.92    4.85
   2   0 -15    1.40    2.88
   2   0 -15   -1.71    2.22
   2   0 -14  377.36   25.54
   2   0 -14  357.98   24.42
   2   0 -13    1.05    3.69
   2   0 -13   -0.38    2.92
   2   0 -13   -0.62    4.96
   2   0 -12   32.27    6.16
   2   0 -12   19.10    4.67
   2   0 -11    1.93    4.16
   2   0 -10 1023.06   63.25
   2   0 -10 1044.36   64.57
   2   0  -9    1.32    5.06
   2   0  -9    1.89    4.79
   2   0  -9    1.89    3.85
   2   0  -9    1.84    4.44
  -2   0   8  416.48   29.47
   2   0  -8  365.40   26.23
   2   0  -8  448.13   27.59
   2   0  -8  378.85   27.65
   2   0  -8  390.86   27.42
   2   0  -8  412.30   27.09
   2   0  -8  382.45   27.81
  -2   0   7    1.21    7.79
   2   0  -7   -0.70    2.03
   2   0  -7    8.66    4.84
   2   0  -7    1.06    3.80
   2   0  -7    2.29    2.85
   2   0  -7   -0.54    3.53
   2   0  -7    4.00    4.04
   2   0  -7    2.89    3.46
   2   0  -6   40.57    5.93
   2   0  -6   27.70    4.07
  -2   0   6   21.88    8.83
   2   0  -6   22.96    2.39
   2   0  -6   23.10    4.28
   2   0  -5    2.36    2.27
   2   0  -5    0.28    0.76
   2   0  -5   -0.26    2.16
  -2   0   5    0.23    2.44
  -2   0   4 2095.30  121.42
   2   0  -4 2184.16  122.02
   2   0  -4 2095.15  121.60
  -2   0   3   -0.29    1.95
   2   0  -3    1.56    1.47
  -2   0   2 6598.23  399.32
  -2   0   2 7035.04  399.42
  -2   0   2 7147.03  398.80
  -2   0   1    1.47    1.17
  -2   0   0 1589.43   94.37
   2   0   0 1670.00   94.29
  -2   0   0 1663.28   93.86
  -2   0  -1   -0.60    1.45
   2   0   1    1.65    2.24
  -2   0  -1   -5.11    5.12
   2   0   1   -0.20    1.23
   2   0   2 2003.73  110.09
  -2   0  -2 1733.93  111.54
   2   0   3   -0.21    2.40
   2   0   4 1014.84   58.76
  -2   0  -4 1002.45   58.32
   2   0   4  900.58   57.68
  -2   0  -5    1.85    1.94
  -2   0  -5    0.76    2.80
   2   0   5    2.13    2.97
   2   0   5    2.81    3.14
   2   0   6  415.63   28.06
  -2   0  -6  411.64   26.62
  -2   0  -6  442.82   27.84
  -2   0  -6  414.69   27.29
   2   0   6  398.35   27.25
   2   0   6  448.93   28.30
   2   0   7   -1.65    3.34
  -2   0  -7   13.46    4.48
  -2   0  -8   93.74    9.64
   2   0   8  109.92    9.90
  -2   0  -9    6.38    4.80
  -2   0  -9    1.51    3.85
  -2   0 -10 1411.55   86.04
  -2   0 -10 1443.78   85.88
  -2   0 -11    1.41    3.35
  -2   0 -11   -0.54    3.63
  -2   0 -12  490.92   31.63
  -2   0 -12  488.26   32.21
  -2   0 -13    0.73    2.52
  -2   0 -13   -1.19    2.39
  -2   0 -14   -1.37    2.46
   2  -1 -16    0.62    1.77
   2   1 -16    0.80    1.64
   2   1 -15  151.97   11.42
   2  -1 -15  134.75   10.35
   2   1 -15  129.21    9.96
   2  -1 -15  165.63   11.63
   2  -1 -14   90.94    9.04
   2   1 -14  103.14   10.09
   2   1 -14   92.88    8.71
   2  -1 -13    7.45    3.56
   2   1 -13   14.33    4.08
   2  -1 -13   11.25    4.46
   2   1 -13   16.64    5.92
   2   1 -13   15.79    4.47
   2   1 -12  951.28   60.75
   2   1 -12  991.06   59.68
   2  -1 -12  993.73   61.20
   2   1 -12  945.03   61.65
   2   1 -11   84.05    9.78
   2  -1 -11   56.62    8.80
   2   1 -10  481.17   32.77
   2  -1 -10  484.84   31.92
   2  -1 -10  441.36   32.92
   2  -1 -10  466.28   32.79
   2  -1 -10  480.99   31.79
   2   1  -9  194.42   15.18
   2  -1  -9  194.10   15.24
   2  -1  -9  185.69   16.10
   2  -1  -9  187.29   16.25
   2  -1  -9  193.77   15.87
   2   1  -9  168.87   15.75
   2  -1  -8   27.65    5.85
   2  -1  -8   30.19    5.33
  -2  -1   8   36.11    9.70
   2   1  -8   28.18    5.07
   2  -1  -8   23.48    5.07
   2   1  -8   25.36    5.76
   2   1  -8   24.80    5.73
  -2   1   8   42.61    8.43
   2  -1  -8   37.96    6.23
   2   1  -8   19.92    5.08
   2  -1  -8   36.37    6.88
   2   1  -7  822.93   47.97
   2   1  -7  849.60   48.34
  -2  -1   7  807.69   50.81
   2  -1  -7  784.65   47.84
  -2  -1   7  769.00   46.12
  -2   1   7  773.47   49.49
   2  -1  -7  826.87   47.72
   2   1  -7  675.70   45.39
   2   1  -7  752.53   47.36
   2   1  -7  858.09   49.33
  -2  -1   7  793.49   47.89
   2  -1  -7  764.88   48.19
   2  -1  -7  717.30   48.23
   2  -1  -7  812.90   49.14
   2   1  -7  749.25   48.38
   2  -1  -7  776.96   47.37
   2   1  -7  784.69   49.29
   2  -1  -7  774.46   48.47
   2   1  -7  814.87   47.12
  -2   1   6    6.67    7.67
   2  -1  -6    5.63    4.33
  -2   1   6    6.47    3.27
   2  -1  -6    7.10    3.77
   2   1  -6    6.62    1.76
   2  -1  -6    4.56    1.20
   2  -1  -6    8.58    1.20
  -2  -1   6    2.19    7.93
   2  -1  -6    3.89    3.28
   2  -1  -6    4.52    2.97
   2   1  -6    9.66    3.38
   2   1  -6    8.01    2.58
  -2  -1   6    7.22    2.92
   2   1  -6    9.19    4.17
   2  -1  -6   14.16    2.90
   2   1  -6    3.68    3.83
   2  -1  -5   59.44    3.98
   2  -1  -5   65.72    4.01
   2  -1  -5   81.71    6.18
  -2   1   5   75.43    6.08
   2  -1  -5   63.08    6.03
   2   1  -5   80.00    6.27
   2   1  -5   77.51    6.39
  -2   1   5   90.60    9.50
   2   1  -5   76.48    4.70
  -2   1   4  950.57   53.51
   2   1  -4  825.13   53.97
   2   1  -4  934.45   52.71
   2   1  -4  899.96   53.77
   2  -1  -4  950.03   53.50
  -2   1   4  904.50   54.13
  -2  -1   3  988.99   55.29
  -2   1   3  949.83   55.99
   2   1  -3  914.08   55.93
   2   1  -3  969.85   55.16
  -2  -1   2   13.01    1.27
  -2   1   2   13.80    1.69
  -2  -1   2   12.36    1.36
   2   1  -2   15.68    1.61
  -2   1   2   13.03    1.89
  -2  -1   2   13.48    1.92
  -2  -1   1   16.19    1.92
  -2   1   1   17.55    2.07
   2   1  -1   17.03    1.60
   2  -1   0 1707.20   93.34
   2   1   0 1622.72   93.22
  -2   1   0 1707.27   93.39
  -2   1   0 1545.66   92.95
  -2   1  -1  557.72   30.49
  -2   1  -1  508.52   32.05
   2   1   1  489.73   31.22
   2  -1   1  520.26   30.79
   2   1   1  514.37   30.11
   2   1   2 5170.28  293.97
  -2  -1  -2 4620.49  295.12
  -2   1  -2 5327.28  296.12
  -2   1  -2 5441.59  294.07
   2  -1   2 5117.73  293.86
  -2  -1  -3  332.91   19.70
   2  -1   3  321.33   19.71
   2   1   3  282.26   19.87
  -2   1  -4   35.01    5.49
  -2  -1  -4   44.47    5.55
  -2  -1  -4   45.29    4.30
   2  -1   4   31.11    5.30
   2  -1   4   35.42    4.95
  -2  -1  -4   40.71    9.96
   2   1   4   36.52    5.04
   2   1   5 1748.09   98.26
   2   1   5 1750.69   97.61
  -2   1  -5 1652.47   97.82
  -2  -1  -5 1686.91   97.35
   2  -1   5 1615.65   97.74
  -2  -1  -5 1650.53  100.53
   2  -1   5 1437.96   97.35
  -2  -1  -5 1695.18   96.31
   2   1   6  752.53   46.61
   2  -1   6  759.88   46.62
   2   1   6  757.27   46.29
  -2   1  -6  779.06   46.50
   2  -1   6  729.19   45.64
  -2   1  -6  765.39   45.36
  -2  -1  -6  710.01   45.26
  -2   1  -6  718.89   45.68
  -2  -1  -6  721.93   45.71
   2   1   6  709.59   45.99
  -2  -1  -6  775.28   45.97
  -2  -1  -6  742.65   44.95
   2  -1   6  770.53   47.05
   2   1   7  104.62   10.06
  -2   1  -7  112.99   10.06
   2  -1   7  114.13    9.97
  -2  -1  -7  111.38   10.05
  -2   1  -8  485.70   30.74
   2   1   8  480.65   30.70
  -2   1  -8  482.06   30.49
   2  -1   8  409.78   29.74
  -2  -1  -8  455.31   30.40
  -2   1  -9  160.61   12.86
  -2   1  -9  144.66   12.73
  -2  -1  -9  131.75   12.27
  -2   1  -9  133.15   12.20
  -2   1 -10  145.45   12.75
  -2  -1 -10  143.32   13.04
  -2   1 -10  147.01   12.66
  -2  -1 -10  120.40   12.29
  -2  -1 -10  155.31   12.91
  -2  -1 -11   19.77    4.54
  -2  -1 -11   23.37    5.43
  -2   1 -11   19.31    4.93
  -2   1 -11   26.63    5.17
  -2   1 -12   61.25    7.14
  -2  -1 -12   61.72    7.59
  -2  -1 -12   63.71    7.02
  -2   1 -12   71.86    7.74
  -2   1 -13   21.04    3.82
  -2   1 -13   15.55    3.36
  -2  -1 -13   19.28    3.64
  -2  -1 -13   19.06    4.10
  -2  -1 -14   35.04    4.48
  -2   1 -14   35.13    4.63
  -2  -1 -14   42.32    4.32
   2   2 -16   63.10    5.27
   2  -2 -16   61.07    5.34
   2   2 -15    2.36    2.92
   2  -2 -15   -0.53    2.23
   2  -2 -15   -1.04    3.10
   2   2 -14    1.81    2.98
   2  -2 -14   -1.25    3.06
   2   2 -14    4.34    4.06
   2  -2 -13   57.05    6.47
   2   2 -13   53.85    7.14
   2   2 -13   62.03    8.52
   2  -2 -13   65.05    7.96
   2   2 -12    1.42    3.92
   2   2 -12    0.69    4.92
   2   2 -12    0.58    4.34
   2  -2 -12    2.50    4.34
   2  -2 -11   82.01   10.07
   2   2 -11   70.90    8.77
   2  -2 -11   90.08   10.84
   2   2 -11   95.64   11.25
   2   2 -11   88.50    9.86
   2   2 -10   15.05    5.36
   2  -2 -10   22.25    6.39
   2   2 -10   22.17    5.07
   2  -2 -10   18.83    5.55
   2  -2 -10   24.67    6.55
   2  -2  -9   59.79    7.62
   2  -2  -9   42.10    7.68
   2  -2  -9   64.40    8.19
   2   2  -9   48.96    7.97
   2   2  -9   53.98    7.18
   2  -2  -8  306.74   21.62
  -2   2   8  314.03   23.26
   2  -2  -8  284.26   20.97
   2   2  -8  303.88   21.18
   2  -2  -8  307.36   22.36
   2   2  -8  310.54   22.68
   2  -2  -8  296.13   22.41
   2  -2  -8  320.94   21.84
   2   2  -7 1156.22   64.44
  -2   2   7 1180.75   66.17
   2  -2  -7 1033.11   65.83
  -2  -2   7 1124.70   63.24
   2  -2  -7 1106.95   65.59
   2  -2  -7 1024.97   66.21
  -2  -2   7 1117.39   65.29
   2   2  -7  921.96   63.11
   2  -2  -7 1065.94   65.33
  -2   2   7 1132.77   66.53
   2   2  -7 1193.32   65.35
   2   2  -7  989.22   65.80
  -2  -2   7 1013.73   67.89
   2  -2  -7 1115.56   65.03
   2   2  -7 1144.73   66.61
  -2  -2   6  871.20   49.77
  -2  -2   6 1005.08   52.17
   2  -2  -6  850.52   51.87
   2   2  -6  811.14   52.37
   2   2  -6  850.91   52.54
  -2   2   6  925.99   51.85
  -2   2   6  997.05   53.26
   2   2  -6 1023.69   51.40
   2   2  -6  930.42   52.15
   2   2  -6  870.16   49.83
   2  -2  -6  761.17   48.66
   2  -2  -6  948.97   52.51
   2  -2  -6  768.01   51.02
   2   2  -5 2090.45  119.58
   2   2  -5 2236.12  121.09
   2  -2  -5 2065.57  120.49
  -2  -2   5 2261.21  121.70
  -2   2   5 2154.41  122.17
   2   2  -5 2038.13  120.95
  -2   2   5 1986.87  121.10
  -2  -2   5 1974.70  119.51
  -2   2   5 2201.02  120.71
  -2  -2   4 1313.52   71.10
   2   2  -4 1209.56   70.17
   2  -2  -4 1207.21   69.54
  -2   2   4 1259.65   69.90
   2   2  -4 1275.54   70.69
  -2   2   4 1217.84   70.31
  -2   2   4 1017.56   70.79
  -2  -2   4 1151.53   68.93
   2   2  -4 1261.28   69.26
   2   2  -3   29.71    2.46
  -2   2   3   24.86    2.82
  -2  -2   3   22.73    3.73
   2   2  -3   21.64    3.27
  -2  -2   3   30.46    3.13
  -2  -2   2  452.30   26.01
  -2   2   2  448.49   25.39
  -2  -2   2  458.92   26.32
   2   2  -2  417.62   25.96
   2   2  -2  435.54   25.87
  -2  -2   2  438.62   25.77
  -2  -2   1   60.79    3.47
   2   2  -1   51.67    3.75
  -2  -2   1   52.23    4.60
  -2  -2   1   56.51    4.19
  -2   2   1   55.86    4.30
  -2   2   0  136.08   10.31
  -2   2   0  152.11    9.38
  -2  -2   0  137.22   10.51
  -2  -2   0  147.21    9.49
  -2  -2  -1 4423.71  248.64
   2   2   1 4269.11  248.84
  -2   2  -1 4452.55  249.17
  -2  -2  -1 4459.34  250.84
  -2   2  -1 4236.62  250.97
   2   2   2 2472.27  150.50
  -2   2  -2 2565.19  150.55
  -2  -2  -2 2931.19  151.99
  -2   2  -2 2656.90  153.47
  -2  -2  -2 2504.21  149.87
   2  -2   2 3055.33  153.90
  -2   2  -2 2730.15  150.17
   2  -2   2 2587.07  150.06
   2  -2   3  478.18   29.77
   2  -2   3  470.36   33.93
  -2  -2  -3  447.05   29.03
   2   2   3  528.90   30.23
   2  -2   3  511.56   29.42
  -2   2  -3  473.17   34.34
   2  -2   4   24.05    3.92
   2   2   4   23.16    3.90
  -2  -2  -4   17.19    7.76
  -2  -2  -4   19.82    3.03
   2  -2   4   17.79    4.10
   2  -2   4    6.46    9.65
   2  -2   5  405.95   29.95
   2  -2   5  368.60   25.46
  -2  -2  -5  406.10   25.07
  -2  -2  -5  381.44   28.59
  -2   2  -5  381.80   25.57
   2  -2   5  333.28   24.92
   2   2   5  404.01   25.04
  -2  -2  -5  362.34   24.61
  -2  -2  -5  388.29   23.97
   2   2   6  699.84   44.23
   2  -2   6  692.81   44.14
  -2  -2  -6  638.91   42.81
   2   2   6  720.52   44.56
   2  -2   6  696.33   43.43
  -2   2  -6  715.60   43.39
   2   2   6  702.77   43.66
  -2  -2  -6  706.15   43.58
   2  -2   6  728.75   45.03
  -2   2  -6  705.29   43.41
  -2  -2  -6  722.35   42.83
   2  -2   6  752.95   48.77
  -2   2  -6  679.30   44.24
  -2  -2  -6  735.23   43.69
  -2  -2  -7  337.22   22.81
   2   2   7  343.37   23.76
   2  -2   7  317.13   22.80
  -2  -2  -7  350.72   23.44
  -2   2  -7  343.39   23.13
  -2   2  -7  354.60   23.44
  -2   2  -8  138.00   11.77
   2  -2   8  111.99   11.21
   2   2   8  144.70   12.47
  -2  -2  -8  127.08   11.92
  -2   2  -8  146.89   12.31
  -2   2  -8  153.83   12.46
  -2  -2  -9    3.41    3.03
  -2   2  -9    3.96    3.49
  -2  -2  -9    3.88    4.93
  -2   2  -9    5.58    4.21
  -2   2 -10   62.57    7.58
  -2   2 -10   52.91    7.35
  -2  -2 -10   57.53    7.68
  -2  -2 -11    3.83    3.95
  -2  -2 -11    4.95    3.51
  -2   2 -11    9.42    4.00
  -2   2 -11    9.55    3.88
  -2   2 -12   54.34    6.78
  -2  -2 -12   60.68    7.57
  -2   2 -12   64.95    7.15
  -2  -2 -12   66.52    7.07
  -2   2 -13  189.82   14.21
  -2   2 -13  181.38   13.14
  -2  -2 -13  198.69   14.03
  -2   2 -13  164.95   13.05
  -2  -2 -14  156.72   11.39
  -2   2 -14  172.55   11.98
   2  -3 -16  161.03   11.03
   2   3 -16  164.50   10.89
   2  -3 -15  210.16   14.17
   2   3 -15  196.60   14.46
   2   3 -14   98.27    9.00
   2   3 -14  122.96   10.70
   2  -3 -14  117.99   10.20
   2   3 -13   82.27    9.25
   2   3 -13   61.14    7.51
   2  -3 -13   62.47    8.00
   2   3 -12   20.00    5.24
   2   3 -12   16.45    6.12
   2   3 -12   24.59    5.21
   2  -3 -12   26.74    6.73
   2  -3 -12   27.52    6.21
   2  -3 -11  129.33   12.38
   2   3 -11  146.72   14.28
   2   3 -11  138.57   12.05
   2   3 -11  103.10   10.97
   2   3 -11  147.35   13.05
   2  -3 -11  133.15   13.56
   2  -3 -11  160.93   14.03
   2  -3 -10   84.32   10.01
   2  -3 -10   79.24    9.15
   2   3 -10   61.53    7.91
   2  -3 -10   81.73    9.72
   2   3 -10   73.37    8.59
   2   3 -10   68.33    9.06
   2   3 -10   61.69    9.88
   2  -3  -9  431.53   32.03
   2  -3  -9  509.35   33.50
   2   3  -9  482.53   33.07
   2   3  -9  512.87   32.24
   2  -3  -9  542.75   32.86
   2  -3  -9  422.05   32.25
   2  -3  -8 1624.84   95.09
   2   3  -8 1559.62   95.65
   2  -3  -8 1634.39   95.49
   2   3  -8 1558.80   93.61
   2  -3  -8 1616.56   94.43
   2  -3  -8 1543.32   95.68
   2  -3  -7  662.74   37.97
   2   3  -7  639.04   36.87
  -2   3   7  655.84   39.28
  -2  -3   7  589.94   41.21
   2  -3  -7  569.13   37.99
   2  -3  -7  549.74   38.31
  -2   3   7  605.60   38.53
   2   3  -7  525.74   36.01
   2   3  -7  579.23   38.56
   2   3  -7  502.29   37.97
   2   3  -7  628.98   37.22
   2  -3  -7  618.87   37.69
  -2  -3   7  651.57   38.17
  -2  -3   6  168.35   10.38
  -2  -3   6  202.45   13.27
   2  -3  -6  166.93   12.92
   2  -3  -6  139.91   11.73
  -2   3   6  213.67   15.04
   2   3  -6  193.59   13.32
   2   3  -6  164.33   11.25
   2  -3  -6  168.20   13.25
  -2   3   6  177.26   12.67
   2   3  -6  161.14   13.19
   2  -3  -6  144.38    9.93
   2   3  -6  194.25   12.17
  -2   3   5    5.27    2.57
   2  -3  -5    7.72    1.06
  -2   3   5    4.11    2.26
   2  -3  -5    8.74    2.23
   2   3  -5   10.13    2.80
  -2   3   5    6.67    5.72
  -2  -3   5    8.74    2.83
   2   3  -5    7.91    2.36
   2   3  -5    9.82    2.01
  -2  -3   5    7.01    1.03
  -2   3   4  819.20   46.31
   2  -3  -4  789.60   44.98
  -2   3   4  792.38   46.49
   2  -3  -4  777.17   45.57
  -2  -3   4  745.58   46.72
   2   3  -4  834.98   46.92
  -2   3   4  819.31   47.35
   2   3  -4  806.27   46.57
   2   3  -4  738.96   45.73
   2   3  -3  292.43   17.64
  -2  -3   3  267.00   18.02
  -2  -3   3  290.20   17.53
  -2   3   3  332.69   18.72
  -2   3   3  308.04   18.10
  -2  -3   3  288.89   18.18
   2   3  -2  367.55   22.74
  -2   3   2  377.23   22.23
  -2  -3   2  392.40   22.46
  -2  -3   2  396.06   22.65
  -2  -3   1  911.81   52.22
  -2   3   1  966.07   52.30
   2   3  -1  856.61   52.26
  -2   3   1  885.12   51.85
  -2   3   0  126.02   11.65
  -2  -3   0  119.67    8.17
  -2  -3   0  120.65    8.19
  -2   3  -1  392.63   23.43
   2  -3   1  406.13   25.52
  -2   3  -1  445.96   28.17
  -2  -3  -1  367.51   24.32
  -2   3  -2   21.45    3.18
  -2   3  -2   23.63    2.96
   2  -3   2   19.10    8.87
  -2  -3  -2   26.15    4.66
   2  -3   3 1928.13  115.10
  -2   3  -3 2103.75  115.25
  -2  -3  -3 2160.02  116.51
  -2  -3  -3 2007.74  114.73
   2  -3   3 1729.62  118.83
  -2  -3  -3 1946.83  116.55
   2  -3   3 1973.70  115.44
   2  -3   4 2383.27  138.39
  -2  -3  -4 2458.23  139.88
   2  -3   4 2532.76  142.69
   2  -3   4 2446.41  138.25
  -2  -3  -4 2275.46  137.37
  -2  -3  -5  897.23   53.59
  -2  -3  -5  872.48   55.95
   2  -3   5  799.11   53.39
   2  -3   5  977.04   58.03
  -2  -3  -5  882.22   52.54
  -2  -3  -5  975.21   53.71
   2  -3   5  828.93   53.81
   2   3   5  900.62   53.42
   2   3   5  829.88   55.36
  -2   3  -6  456.74   30.80
  -2  -3  -6  493.93   30.31
  -2  -3  -6  478.38   30.00
   2  -3   6  469.24   29.91
  -2  -3  -6  446.52   30.00
   2  -3   6  458.88   30.40
   2  -3   6  474.08   34.39
   2   3   6  440.84   29.72
  -2   3  -6  480.54   30.46
   2   3   6  465.88   31.02
  -2  -3  -6  441.05   33.19
  -2  -3  -6  483.56   29.29
  -2   3  -6  475.69   29.93
  -2  -3  -6  440.00   29.30
   2  -3   6  411.94   30.75
  -2  -3  -7  314.20   21.84
   2  -3   7  299.15   21.85
   2   3   7  339.92   23.32
  -2   3  -7  318.49   22.19
  -2  -3  -7  325.15   22.61
  -2   3  -7  345.27   22.91
  -2  -3  -8   12.18    4.78
   2   3   8   21.63    5.44
   2  -3   8   14.60    4.26
  -2   3  -8   19.68    4.71
  -2  -3  -8   16.01    4.36
  -2   3  -8   21.49    5.52
  -2  -3  -9   25.93    6.04
  -2   3  -9   27.98    5.90
  -2  -3  -9   36.81    5.67
  -2   3  -9   38.55    5.95
  -2  -3 -10   31.31    5.95
  -2  -3 -10   33.22    5.30
  -2   3 -10   46.66    6.81
  -2   3 -10   35.70    5.87
  -2  -3 -11    2.87    4.18
  -2  -3 -11    4.39    3.69
  -2  -3 -11    6.63    3.83
  -2   3 -11    3.83    3.48
  -2   3 -11   -2.03    3.50
  -2   3 -12  107.61    9.71
  -2  -3 -12   96.54    9.25
  -2   3 -12  107.85    9.75
  -2  -3 -12  124.85   10.72
  -2   3 -13   23.49    4.46
  -2   3 -13   15.83    3.33
  -2  -3 -13   12.21    3.76
  -2   3 -14    4.08    2.46
  -2  -3 -14    1.43    2.14
   2  -4 -15   84.56    7.12
   2   4 -15   78.08    7.36
   2   4 -14   35.12    4.79
   2  -4 -14   46.76    5.87
   2   4 -14   48.82    6.58
   2  -4 -13  149.60   13.88
   2  -4 -13  159.89   13.36
   2   4 -13  137.36   13.23
   2   4 -13  138.58   12.10
   2   4 -12   10.12    4.36
   2  -4 -12   13.09    5.10
   2  -4 -12   18.10    5.51
   2   4 -12   15.50    6.06
   2   4 -12   20.71    4.75
   2   4 -11  158.47   13.44
   2  -4 -11  150.46   13.80
   2   4 -11  161.25   15.30
   2   4 -11  148.92   13.92
   2  -4 -11  167.39   15.02
   2   4 -11  141.02   13.00
   2  -4 -11  181.22   15.23
   2  -4 -10  115.27   11.95
   2   4 -10  135.81   12.04
   2  -4 -10  134.77   12.33
   2  -4 -10  118.07   12.50
   2   4 -10  119.71   12.19
   2   4 -10  117.77   11.50
   2   4 -10  116.93   13.10
   2   4  -9  431.83   31.52
   2  -4  -9  489.91   31.79
   2  -4  -9  499.05   32.64
   2   4  -9  476.03   32.13
   2  -4  -9  495.62   32.55
   2   4  -9  465.21   33.68
   2  -4  -9  500.96   33.19
   2   4  -9  479.97   32.94
   2  -4  -8   -0.54    4.05
   2  -4  -8    4.15    3.82
   2   4  -8    0.65    4.77
   2   4  -8   -6.84    4.78
   2   4  -8   -1.18    4.32
   2   4  -8   -0.48    3.41
   2   4  -8    3.07    3.48
   2  -4  -8    7.25    5.75
  -2   4   8    0.64    4.41
   2   4  -7   76.43    7.85
   2  -4  -7   81.28    8.26
   2   4  -7   75.16    7.00
   2   4  -7   74.77    7.31
  -2  -4   7   92.32    8.63
  -2   4   7   68.27    8.23
   2  -4  -7   84.70    9.46
   2  -4  -7   90.01    8.75
   2  -4  -7   78.47    7.51
   2   4  -7   71.50    8.58
   2   4  -7   70.15    8.37
  -2   4   6  663.89   37.61
   2   4  -6  627.97   36.50
   2  -4  -6  591.09   37.38
   2  -4  -6  638.34   37.89
  -2  -4   6  696.70   38.34
   2   4  -6  686.24   37.03
   2  -4  -6  488.39   36.17
   2   4  -6  676.74   38.28
   2  -4  -6  697.49   38.49
  -2   4   6  634.47   37.87
   2   4  -6  634.92   38.33
   2  -4  -6  521.61   34.88
   2  -4  -5  464.18   27.17
   2   4  -5  465.50   28.12
  -2   4   5  432.79   28.75
  -2   4   5  498.22   28.84
   2   4  -5  435.30   28.66
  -2   4   5  493.29   30.26
  -2  -4   5  439.82   29.17
   2   4  -5  473.62   29.16
   2  -4  -5  480.06   27.96
  -2  -4   4  175.90   11.96
   2  -4  -4  176.85   10.71
   2  -4  -4  177.86   10.73
  -2   4   4  179.57   11.89
   2   4  -4  167.60   11.30
  -2  -4   3 1662.21   93.58
  -2  -4   3 1668.85   93.72
  -2   4   3 1629.76   93.13
   2   4  -3 1609.76   93.69
  -2   4   3 1569.14   93.89
  -2  -4   2  766.35   43.60
  -2  -4   2  758.05   43.94
   2   4  -2  758.23   44.10
  -2   4   2  740.56   43.55
   2   4  -1 5246.12  281.69
   2   4  -1 4581.12  280.69
  -2   4   1 5246.98  281.15
  -2  -4   1 5235.13  281.54
   2   4   0   80.60    6.08
  -2  -4   0   78.52    5.93
  -2   4   0   73.89    5.51
  -2  -4  -1    8.34    2.63
  -2   4  -1    5.50    1.99
   2   4   1    5.37    6.32
   2   4   1    8.91    1.48
   2  -4   1    7.48    5.87
  -2   4  -1    9.81    2.13
  -2  -4  -2  615.23   39.58
  -2   4  -2  688.13   39.51
   2  -4   2  673.49   43.42
  -2  -4  -2  650.20   40.13
  -2   4  -2  684.25   39.29
   2  -4   2  672.75   39.47
  -2   4  -3   83.28    6.78
  -2  -4  -3   79.43    7.14
  -2  -4  -3   76.86    7.68
  -2  -4  -3   95.75    9.48
   2  -4   3   60.57   13.51
  -2   4  -3   84.80    6.57
   2  -4   3   84.27    6.92
   2  -4   3   75.31    6.47
   2  -4   4   21.55    3.65
  -2  -4  -4   22.98    4.13
   2  -4   4   23.74    3.57
   2  -4   4   11.05   10.05
  -2  -4  -4   27.01    4.37
  -2  -4  -4   21.93    7.68
   2  -4   5    9.29    3.69
  -2  -4  -5    7.98    3.82
   2  -4   5    1.67    3.16
  -2   4  -5   16.21    4.40
   2   4   5   17.58    8.59
   2   4   5    1.58    4.35
  -2  -4  -5   13.57    8.06
  -2  -4  -5   10.62    3.12
   2  -4   5   14.33    4.40
   2  -4   5   19.17   11.76
  -2  -4  -6  193.17   18.89
  -2  -4  -6  198.47   15.31
   2  -4   6  222.29   15.92
   2   4   6  220.00   15.71
  -2   4  -6  225.36   16.79
  -2  -4  -6  231.78   16.30
   2   4   6  209.39   17.14
  -2   4  -6  215.37   16.45
  -2  -4  -6  218.05   16.28
   2  -4   6  174.37   16.29
  -2  -4  -6  234.81   16.09
   2  -4   6  203.72   19.47
   2  -4   6  195.71   15.92
   2   4   7   15.12    5.51
   2  -4   7   10.53    3.91
  -2  -4  -7    5.35    3.50
  -2   4  -7    5.53    5.02
  -2   4  -7    6.84    3.96
  -2  -4  -7   22.95    5.21
  -2  -4  -8   77.26    8.37
   2  -4   8   74.71    8.17
  -2   4  -8   73.11    8.47
  -2  -4  -8   78.20    8.84
  -2   4  -8   77.06    9.02
  -2  -4  -8   94.91    9.71
   2   4   8   85.27    9.78
  -2   4  -9  577.84   38.36
  -2   4  -9  583.05   37.63
  -2  -4  -9  584.64   37.82
  -2  -4 -10   19.78    4.54
  -2  -4 -10   23.77    5.40
  -2   4 -10   23.33    6.02
  -2   4 -10   21.90    4.86
  -2  -4 -11  389.61   26.69
  -2  -4 -11  378.06   26.03
  -2   4 -11  405.14   26.51
  -2   4 -11  396.25   27.28
  -2  -4 -12    1.08    2.75
  -2   4 -12    7.85    3.76
  -2   4 -12    9.76    5.08
  -2  -4 -12   -0.49    3.72
  -2   4 -12    6.02    3.31
  -2   4 -13   61.19    6.05
  -2   4 -13   62.34    6.92
  -2  -4 -13   48.65    6.27
  -2   4 -14   96.81    7.50
  -2  -4 -14   74.62    6.79
   2  -5 -15   -0.53    2.32
   2   5 -15    0.29    2.45
   2  -5 -14    5.83    3.87
   2   5 -14    2.16    3.53
   2  -5 -14    5.34    3.41
   2  -5 -13  622.05   38.52
   2   5 -13  630.20   38.37
   2   5 -13  514.65   36.24
   2  -5 -13  591.01   38.02
   2   5 -12   13.52    4.42
   2  -5 -12   12.12    4.79
   2  -5 -12    8.30    4.91
   2   5 -12   10.36    3.71
   2   5 -12   10.16    4.06
   2   5 -12   16.48    6.07
   2  -5 -12   16.11    5.26
   2   5 -11 1642.38   93.94
   2  -5 -11 1570.48   94.25
   2  -5 -11 1683.72   95.55
   2  -5 -11 1643.68   95.30
   2   5 -11 1509.19   94.01
   2   5 -11 1577.80   95.56
   2   5 -11 1394.99   93.29
   2  -5 -10    1.03    4.08
   2   5 -10    2.23    5.82
   2  -5 -10    6.82    5.65
   2   5 -10    6.37    5.01
   2  -5 -10    1.79    5.02
   2   5 -10    4.04    4.64
   2  -5 -10    5.33    4.83
   2   5 -10    1.83    4.24
   2  -5  -9   56.33    8.25
   2   5  -9   38.07    7.13
   2  -5  -9   57.41    7.73
   2   5  -9   50.59    7.44
   2   5  -9   49.59    8.04
   2  -5  -9   43.77    7.49
   2  -5  -9   45.99    7.99
   2  -5  -9   74.15    9.17
   2   5  -9   63.52    9.52
   2  -5  -8    9.56    5.21
   2  -5  -8   12.90    5.06
   2   5  -8   11.53    4.92
   2  -5  -8   12.51    6.34
   2   5  -8    6.53    5.27
   2  -5  -8   12.16    4.46
   2   5  -8    4.57    4.05
   2   5  -8   16.74    5.57
   2  -5  -7    9.82    4.30
   2  -5  -7    4.81    3.50
   2  -5  -7    8.26    4.23
   2   5  -7    3.95    2.21
  -2   5   7    5.60    3.43
  -2  -5   7    8.03    3.47
   2   5  -7    6.72    4.39
   2   5  -7    4.89    4.92
   2   5  -7    8.52    4.07
   2   5  -7    6.24    3.44
   2  -5  -7    8.44    5.39
   2   5  -6   64.44    6.49
   2   5  -6   78.34    6.52
   2   5  -6   73.57    8.24
  -2  -5   6   68.14    7.17
   2   5  -6   67.65    6.34
   2  -5  -6   53.08    4.82
   2  -5  -6   57.36    6.76
   2   5  -6   68.50    7.23
   2   5  -6   78.63    7.87
   2  -5  -6   70.05    7.23
   2  -5  -6   77.24    8.04
  -2   5   6   69.13    6.84
   2  -5  -6   66.18    6.82
   2  -5  -6   57.17    5.63
  -2  -5   5  552.07   32.83
   2  -5  -5  486.43   32.49
  -2   5   5  468.62   32.21
  -2   5   5  563.91   32.60
   2  -5  -5  534.56   31.13
   2   5  -5  545.84   32.11
   2  -5  -5  545.26   31.15
   2   5  -5  497.14   33.77
   2  -5  -5  521.56   32.70
   2  -5  -4   15.69    2.12
  -2  -5   4   18.53    2.80
   2   5  -4   16.29    2.62
  -2   5   4   16.62    2.57
  -2  -5   3  722.51   42.09
   2   5  -3  694.95   42.20
  -2   5   3  712.49   41.70
  -2  -5   3  741.27   42.06
  -2   5   2   16.70    2.13
   2   5  -2   20.04    2.21
  -2  -5   2   23.86    2.68
   2   5  -2   18.28    2.72
   2   5  -2   20.54    2.63
  -2  -5   2   17.87    2.79
   2   5  -1 1784.30   99.51
  -2   5   1 1721.94   98.90
  -2  -5   1 1738.56   99.32
   2   5  -1 1760.31   98.51
   2   5  -1 1511.62  100.09
   2   5   0  100.15    7.48
   2  -5   0  109.03    7.65
  -2   5   0   93.28    6.97
   2   5   0   97.61    9.55
  -2  -5   0   98.41    7.38
  -2   5  -1 3032.46  168.29
   2  -5   1 2912.61  170.55
  -2   5  -1 2908.46  168.24
  -2   5  -1 2884.50  168.23
   2   5   1 2915.68  167.39
   2   5   1 3073.37  170.85
  -2   5  -2    4.51    2.13
  -2  -5  -2    3.59    1.87
   2   5   2    4.67    4.33
   2  -5   2    6.48    9.06
  -2   5  -2    6.81    2.20
   2   5   2    6.87    1.73
  -2   5  -3  682.67   40.36
  -2   5  -3  667.63   40.45
  -2  -5  -3  692.59   41.07
   2  -5   3  618.51   44.91
   2  -5   3  654.86   40.45
  -2  -5  -3  714.02   42.25
  -2  -5  -4  112.79   11.32
   2  -5   4  107.30    8.67
   2  -5   4   99.26   13.75
  -2   5  -4  103.12    8.43
  -2  -5  -4  103.19    9.11
  -2  -5  -5   42.84    6.08
  -2  -5  -5   44.33    6.11
   2  -5   5   43.15    5.86
   2  -5   5   42.43    5.55
  -2   5  -5   44.93    6.52
   2   5   5   43.19    7.32
  -2  -5  -5   46.82    9.01
   2  -5   5   42.22    6.07
   2   5   5   52.10    9.25
   2  -5   5   53.27   12.12
  -2  -5  -5   51.36    5.95
  -2  -5  -6    2.41    3.71
   2  -5   6    2.76    3.06
   2  -5   6    2.95    3.46
  -2   5  -6   -0.51    2.95
  -2   5  -6    5.09    4.57
  -2  -5  -6    0.71    7.87
  -2  -5  -6    0.94    3.09
   2   5   6    2.45    5.08
  -2  -5  -6    1.62    3.22
  -2  -5  -7 1400.61   81.97
   2   5   7 1316.41   83.45
  -2   5  -7 1315.48   82.77
   2  -5   7 1372.68   81.78
  -2   5  -7 1330.94   81.97
  -2  -5  -7 1474.85   82.97
  -2  -5  -8   12.56    5.10
  -2  -5  -8    7.69    4.13
   2  -5   8   13.55    4.07
  -2   5  -8    9.13    5.61
  -2   5  -8   13.17    4.59
   2   5   8   10.83    5.58
   2   5   9  441.94   32.15
  -2  -5  -9  504.83   32.36
  -2   5  -9  501.18   33.06
  -2  -5  -9  498.04   32.29
  -2   5  -9  465.63   31.70
  -2   5 -10   70.16    8.66
  -2  -5 -10   63.12    7.82
  -2  -5 -10   54.83    7.09
  -2   5 -10   52.82    6.87
  -2   5 -11   10.12    3.52
  -2  -5 -11   21.44    5.11
  -2  -5 -11   15.80    4.08
  -2   5 -11   20.13    5.13
  -2   5 -12   23.52    4.67
  -2  -5 -12   20.36    5.11
  -2   5 -12   28.49    5.48
  -2  -5 -12   21.07    4.17
  -2   5 -13  141.43   11.52
  -2   5 -13  135.91   10.59
  -2  -5 -13  138.99   11.29
  -2  -5 -14    3.03    2.19
  -2   5 -14    2.27    2.19
   2   6 -15  113.78    9.00
   2  -6 -15  120.88    9.38
   2  -6 -15  112.48    8.87
   2  -6 -14   63.76    7.14
   2  -6 -14   59.22    7.27
   2   6 -14   72.13    7.48
   2   6 -13   52.60    7.50
   2   6 -13   53.43    6.32
   2  -6 -13   61.34    8.14
   2  -6 -13   61.56    7.62
   2   6 -12    4.50    4.52
   2   6 -12    1.44    3.63
   2  -6 -12    0.62    4.32
   2   6 -12   -1.85    3.24
   2  -6 -12    3.31    4.39
   2  -6 -12    8.58    5.23
   2  -6 -11   13.25    5.40
   2   6 -11   15.10    5.05
   2   6 -11    8.94    4.19
   2  -6 -11    7.16    5.14
   2   6 -11   13.58    5.73
   2   6 -11   17.23    5.16
   2  -6 -10   47.14    8.46
   2   6 -10   57.76    8.03
   2  -6 -10   59.17    7.82
   2  -6 -10   66.18    8.59
   2   6 -10   59.09    8.32
   2  -6 -10   54.07    8.35
   2   6 -10   61.93    9.50
   2   6 -10   48.35    7.90
   2  -6 -10   59.08    8.54
   2   6  -9  771.26   50.61
   2  -6  -9  761.92   50.50
   2   6  -9  745.22   50.28
   2   6  -9  798.30   50.14
   2  -6  -9  856.86   50.50
   2   6  -9  763.45   51.54
   2  -6  -9  804.52   49.96
   2  -6  -9  823.74   51.20
   2   6  -8    2.43    4.91
   2  -6  -8    1.84    5.02
   2  -6  -8   10.27    6.55
   2   6  -8    0.56    5.02
   2  -6  -8    5.60    4.44
   2  -6  -8    0.58    4.18
   2   6  -8    7.55    4.77
   2   6  -8    2.63    5.05
   2   6  -7  167.43   13.79
   2  -6  -7  160.68   12.96
  -2  -6   7  147.34   13.04
   2  -6  -7  164.61   13.33
   2   6  -7  136.46   12.41
   2  -6  -7  162.84   13.61
   2   6  -7  155.17   11.90
   2  -6  -7  147.84   13.79
   2   6  -7  165.53   14.21
   2   6  -7  154.64   13.62
   2  -6  -6  799.58   48.46
   2   6  -6  774.11   48.10
  -2   6   6  793.18   48.60
   2  -6  -6  814.44   48.78
   2   6  -6  811.43   49.12
   2   6  -6  742.52   49.77
   2   6  -6  733.98   47.87
   2   6  -6  792.81   49.32
  -2  -6   6  780.03   48.80
   2  -6  -6  823.38   49.29
   2   6  -6  814.18   48.39
   2  -6  -6  863.08   49.24
   2  -6  -5  118.65    9.72
   2   6  -5  126.87   10.22
   2  -6  -5  123.17    8.64
   2  -6  -5  118.64    9.78
   2  -6  -5  133.39   10.03
  -2   6   5  123.94    9.75
   2  -6  -5  137.86    9.79
   2   6  -5  135.90    9.63
   2  -6  -5  118.57    7.71
  -2  -6   5  122.61    9.60
   2   6  -4  175.51   11.94
   2  -6  -4  172.50   11.32
  -2  -6   4  176.16   11.80
   2   6  -3 1178.46   71.05
  -2  -6   3 1236.49   70.97
  -2  -6   3 1220.47   71.49
  -2   6   3 1243.94   70.62
   2   6  -2  114.32    9.03
  -2  -6   2  136.93    9.03
   2   6  -2  123.27    8.45
  -2   6   2  128.81    8.54
   2   6  -2  134.53    9.17
  -2  -6   2  140.76    9.43
  -2  -6   1 3245.24  190.00
  -2  -6   1 3350.70  190.04
   2   6  -1 3164.96  190.60
   2   6  -1 3382.11  189.19
  -2   6   1 3273.86  189.57
   2   6  -1 3433.42  190.22
  -2   6   0   11.99    2.31
   2   6   0   15.98    1.67
  -2   6   0   14.43    2.33
   2  -6   0   15.42    3.81
   2   6   0   16.64    4.42
  -2  -6   0   16.11    2.74
  -2   6   0   15.43    1.49
   2   6   1   33.34    5.37
  -2   6  -1   24.35    3.07
  -2   6  -1   25.44    2.74
  -2   6  -1   24.34    3.21
  -2   6  -1   26.06    3.25
   2   6   1   24.30    2.41
   2  -6   2  636.19   47.27
   2   6   2  722.70   45.31
  -2   6  -2  726.77   43.25
  -2   6  -2  751.58   43.08
  -2   6  -2  728.07   42.94
   2   6   2  730.14   42.28
  -2  -6  -2  693.06   43.21
  -2   6  -3   54.13    5.44
  -2  -6  -3   62.00    5.92
  -2  -6  -3   71.92    8.28
  -2   6  -3   59.20    5.53
   2   6   3   62.72    8.02
   2  -6   3   58.47   12.78
   2  -6   4    6.45    3.82
   2  -6   4   15.13   10.97
  -2   6  -4    2.94    2.07
  -2  -6  -4    1.33    2.90
  -2  -6  -4    2.60    2.83
  -2  -6  -4    4.47    6.12
  -2  -6  -5   22.88    4.72
  -2   6  -5   28.41    5.57
  -2  -6  -5   25.33    4.55
  -2  -6  -5   32.32    5.20
  -2  -6  -5   44.82    8.50
   2  -6   5   31.81    8.35
   2   6   5   27.55    6.39
   2   6   5   33.85    8.21
  -2  -6  -6  336.60   24.21
  -2  -6  -6  369.94   23.93
  -2  -6  -6  300.75   25.89
   2  -6   6  379.86   24.06
  -2   6  -6  333.77   24.50
   2   6   6  324.27   25.32
   2  -6   7    0.90    3.45
   2   6   7    5.98    5.84
  -2  -6  -7   -0.55    4.23
  -2   6  -7    2.37    4.83
  -2  -6  -7    3.34    4.02
  -2  -6  -8  158.03   13.10
   2   6   8  153.65   14.20
  -2   6  -8  143.25   14.10
  -2   6  -8  132.70   12.44
  -2  -6  -8  158.23   13.94
   2  -6   8  153.12   12.53
  -2  -6  -9  304.82   22.87
  -2  -6  -9  326.67   22.79
  -2   6  -9  328.31   23.54
  -2  -6  -9  322.14   22.71
   2   6   9  299.65   22.72
  -2   6  -9  291.69   21.81
  -2   6 -10   32.66    6.15
  -2  -6 -10   20.53    5.68
  -2   6 -10   17.44    4.57
  -2  -6 -11  573.32   38.14
  -2  -6 -11  550.09   37.89
  -2   6 -11  674.61   39.91
  -2   6 -11  623.84   39.18
  -2   6 -12    4.50    3.99
  -2  -6 -12    6.73    4.02
  -2   6 -12    1.72    3.07
  -2  -6 -12    7.55    2.90
  -2  -6 -12    8.55    3.79
  -2  -6 -12    3.83    2.92
  -2  -6 -13  164.99   12.25
  -2   6 -13  136.05   11.09
  -2   6 -13  169.55   12.44
  -2   6 -14   52.50    4.98
  -2  -6 -14   44.12    4.66
   2  -7 -15  102.45    8.39
   2  -7 -15  104.80    8.13
   2   7 -15  109.31    8.19
   2   7 -14  155.20   12.75
   2  -7 -14  171.91   13.26
   2  -7 -14  170.90   12.98
   2   7 -13  158.69   13.72
   2  -7 -13  167.85   14.13
   2  -7 -13  163.99   13.91
   2  -7 -12   33.16    6.54
   2   7 -12   22.88    4.78
   2  -7 -12   29.85    5.95
   2   7 -12   33.65    5.35
   2   7 -12   39.94    7.26
   2  -7 -12   31.32    6.53
   2  -7 -11   24.48    6.50
   2   7 -11   19.04    5.09
   2  -7 -11   33.74    6.67
   2   7 -11   12.04    5.51
   2   7 -11   17.15    5.03
   2  -7 -10  162.71   14.21
   2   7 -10  183.83   14.90
   2   7 -10  154.78   15.88
   2   7 -10  178.52   14.93
   2   7 -10  164.11   14.96
   2  -7 -10  164.91   14.30
   2  -7 -10  150.46   14.87
   2  -7 -10  163.39   15.14
   2   7  -9  489.48   32.12
   2  -7  -9  451.93   31.57
   2   7  -9  451.64   32.93
   2  -7  -9  492.00   31.85
   2  -7  -9  457.11   32.37
   2   7  -9  450.52   32.20
   2   7  -9  436.02   32.01
   2  -7  -9  488.15   32.72
   2  -7  -8 1004.34   62.74
   2  -7  -8  953.17   63.18
   2  -7  -8  977.41   63.66
   2   7  -8 1223.80   64.63
   2   7  -8 1022.18   63.99
   2  -7  -8 1166.98   64.03
   2   7  -8 1004.85   63.59
   2   7  -8  876.09   62.47
   2   7  -7  100.28   11.25
   2  -7  -7  103.02    9.94
   2   7  -7   90.03    9.46
   2   7  -7  103.47   10.17
   2  -7  -7  100.77   10.65
   2   7  -7   92.67   10.26
   2  -7  -7  121.07   10.74
   2   7  -7   94.21   10.40
   2  -7  -7  120.07   10.94
   2   7  -6  193.06   16.44
  -2  -7   6  189.92   14.64
   2  -7  -6  187.48   14.54
   2   7  -6  180.94   14.42
   2  -7  -6  207.52   15.14
   2   7  -6  226.29   15.15
   2   7  -6  201.54   15.47
   2  -7  -6  203.78   15.23
   2  -7  -6  212.54   15.75
  -2   7   6  217.41   15.32
   2   7  -6  197.50   15.42
   2   7  -6  178.13   14.47
   2  -7  -5   19.09    3.79
   2   7  -5   25.79    5.54
   2  -7  -5   15.30    3.55
   2  -7  -5   21.11    2.97
   2  -7  -5   12.87    3.49
   2   7  -5   16.83    3.68
   2   7  -5   15.99    3.94
   2   7  -5   24.07    3.61
  -2   7   5   17.77    3.38
   2   7  -5   16.40    3.96
  -2  -7   5   21.16    3.40
   2  -7  -5   18.59    3.43
   2  -7  -4  169.01   12.83
   2   7  -4  190.59   12.83
   2   7  -4  169.32   13.03
   2  -7  -4  204.60   13.78
   2  -7  -4  187.23   12.22
   2   7  -4  179.57   13.00
   2   7  -4  190.56   14.11
  -2  -7   3   71.74    6.35
  -2   7   3   75.54    5.67
  -2  -7   3   77.11    6.01
   2   7  -3   68.07    6.05
   2   7  -3   68.85    4.57
   2   7  -3   69.95    5.88
   2   7  -3   78.41    5.45
  -2  -7   2  645.61   36.59
   2   7  -2  604.39   36.61
  -2  -7   2  618.12   36.78
   2   7  -2  537.35   36.27
   2   7  -2  632.95   35.96
  -2   7   2  615.08   36.07
   2   7  -1  106.50    7.00
   2   7  -1  102.11    8.30
   2   7  -1  100.16    7.97
  -2   7   1  110.82    7.49
  -2  -7   1   99.10    7.79
  -2  -7   1   89.02    7.62
   2   7   0  419.99   25.45
  -2   7   0  436.75   26.30
  -2  -7   0  424.29   26.62
   2   7   0  442.57   27.52
   2  -7   0  419.03   26.67
   2   7   0  444.33   26.84
  -2   7   0  442.98   26.46
   2   7   1  433.51   28.62
  -2   7  -1  441.96   26.98
   2   7   1  448.96   26.06
  -2   7  -1  438.74   26.22
   2  -7   1  483.84   31.23
  -2   7  -1  414.79   26.96
   2   7   2  497.04   33.39
  -2  -7  -2  523.24   31.84
  -2   7  -2  512.66   31.68
   2  -7   2  477.76   36.77
  -2   7  -2  505.70   31.32
   2   7   2  539.97   30.70
  -2   7  -2  501.49   31.12
  -2   7  -3  737.57   44.43
  -2   7  -3  719.22   44.59
  -2   7  -3  758.20   44.08
  -2  -7  -3  747.57   44.67
   2   7   3  694.58   46.45
   2  -7   3  725.94   44.62
  -2   7  -3  772.34   44.48
   2   7   3  743.83   43.63
  -2   7  -3  644.25   43.86
   2  -7   3  872.74   50.73
  -2  -7  -4 2155.50  118.21
  -2   7  -4 2049.60  117.78
   2   7   4 1942.11  118.66
   2  -7   4 1959.08  118.41
   2   7   4 2122.41  120.94
   2  -7   4 2193.86  122.87
   2   7   4 2116.85  119.64
  -2   7  -4 1964.48  118.61
  -2  -7  -4 2038.64  119.38
  -2   7  -4 1995.02  117.74
  -2   7  -4 1857.56  118.33
  -2  -7  -4 2037.66  118.58
  -2   7  -5  465.89   29.52
  -2  -7  -5  443.88   28.63
  -2  -7  -5  388.35   28.28
   2   7   5  502.76   30.76
  -2  -7  -5  418.82   28.75
  -2  -7  -5  425.06   30.13
   2  -7   5  452.90   28.99
  -2   7  -5  383.70   28.91
   2  -7   5  449.15   32.46
  -2  -7  -6  448.13   31.77
   2   7   6  420.89   32.87
  -2   7  -6  462.28   32.54
  -2  -7  -6  484.86   31.62
   2  -7   6  556.73   32.12
  -2  -7  -7  145.70   13.65
   2  -7   7  155.50   12.79
  -2  -7  -7  159.92   13.37
  -2   7  -7  143.16   14.09
   2   7   7  147.07   14.74
   2   7   8   63.49    9.48
   2  -7   8   76.54    8.36
  -2  -7  -8   77.89    9.74
  -2   7  -8   85.85   10.45
  -2  -7  -8   82.57    9.23
  -2  -7  -9   69.33    9.35
  -2  -7  -9  105.15    9.84
   2   7   9   82.12    9.77
  -2   7  -9   72.88   10.04
  -2  -7  -9   83.66    9.44
  -2   7  -9   75.59    9.73
  -2  -7 -10    4.55    3.99
  -2   7 -10   -1.22    4.10
  -2   7 -10    0.65    4.79
  -2  -7 -11    4.22    3.78
  -2  -7 -11    9.94    4.05
  -2   7 -11    8.76    5.15
  -2   7 -11    8.59    4.54
  -2  -7 -12  119.57   10.70
  -2   7 -12  111.47   10.19
  -2   7 -12  123.21   10.94
  -2  -7 -12  103.76    9.26
  -2  -7 -12  110.37    9.12
  -2  -7 -12  111.90    9.80
  -2   7 -13    9.32    3.41
  -2   7 -13    6.23    2.50
  -2  -7 -13    6.42    3.45
  -2   7 -14    7.55    2.25
  -2  -7 -14    4.56    2.02
   2  -8 -15    0.23    1.93
   2   8 -15    1.29    1.68
   2  -8 -15    1.26    1.69
   2   8 -14   -0.67    3.08
   2  -8 -14   -0.74    2.70
  -2  -8  14    1.54    2.74
   2  -8 -14    1.43    2.97
   2  -8 -13   15.18    4.73
   2   8 -13   17.11    4.78
   2  -8 -13   15.53    4.85
   2   8 -12    2.40    4.61
   2  -8 -12    3.31    4.71
   2   8 -12    3.26    3.55
   2  -8 -12    6.97    4.58
   2   8 -12    3.27    3.45
   2  -8 -12    1.77    4.61
   2  -8 -11   41.43    7.45
   2  -8 -11   20.42    6.02
   2  -8 -11   30.04    5.53
   2   8 -11   21.19    5.65
   2   8 -11   16.76    6.19
   2   8 -11   32.13    5.56
   2  -8 -10   12.37    5.71
   2  -8 -10    6.29    4.33
   2   8 -10    6.64    4.93
   2   8 -10    9.08    6.13
   2  -8 -10    4.09    5.01
   2   8 -10    5.30    4.54
   2  -8 -10   10.34    4.93
   2  -8  -9  112.69   11.82
   2   8  -9   91.22   11.11
   2   8  -9   98.44   10.98
   2  -8  -9   92.86   10.41
   2   8  -9   98.87   11.07
   2  -8  -9   98.90   10.70
   2  -8  -9   83.91   11.30
   2   8  -9   84.43   11.70
   2  -8  -8   94.54   11.15
   2  -8  -8   97.58   10.69
   2   8  -8   88.72   10.12
   2   8  -8   91.80   10.69
   2  -8  -8  111.33   11.24
   2   8  -8  102.42   11.44
   2   8  -8   92.20   11.09
   2  -8  -8  111.56   12.06
   2   8  -8  116.82   12.02
   2  -8  -7  237.86   19.20
   2   8  -7  222.26   18.45
   2   8  -7  263.52   19.64
   2  -8  -7  283.13   19.45
   2   8  -7  218.36   18.14
   2  -8  -7  276.56   18.86
   2   8  -7  240.00   19.19
   2   8  -7  254.93   20.26
   2  -8  -7  244.86   19.22
   2   8  -6 1142.53   71.06
   2  -8  -6 1224.00   69.26
   2  -8  -6 1193.60   69.73
   2   8  -6 1144.47   69.25
   2   8  -6 1015.26   69.02
   2   8  -6 1132.14   69.63
   2  -8  -6 1182.26   69.97
   2   8  -6 1210.65   70.07
   2   8  -6 1123.67   69.20
   2  -8  -6 1175.77   69.78
   2   8  -5 1769.44  103.23
   2  -8  -5 1762.81  101.88
   2  -8  -5 1754.47  101.45
   2   8  -5 1768.46  101.62
   2  -8  -5 1498.94  100.46
   2   8  -5 1748.23  101.85
  -2   8   5 1785.95  101.44
   2   8  -5 1719.80  101.48
  -2   8   5 1832.55  101.94
   2  -8  -5 1728.63  101.66
   2   8  -5 1746.20  101.98
   2   8  -5 1754.03  101.71
   2  -8  -5 1792.90  101.80
   2  -8  -4 1749.87  107.80
  -2   8   4 1896.84  107.04
   2   8  -4 1795.71  107.83
   2  -8  -4 1935.85  108.80
   2  -8  -4 1927.43  107.39
   2   8  -4 1813.04  108.97
   2   8  -4 1880.07  107.90
   2   8  -4 1846.31  108.13
  -2   8   4 1893.10  107.75
   2   8  -4 1791.23  108.08
   2   8  -4 1820.25  107.80
   2   8  -3    2.15    1.63
   2   8  -3    5.57    0.98
  -2  -8   3    4.49    1.99
  -2   8   3    4.69    1.75
   2   8  -3    5.18    2.98
   2   8  -3    4.54    2.36
   2   8  -3    4.97    2.19
   2   8  -3    5.81    2.52
  -2   8   2   76.83    5.76
   2   8  -2   55.94    5.92
  -2  -8   2   71.78    6.23
   2   8  -2   72.60    5.51
   2   8  -2   62.88    6.17
  -2  -8   2   72.71    6.14
  -2  -8   1   12.91    2.61
  -2   8   1   12.83    2.40
  -2  -8   1   13.75    2.87
   2   8  -1   13.18    2.96
   2   8  -1   10.70    3.10
   2   8  -1    9.27    1.78
  -2  -8   0  118.20    9.41
   2   8   0  126.42   10.07
   2   8   0  134.30    9.78
  -2   8   0  125.35    9.20
   2   8   0  119.18    8.26
  -2   8   0  126.61    9.08
   2  -8   0  122.31    9.98
  -2   8  -1  737.74   43.00
   2   8   1  686.67   44.25
   2  -8   1  707.55   46.92
   2   8   1  739.70   42.00
  -2   8  -1  751.65   43.21
   2   8   1  690.00   43.37
  -2   8  -1  705.86   41.96
   2   8   1  686.34   43.12
   2   8   1  723.88   43.57
  -2   8  -2  935.84   59.03
   2  -8   2 1035.49   59.26
   2   8   2  937.51   60.65
   2  -8   2  968.70   64.37
   2   8   2  963.06   59.81
  -2   8  -2 1005.69   59.19
   2   8   2  994.12   59.32
  -2   8  -2 1011.79   58.84
   2   8   2 1033.15   58.05
  -2  -8  -2 1007.32   59.39
  -2   8  -2  981.34   58.28
  -2  -8  -3  749.04   46.01
  -2   8  -3  788.85   46.00
  -2  -8  -3  768.85   46.57
  -2   8  -3  766.14   46.57
   2   8   3  727.34   48.29
  -2   8  -3  734.92   46.13
   2  -8   3  874.35   52.76
   2   8   3  791.33   45.46
  -2   8  -3  760.50   45.95
   2  -8   3  709.14   46.40
  -2   8  -4   17.56    4.11
  -2   8  -4   20.63    3.78
  -2   8  -4   18.28    4.16
  -2  -8  -4   15.54    3.94
   2  -8   4   17.38    4.65
   2   8   4   15.30    4.85
  -2  -8  -4   11.91    3.61
  -2  -8  -4   24.87    4.54
   2   8   4   20.26    5.52
  -2  -8  -4   19.15    6.29
   2  -8   4   19.35    9.93
  -2   8  -4   16.12    4.29
   2   8   4   15.76    5.69
  -2  -8  -5  165.76   13.60
  -2  -8  -5  158.84   13.57
   2   8   5  198.03   16.21
   2  -8   5  180.41   14.14
  -2   8  -5  177.95   14.32
  -2   8  -5  158.28   14.38
  -2  -8  -5  167.20   15.32
   2  -8   5  168.09   18.11
  -2   8  -5  168.57   14.10
  -2   8  -6  328.37   24.45
   2  -8   6  351.75   23.59
  -2  -8  -6  335.16   23.68
  -2   8  -6  310.96   24.27
   2   8   6  302.57   24.77
  -2  -8  -6  334.97   23.73
   2   8   7  388.28   31.87
  -2  -8  -7  424.01   31.19
  -2  -8  -7  477.14   31.36
   2  -8   7  514.24   31.06
  -2   8  -7  476.84   32.80
  -2  -8  -8  247.58   17.83
  -2  -8  -8  211.68   17.93
   2  -8   8  193.81   16.25
   2   8   8  208.76   18.43
  -2   8  -8  222.14   18.73
   2  -8   9   -0.89    3.03
  -2  -8  -9    1.63    3.97
  -2   8  -9    1.35    5.06
  -2   8  -9    3.51    5.82
   2   8   9    1.85    4.59
  -2  -8  -9    5.93    5.39
  -2   8 -10   48.51    7.89
  -2  -8 -10   56.43    7.34
  -2   8 -10   57.45    8.63
  -2  -8 -10   56.01    7.65
  -2   8 -11   21.24    5.45
  -2  -8 -11   26.41    5.06
  -2   8 -11   27.54    6.16
  -2  -8 -11   23.49    5.03
  -2   8 -12   63.88    6.83
  -2   8 -12   67.50    7.70
  -2  -8 -12   57.57    6.49
  -2  -8 -12   52.23    6.09
  -2   8 -13   81.58    7.24
  -2   8 -13   99.34    8.45
  -2  -8 -13  101.99    8.47
  -2   8 -14  222.11   13.67
  -2  -8 -14  194.02   13.34
   2  -9 -15   34.01    3.64
   2  -9 -15   33.73    3.48
   2  -9 -14   29.61    4.53
   2  -9 -14   30.66    4.44
  -2  -9  14   20.89    3.92
   2   9 -14   29.65    4.35
   2  -9 -13    4.59    3.99
   2  -9 -13    7.76    3.99
   2   9 -13    0.87    3.67
   2  -9 -12  683.17   42.55
   2   9 -12  623.61   42.35
   2  -9 -12  660.18   42.57
   2   9 -11   78.85    9.52
   2  -9 -11   81.98    9.35
   2   9 -11   89.22    9.01
   2   9 -11   97.58   10.96
   2  -9 -10  326.44   23.56
   2   9 -10  329.56   24.23
   2   9 -10  336.41   25.29
   2   9 -10  338.19   25.89
   2  -9 -10  330.51   24.31
   2  -9 -10  366.40   25.18
   2   9  -9  204.99   18.84
   2  -9  -9  231.24   18.60
   2   9  -9  201.55   18.05
   2  -9  -9  235.56   17.48
   2   9  -9  208.56   17.80
   2  -9  -9  205.40   17.54
   2  -9  -8   34.54    6.85
   2  -9  -8   32.37    7.08
   2  -9  -8   25.72    7.27
   2   9  -8   29.91    7.00
   2   9  -8   36.67    7.05
   2   9  -8   23.93    7.14
   2  -9  -8   52.34    7.95
   2   9  -8   23.82    6.44
   2  -9  -7  150.28   13.83
   2   9  -7  167.06   13.96
   2  -9  -7  146.40   13.77
   2   9  -7  122.75   13.00
   2  -9  -7  167.85   13.50
   2   9  -7  158.87   14.34
   2   9  -7  160.68   14.23
   2  -9  -7  182.41   14.70
   2  -9  -6    6.25    3.60
   2  -9  -6    7.64    4.31
   2  -9  -6   12.44    4.32
   2   9  -6   10.69    4.23
   2   9  -6   13.56    4.45
   2   9  -6    8.26    4.39
   2   9  -6   10.10    4.65
   2  -9  -6    6.92    4.75
   2  -9  -5   54.77    6.71
   2  -9  -5   58.91    6.62
   2  -9  -5   75.19    7.12
  -2   9   5   60.57    6.31
   2   9  -5   60.88    6.70
   2   9  -5   63.51    6.85
   2   9  -5   61.90    6.77
   2  -9  -5   61.20    6.94
   2   9  -5   55.97    6.91
   2   9  -5   57.18    6.93
   2  -9  -4  162.56   12.26
  -2   9   4  168.70   12.17
  -2   9   4  160.63   12.09
   2   9  -4  165.42   12.47
   2   9  -4  178.02   12.59
   2  -9  -4  158.59   11.92
   2   9  -4  169.99   12.53
   2   9  -4  144.10   12.35
  -2   9   4  160.57   11.48
   2   9  -4  164.22   12.56
  -2  -9   4  183.22   12.69
   2  -9  -3  643.91   39.11
   2   9  -3  636.32   36.66
   2   9  -3  640.19   38.86
   2   9  -3  623.17   38.60
   2  -9  -3  618.68   38.52
   2   9  -3  626.08   38.72
   2   9  -3  572.18   37.78
  -2   9   3  666.56   38.09
   2   9  -3  598.26   38.83
  -2   9   3  658.36   38.63
   2   9  -3  639.06   38.12
  -2  -9   3  625.89   38.60
   2   9  -3  659.11   38.86
   2   9  -2   38.41    4.85
   2   9  -2   42.67    4.18
   2   9  -2   44.89    5.49
  -2  -9   2   45.18    4.87
   2   9  -2   49.96    5.23
  -2   9   2   40.54    4.73
   2   9  -2   38.23    4.72
   2   9  -2   38.62    4.97
  -2  -9   2   44.33    4.78
   2   9  -2   59.35    5.69
   2  -9  -2   49.14    5.11
  -2   9   2   38.04    4.31
   2   9  -2   46.23    3.66
   2   9  -1   26.42    3.92
  -2  -9   1   21.23    3.53
   2  -9  -1   25.89    3.77
  -2   9   1   29.07    3.51
  -2  -9   1   23.58    3.71
   2   9  -1   27.82    2.96
   2   9  -1   21.67    3.88
   2   9  -1   29.87    4.47
   2   9  -1   23.50    4.61
   2   9  -1   24.19    3.93
   2  -9   0 1269.16   73.68
   2   9   0 1254.73   72.73
  -2   9   0 1279.37   73.63
   2   9   0 1252.79   74.22
   2   9   0 1246.74   74.69
   2   9   0 1266.78   74.26
  -2   9   0 1182.32   73.56
  -2  -9   0 1143.19   73.83
   2   9   0 1256.81   74.06
  -2   9   0 1247.21   73.63
  -2  -9   0 1279.83   73.77
   2  -9   0 1253.38   73.85
   2   9   0 1357.76   74.44
  -2   9   0 1292.44   73.75
   2   9   1  519.81   35.40
  -2   9  -1  552.80   34.06
   2  -9   1  568.91   38.66
  -2   9  -1  566.14   34.24
   2  -9   1  566.23   34.67
   2   9   1  543.19   34.81
  -2   9  -1  508.95   34.28
   2   9   1  570.39   35.19
   2   9   1  587.43   33.22
  -2   9  -1  572.00   34.50
  -2   9  -1  565.92   34.46
   2  -9   2  878.10   61.49
   2  -9   2  972.19   56.30
  -2   9  -2  922.19   55.81
   2   9   2  993.76   57.10
  -2   9  -2  920.04   56.15
  -2  -9  -2  911.04   56.21
   2   9   2  959.31   54.91
  -2   9  -2  916.66   56.15
   2   9   2  963.83   56.43
  -2   9  -2  914.67   55.01
  -2   9  -2  940.03   55.82
   2  -9   2  942.46   56.42
   2   9   2  890.54   57.66
  -2   9  -3  287.23   18.42
  -2  -9  -3  276.72   18.97
  -2   9  -3  286.15   18.14
  -2   9  -3  282.73   18.65
  -2  -9  -3  266.76   18.18
   2   9   3  242.74   18.38
   2   9   3  240.10   20.18
   2  -9   3  281.54   19.04
   2   9   3  259.25   17.54
  -2   9  -3  258.53   18.82
  -2   9  -3  277.12   19.03
   2   9   3  278.56   18.77
  -2  -9  -3  257.88   18.27
   2  -9   3  342.08   25.86
  -2  -9  -4  184.48   13.63
  -2   9  -4  174.21   13.26
  -2  -9  -4  179.06   13.65
   2  -9   4  177.03   18.63
   2   9   4  166.71   14.76
   2  -9   4  177.09   14.30
  -2   9  -4  171.58   13.97
   2   9   4  179.91   14.48
  -2  -9  -4  183.15   15.45
  -2   9  -4  182.41   13.68
  -2  -9  -5  525.88   34.51
  -2  -9  -5  538.50   34.74
  -2   9  -5  432.37   34.85
  -2   9  -5  529.63   35.24
   2   9   5  640.50   36.78
   2  -9   5  549.86   35.20
   2   9   6  391.75   30.43
   2  -9   6  511.16   30.13
  -2   9  -6  388.95   29.95
  -2  -9  -6  424.88   29.35
  -2   9  -6  410.18   30.32
  -2  -9  -6  423.56   29.31
  -2  -9  -7   29.50    7.02
  -2   9  -7   35.37    8.25
   2   9   7   38.77    8.85
  -2  -9  -7   40.58    7.05
   2  -9   7   44.51    6.62
  -2  -9  -8  401.77   28.59
   2  -9   8  400.16   27.33
  -2   9  -8  408.17   29.59
  -2  -9  -8  434.75   28.39
   2   9   8  352.92   28.85
  -2   9  -9   71.21   10.92
  -2  -9  -9  109.46   10.86
  -2  -9  -9   91.12    9.94
   2   9   9   85.95   10.35
  -2   9  -9  105.02   11.53
  -2  -9 -10   67.47    8.49
  -2   9 -10   81.56   10.07
  -2  -9 -10   81.22    8.68
  -2   9 -10   65.62    9.12
  -2  -9 -11   49.31    6.83
  -2  -9 -11   48.87    6.73
  -2   9 -11   43.49    7.00
  -2   9 -11   53.48    7.67
  -2  -9 -12   22.81    4.15
  -2  -9 -12   26.57    4.33
  -2   9 -12   25.48    5.14
  -2   9 -12   24.77    4.56
  -2   9 -13   76.28    7.33
  -2   9 -13   82.18    6.60
  -2  -9 -13   85.95    7.55
   2  10 -14  293.52   19.09
   2 -10 -14  284.10   19.52
   2 -10 -14  309.93   19.67
   2  10 -13   32.97    5.18
   2 -10 -13   31.82    5.15
  -2 -10  13   19.77    4.40
   2 -10 -13   24.80    5.06
   2 -10 -12    5.45    4.46
   2  10 -12    6.33    4.65
   2 -10 -12    9.42    4.35
   2 -10 -11   20.98    5.22
   2  10 -11   29.56    5.05
   2  10 -11   28.26    6.59
   2  10 -10  376.46   25.69
   2 -10 -10  368.88   26.02
   2  10 -10  341.74   26.52
   2  10 -10  345.35   27.05
   2 -10  -9    5.31    5.65
   2  10  -9   13.28    6.87
   2 -10  -9   22.52    6.09
   2 -10  -9   23.64    5.54
   2  10  -9   10.16    6.17
   2  10  -9   10.06    5.16
   2  10  -9   20.06    5.54
   2 -10  -8  429.96   28.81
   2 -10  -8  430.80   27.99
   2  10  -8  324.86   28.06
   2  10  -8  432.75   29.25
   2  10  -8  376.64   28.48
   2  10  -8  414.02   29.59
   2 -10  -8  406.24   29.10
   2 -10  -7   12.44    5.55
   2 -10  -7   11.74    5.38
   2  10  -7    6.07    4.75
   2  10  -7   20.53    6.01
   2  10  -7   17.64    5.79
   2  10  -7   11.24    6.10
   2 -10  -7    8.63    5.40
   2  10  -6    4.94    4.31
  -2  10   6    4.28    3.55
   2  10  -6    2.07    4.68
   2  10  -6    8.84    4.79
   2  10  -6    7.00    4.44
   2 -10  -6    0.51    4.04
   2 -10  -6    3.62    3.61
   2 -10  -6    3.57    4.87
   2 -10  -5   52.12    6.93
   2 -10  -5   54.46    6.67
   2  10  -5   56.47    7.35
   2  10  -5   65.53    7.35
  -2  10   5   64.14    6.81
   2  10  -5   61.96    7.66
  -2 -10   5   60.67    7.17
   2 -10  -5   58.72    6.86
   2  10  -5   60.65    7.01
   2  10  -4  414.71   28.15
  -2  10   4  465.49   28.03
   2  10  -4  432.50   28.19
   2  10  -4  451.07   28.41
   2  10  -4  444.97   28.38
   2 -10  -4  402.81   27.68
   2 -10  -4  414.57   27.43
  -2  10   4  456.77   27.32
  -2 -10   4  444.98   28.17
   2  10  -4  404.76   28.16
   2 -10  -3   50.07    5.61
   2  10  -3   55.37    5.37
   2  10  -3   52.87    6.17
  -2  10   3   65.59    5.92
  -2  10   3   54.14    5.83
   2  10  -3   56.36    6.04
   2  10  -3   56.76    6.05
  -2  10   3   55.17    5.36
   2  10  -3   48.39    5.92
   2  10  -3   31.84    6.10
  -2 -10   3   54.65    6.07
   2  10  -2 4039.12  228.21
   2  10  -2 3316.19  227.68
  -2  10   2 4023.17  227.58
  -2 -10   2 4042.47  228.01
   2  10  -2 3987.36  228.23
   2  10  -2 3788.51  227.99
  -2  10   2 4051.01  227.42
   2  10  -2 3965.95  228.00
  -2  10   2 4096.26  227.99
   2  10  -2 4039.15  226.26
   2 -10  -2 4178.02  228.31
   2  10  -2 4022.84  228.17
   2 -10  -2 3989.93  228.04
   2  10  -2 3997.78  227.06
  -2 -10   2 3936.27  227.86
  -2 -10   2 3932.87  228.00
   2  10  -1  396.87   24.32
  -2  10   1  376.12   24.89
   2  10  -1  382.53   25.32
  -2  10   1  389.27   24.88
  -2 -10   1  406.30   25.50
  -2 -10   1  394.56   25.24
   2  10  -1  395.86   25.71
   2 -10  -1  402.38   25.44
   2  10  -1  401.10   25.79
   2  10  -1  406.92   26.01
   2  10  -1  379.55   25.47
  -2 -10   1  381.90   25.16
   2  10  -1  417.06   25.74
   2  10   0 1052.45   63.16
   2  10   0 1051.72   61.59
   2  10   0 1048.31   63.15
   2  10   0 1057.69   63.19
  -2  10   0 1011.64   62.43
   2  10   0 1049.51   63.64
  -2  10   0 1056.16   62.56
   2  10   0 1102.50   63.20
  -2 -10   0 1051.69   62.58
  -2 -10   0 1047.04   62.66
   2 -10   0 1013.78   62.72
  -2  10   0 1074.24   62.54
  -2  10   0 1065.84   62.55
   2  10   1   30.91    5.51
   2  10   1   49.22    5.82
  -2  10  -1   35.84    4.67
  -2  10  -1   38.23    4.69
  -2 -10  -1   39.00    4.90
   2 -10   1   41.40    5.26
  -2  10  -1   30.12    4.72
   2 -10   1   33.60    9.85
   2  10   1   41.51    3.76
  -2  10  -1   39.47    4.77
  -2  10  -1   39.71    4.61
  -2  10  -2  259.42   17.27
   2  10   2  215.99   16.40
   2  10   2  247.32   18.07
  -2  10  -2  229.79   17.03
  -2 -10  -2  247.62   16.57
   2 -10   2  238.52   23.41
  -2  10  -2  247.55   17.26
  -2  10  -2  244.55   16.83
  -2 -10  -2  252.52   17.39
  -2  10  -2  248.66   16.81
   2  10   2  250.94   15.84
   2  10   2  223.56   18.40
   2 -10   2  270.28   17.80
  -2 -10  -3   78.73    7.29
  -2  10  -3   75.15    7.15
  -2 -10  -3   73.98    7.48
   2 -10   3   76.93    8.33
  -2  10  -3   81.90    7.73
   2  10   3   76.88    7.94
   2  10   3   69.74    7.59
  -2  10  -3   84.63    8.43
   2  10   3   62.90    8.72
  -2  10  -3   73.62    6.67
  -2 -10  -3   83.04    9.70
   2  10   4    9.10    5.25
   2 -10   4   -1.01    4.27
   2  10   4    3.47    4.77
  -2  10  -4    4.93    3.98
  -2 -10  -4    9.62    3.61
  -2 -10  -4    5.27    3.79
  -2 -10  -5    1.55    4.11
   2  10   5    5.93    6.45
  -2 -10  -5    3.84    4.02
   2 -10   5    3.96    4.73
  -2  10  -5    8.91    5.13
  -2 -10  -6   98.74   10.98
  -2  10  -6  113.37   12.39
   2  10   6  100.52   12.56
  -2 -10  -6  109.35   11.25
   2 -10   6  117.32   11.47
  -2  10  -6  106.39   12.55
  -2 -10  -7   -2.54    5.39
   2  10   7    1.59    6.99
  -2 -10  -7    7.86    5.16
  -2  10  -7    0.76    6.33
  -2  10  -7    3.90    6.91
  -2 -10  -8   40.70    8.05
  -2 -10  -8   70.58    8.53
   2  10   8   54.33    9.42
  -2  10  -8   63.42    9.84
  -2 -10  -9    2.43    4.83
  -2  10  -9    7.14    5.58
   2  10   9   -1.95    4.72
  -2 -10  -9    2.67    3.63
  -2 -10 -10  895.30   57.60
  -2 -10 -10  924.12   57.08
  -2  10 -10  920.33   58.53
  -2  10 -10  935.02   58.88
  -2 -10 -10  953.87   57.35
  -2  10 -11   48.42    7.42
  -2 -10 -11   50.43    6.29
  -2 -10 -11   46.72    6.56
  -2  10 -11   50.61    6.90
  -2  10 -12  206.88   14.47
  -2 -10 -12  185.80   13.60
  -2  10 -12  200.47   14.99
  -2 -10 -12  189.55   14.00
  -2  10 -13    2.71    2.42
  -2 -10 -13    2.24    2.41
   2 -11 -14   64.41    5.77
   2 -11 -14   73.23    5.95
   2  11 -13   18.40    4.03
  -2 -11  13   14.31    3.96
   2 -11 -13   17.64    4.16
   2 -11 -13   15.99    4.07
   2  11 -12  470.28   31.13
  -2 -11  12  412.62   31.17
   2 -11 -11   28.58    5.76
  -2 -11  11   27.25    6.36
   2  11 -11   22.86    6.05
   2 -11 -10  241.04   19.06
   2  11 -10  222.85   18.15
   2  11 -10  256.13   20.32
   2 -11  -9  101.88   12.01
   2 -11  -9  129.07   10.99
   2  11  -9  143.77   12.99
   2  11  -9  129.24   12.65
   2  11  -9  107.81   13.41
   2 -11  -9  126.49   12.63
   2 -11  -8    1.87    4.17
   2 -11  -8    0.69    5.11
   2  11  -8    9.27    5.77
   2  11  -8    6.75    6.45
   2  11  -8   -0.67    5.04
   2  11  -8    8.41    5.90
   2 -11  -8    3.85    5.32
   2  11  -7  246.38   21.86
   2 -11  -7  310.82   22.14
   2 -11  -7  327.32   21.79
   2 -11  -7  286.90   22.51
   2  11  -7  302.90   22.86
  -2 -11   7  292.97   22.27
   2  11  -7  283.85   22.64
   2 -11  -6   30.99    6.15
   2 -11  -6   30.29    5.79
  -2  11   6   28.67    5.50
   2  11  -6   20.26    5.79
   2 -11  -6   32.06    6.35
   2  11  -6   21.63    6.24
   2  11  -6   21.88    7.09
  -2 -11   6   27.74    6.14
   2 -11  -5  130.29   10.43
  -2  11   5  109.37    9.85
   2  11  -5   97.81   10.22
   2  11  -5  103.86   10.27
   2  11  -5  102.70   10.82
  -2 -11   5  112.60   10.49
   2  11  -5  105.37   10.51
   2 -11  -5   87.74    9.64
  -2  11   4  161.97   12.57
   2  11  -4  155.10   12.97
   2  11  -4  178.25   13.45
   2  11  -4  172.52   13.39
   2  11  -4  166.06   13.05
  -2  11   4  142.22   11.91
  -2 -11   4  153.53   12.81
   2 -11  -4  157.40   12.47
   2 -11  -3  530.96   35.73
  -2  11   3  586.42   36.22
   2  11  -3  570.17   36.53
   2  11  -3  564.90   36.46
  -2  11   3  592.80   35.89
  -2  11   3  583.48   35.59
   2  11  -3  620.61   36.60
  -2 -11   3  578.96   36.38
   2  11  -3  563.33   36.47
  -2  11   2   12.42    2.88
  -2  11   2   10.76    3.33
   2 -11  -2   11.56    3.16
  -2  11   2   13.32    3.37
   2  11  -2   11.65    3.69
   2  11  -2   12.91    3.86
   2 -11  -2   13.34    4.26
   2  11  -2   11.70    4.28
   2  11  -2   14.02    5.04
  -2 -11   2   13.57    3.78
   2 -11  -1   -0.37    3.02
   2  11  -1    0.97    1.53
   2  11  -1   -0.39    2.79
  -2 -11   1    2.81    2.79
   2  11  -1    1.57    3.28
  -2  11   1    0.64    2.65
  -2  11   1    1.25    1.97
  -2 -11   1   -0.34    1.81
   2  11  -1   -0.35    4.14
   2  11  -1    6.84    4.76
  -2  11   1    4.75    3.10
   2  11   0 1256.53   76.20
   2  11   0 1250.89   77.34
  -2  11   0 1235.28   76.00
   2  11   0 1240.35   76.79
  -2  11   0 1315.96   76.21
  -2  11   0 1282.49   76.14
   2  11   0 1334.67   76.99
   2  11   0 1368.78   76.94
  -2 -11   0 1275.21   76.35
  -2 -11   0 1295.35   76.08
   2 -11   0 1295.92   76.50
  -2  11  -1  126.63   10.22
   2  11   1  123.12   11.10
   2  11   1  141.63   12.03
  -2  11  -1  127.19   10.63
  -2 -11  -1  124.61    9.99
   2  11   1  124.10   11.67
   2 -11   1  130.71   10.98
   2  11   2 1025.71   61.72
  -2  11  -2 1038.09   60.40
   2  11   2  921.98   59.62
  -2 -11  -2  994.03   59.95
   2 -11   2 1138.17   61.52
  -2  11  -2 1029.91   60.80
   2  11   2  919.54   62.07
  -2 -11  -3  404.66   25.99
  -2  11  -3  368.99   26.44
  -2  11  -3  387.36   25.95
  -2 -11  -3  388.45   25.56
   2  11   3  390.20   26.24
   2 -11   3  400.10   26.80
  -2 -11  -4    6.15    4.18
   2  11   4    4.34    6.10
  -2 -11  -4    3.58    3.38
  -2  11  -4    7.68    4.43
   2 -11   4    3.19    4.21
  -2 -11  -5  402.03   27.94
  -2 -11  -5  403.39   28.15
  -2  11  -5  419.65   28.69
  -2 -11  -6  159.63   14.30
  -2 -11  -6  144.72   13.89
   2  11   6  150.95   15.91
  -2  11  -6  143.34   14.84
  -2  11  -6  166.12   15.83
   2  11   7   14.05    7.33
  -2  11  -7    4.91    6.90
  -2 -11  -7   11.75    5.38
  -2  11  -7    6.27    6.09
  -2 -11  -7    6.58    5.76
   2  11   8  542.87   40.81
  -2 -11  -8  558.48   40.05
  -2  11  -8  627.59   41.72
  -2 -11  -8  668.87   40.05
  -2 -11  -9   32.06    6.06
   2  11   9   34.16    7.17
  -2 -11  -9   45.40    7.59
  -2  11  -9   45.13    8.04
  -2  11 -10   61.53    9.07
  -2 -11 -10   67.01    8.57
  -2 -11 -10   74.74    8.29
  -2 -11 -10   78.41    8.12
  -2  11 -10   62.51    8.63
  -2  11 -11   36.87    6.39
  -2 -11 -11   34.25    5.14
  -2 -11 -11   37.86    5.94
  -2  11 -11   34.41    5.71
  -2  11 -12   49.99    5.97
  -2  11 -12   41.65    5.20
  -2 -11 -12   43.31    4.61
  -2 -11 -12   45.22    5.17
  -2 -11 -13   15.03    2.89
   2 -12 -14    2.50    1.73
   2 -12 -14    0.63    1.67
   2 -12 -13   32.24    4.92
   2 -12 -13   41.38    5.13
   2  12 -13   34.24    4.52
  -2 -12  13   28.19    4.18
   2 -12 -12   16.32    4.51
   2  12 -12   13.37    4.53
  -2 -12  12    7.82    4.08
   2 -12 -11   59.39    8.62
   2 -12 -11   66.86    7.82
   2  12 -11   69.09    8.88
  -2 -12  11   56.72    8.62
  -2 -12  10   34.23    7.65
   2  12 -10   30.12    7.79
   2  12 -10   28.85    5.91
   2 -12 -10   25.64    6.24
   2 -12  -9   33.57    6.93
   2 -12  -9   43.39    8.01
   2  12  -9   35.21    6.99
   2  12  -9   38.84    8.43
   2  12  -9   35.06    7.23
  -2 -12   9   39.43    8.25
   2 -12  -8   70.11    9.16
   2 -12  -8   63.09    8.92
   2 -12  -8   70.37    7.53
   2  12  -8   47.58    8.97
   2  12  -8   53.84    8.99
   2  12  -8   75.00   10.24
  -2 -12   8   55.50    9.30
   2  12  -7  377.64   29.04
  -2  12   7  421.63   28.15
   2  12  -7  417.60   29.21
   2 -12  -7  439.23   28.61
  -2 -12   7  443.42   29.57
   2 -12  -7  416.33   29.23
   2  12  -6  231.45   21.21
   2  12  -6  317.90   22.35
  -2  12   6  296.52   21.16
   2  12  -6  300.33   22.62
   2  12  -6  287.56   22.27
   2 -12  -6  298.37   21.43
   2 -12  -6  288.77   21.66
  -2 -12   6  302.04   21.92
   2  12  -5 1235.95   77.16
   2  12  -5 1260.10   77.38
   2  12  -5 1289.37   77.07
   2  12  -5 1143.39   77.07
  -2 -12   5 1325.97   77.08
  -2  12   5 1282.21   76.55
   2 -12  -5 1343.06   76.83
   2 -12  -5 1279.62   76.70
  -2 -12   4  202.29   15.40
  -2  12   4  194.88   15.12
  -2  12   4  200.66   14.62
   2 -12  -4  202.65   14.92
   2  12  -4  200.76   15.81
   2  12  -4  184.06   15.62
   2  12  -4  180.36   15.61
   2  12  -4  195.33   15.39
  -2  12   3   46.49    6.28
   2  12  -3   48.30    6.76
   2 -12  -3   45.97    5.90
   2  12  -3   57.05    7.26
  -2 -12   3   52.41    6.59
  -2  12   3   51.10    6.01
   2  12  -3   54.75    6.91
   2  12  -3   50.27    7.49
  -2  12   2  222.93   16.67
   2  12  -2  231.37   17.36
  -2  12   2  235.26   17.14
  -2 -12   2  250.42   17.32
   2  12  -2  231.59   17.63
   2 -12  -2  241.22   17.42
   2  12  -2  246.28   17.62
   2 -12  -2  225.37   16.52
   2  12  -2  243.79   17.42
  -2 -12   1   20.70    3.67
  -2  12   1   22.99    4.51
   2  12  -1   25.78    5.88
   2  12  -1   18.12    4.72
   2  12  -1   15.46    4.58
   2  12  -1   25.92    5.28
  -2  12   1   15.33    4.40
   2 -12  -1   24.36    5.11
  -2 -12   1   16.90    4.61
   2  12   0  180.36   14.45
  -2 -12   0  165.06   13.79
  -2  12   0  176.19   13.81
   2  12   0  192.04   15.24
   2  12   0  184.48   14.35
   2 -12   0  186.49   14.38
   2  12   0  188.29   14.84
  -2 -12   0  190.66   13.60
   2  12   1  710.71   45.64
  -2  12  -1  743.71   44.95
   2 -12   1  720.45   45.25
   2  12   1  709.55   45.13
  -2 -12  -2   41.59    5.57
   2 -12   2   48.97    6.80
   2  12   2   48.59    7.56
   2  12   2   35.78    6.73
  -2  12  -2   51.27    6.47
  -2  12  -3  566.52   37.71
  -2 -12  -3  600.03   37.80
  -2  12  -3  595.38   38.47
   2  12   3  637.18   38.35
  -2 -12  -3  571.59   37.30
   2 -12   3  594.41   38.56
   2 -12   4   17.38    6.06
  -2 -12  -4   18.09    5.02
  -2 -12  -4   18.16    4.76
  -2  12  -4   22.61    5.56
  -2  12  -4   16.60    6.05
   2  12   4   21.24    6.92
  -2 -12  -5  246.88   20.14
  -2 -12  -5  279.46   20.53
  -2  12  -5  279.73   21.33
   2 -12   5  289.10   21.95
  -2 -12  -6   73.38    9.36
  -2 -12  -6   62.23    9.03
  -2  12  -6   74.77   10.91
  -2  12  -6   82.89   10.65
   2  12   6   77.39   11.50
  -2 -12  -7  380.27   26.85
  -2 -12  -7  385.84   26.20
   2  12   7  291.76   27.09
  -2  12  -7  387.06   28.45
  -2  12  -7  335.04   27.31
  -2 -12  -8   23.71    5.54
  -2  12  -8   17.74    6.93
   2  12   8   19.17    7.01
  -2 -12  -8   16.60    6.65
   2  12   9   16.05    5.81
  -2 -12  -9   23.39    4.97
  -2 -12  -9   23.12    6.11
  -2  12  -9   24.65    6.68
  -2 -12 -10   41.56    5.68
   2 -12  10   33.86    8.10
  -2 -12 -10   45.74    6.74
  -2 -12 -10   42.23    6.98
  -2  12 -10   41.71    6.92
  -2 -12 -11    8.85    3.71
  -2  12 -11   11.05    4.04
  -2 -12 -11   18.33    3.84
  -2  12 -11    8.66    4.35
  -2 -12 -12  125.42    9.54
  -2  12 -12  125.78    9.64
  -2 -12 -13  100.27    7.45
   2 -13 -13   32.56    4.23
  -2 -13  12   -1.24    3.23
   2 -13 -12    5.88    3.97
   2  13 -12    0.35    3.05
   2 -13 -12    0.78    3.06
   2 -13 -11   56.94    7.59
   2 -13 -11   50.03    6.66
   2  13 -11   42.11    7.04
  -2 -13  11   45.11    7.06
   2 -13 -10    3.42    4.35
   2  13 -10   12.32    5.86
   2 -13 -10    5.44    6.07
  -2 -13  10    3.66    5.27
   2 -13  -9  267.36   24.33
   2 -13  -9  276.31   23.28
   2  13  -9  312.17   23.55
   2 -13  -9  350.78   23.34
   2  13  -9  340.12   23.03
   2  13  -9  291.75   24.35
  -2 -13   9  327.63   25.40
   2 -13  -8  593.06   38.28
   2 -13  -8  484.41   38.07
   2  13  -8  558.85   37.85
   2  13  -8  605.43   39.26
   2  13  -8  552.28   38.90
  -2 -13   8  535.82   38.62
   2 -13  -8  592.25   38.08
   2  13  -7  245.41   22.19
   2 -13  -7  297.66   21.87
   2 -13  -7  247.88   21.97
  -2  13   7  310.82   21.74
   2  13  -7  274.74   22.32
   2  13  -7  295.97   22.89
  -2 -13   7  320.55   22.85
   2 -13  -7  267.81   21.83
  -2  13   6  137.46   12.42
   2 -13  -6  144.65   12.64
   2 -13  -6  122.30   12.66
   2 -13  -6  141.17   13.02
   2  13  -6  107.80   12.74
   2  13  -6  129.20   13.62
  -2 -13   6  132.80   12.83
   2  13  -6  128.62   12.99
   2  13  -6  126.82   13.69
   2 -13  -5    3.64    4.07
   2 -13  -5    2.81    4.66
   2 -13  -5    8.61    4.42
   2  13  -5   -2.63    4.57
  -2  13   5    1.51    4.03
   2  13  -5    0.62    4.96
   2  13  -5    1.65    4.91
   2  13  -5    1.17    6.11
  -2 -13   5    5.41    4.65
  -2  13   4  266.47   19.06
   2  13  -4  261.13   19.79
   2  13  -4  258.72   19.63
  -2  13   4  239.31   18.03
  -2 -13   4  250.71   18.98
   2  13  -4  274.55   19.94
   2  13  -4  248.09   19.15
   2 -13  -4  247.90   18.40
   2 -13  -3  261.19   17.94
   2  13  -3  260.22   18.81
   2  13  -3  233.27   18.84
  -2 -13   3  249.42   18.54
  -2  13   3  237.77   17.72
   2  13  -3  249.79   18.87
   2  13  -3  264.11   19.29
  -2  13   3  235.79   18.17
  -2  13   2   34.39    5.43
   2  13  -2   21.50    5.78
   2  13  -2   48.68    7.82
   2  13  -2   35.34    6.11
  -2  13   2   31.07    5.56
   2  13  -2   31.78    6.03
  -2 -13   2   34.42    5.63
   2 -13  -2   28.88    5.61
   2 -13  -2   42.16    5.24
   2  13  -1  165.55   14.43
  -2  13   1  182.00   14.42
   2 -13  -1  164.94   13.19
   2  13  -1  192.42   15.38
   2  13  -1  187.45   14.86
  -2  13   1  172.17   13.73
   2  13  -1  175.38   14.44
  -2 -13   1  163.94   14.02
   2 -13  -1  188.59   14.59
  -2  13   0  189.40   15.68
   2  13   0  213.55   16.18
  -2  13   0  192.18   15.24
   2  13   0  203.82   16.81
   2  13   0  204.21   16.03
   2  13   0  202.35   16.11
  -2 -13   0  206.59   15.84
   2 -13   0  204.64   16.02
   2  13   1   17.86    5.79
   2  13   1   17.75    5.69
  -2  13  -1   15.46    4.56
   2 -13   1   13.59    4.83
   2  13   2   58.37    8.16
  -2  13  -2   46.68    6.93
   2  13   2   39.52    7.28
   2  13   2   44.85    7.93
  -2 -13  -2   41.61    5.58
   2 -13   2   46.48    7.30
  -2 -13  -3  780.80   47.08
   2 -13   3  748.42   47.75
   2  13   3  758.43   47.28
  -2 -13  -3  717.24   46.44
  -2  13  -3  741.06   47.71
  -2  13  -4  582.57   43.15
  -2 -13  -4  667.80   42.34
  -2  13  -4  674.39   42.89
  -2 -13  -4  714.12   42.78
   2 -13   4  670.36   43.51
   2  13   4  655.57   44.19
  -2 -13  -5  965.36   60.62
  -2 -13  -5  978.76   60.62
  -2  13  -5  949.06   61.05
   2 -13   5  990.16   62.12
   2  13   6  221.04   21.20
  -2 -13  -6  276.79   20.39
  -2 -13  -6  258.05   19.75
  -2  13  -6  240.14   20.41
  -2  13  -6  203.94   20.74
   2 -13   6  247.20   21.45
  -2  13  -7   74.07   11.56
  -2 -13  -7   62.26    9.40
  -2 -13  -7   85.30    9.60
  -2  13  -7   57.90    9.88
   2  13   7   67.84   10.82
   2 -13   7   61.27   11.30
  -2 -13  -8   57.62    8.81
  -2  13  -8   61.49   10.07
  -2 -13  -8   60.88    7.81
  -2  13  -8   67.88   10.60
   2 -13   8   52.29   11.14
   2  13   8   63.64   10.19
  -2 -13  -9    3.40    4.48
   2  13   9    7.84    5.45
  -2  13  -9    2.70    4.70
   2 -13   9    4.14    6.54
  -2 -13  -9    3.55    3.42
  -2  13 -10    3.70    4.28
  -2 -13 -10    6.88    4.01
  -2 -13 -10    4.92    2.78
  -2 -13 -10    0.77    3.51
  -2 -13 -11   13.49    3.57
  -2 -13 -11    8.78    2.89
  -2  13 -11   12.81    3.87
  -2  13 -12   95.85    7.45
  -2 -13 -12   94.51    7.43
  -2 -13 -12  101.12    8.15
   2 -14 -13   24.93    3.19
   2 -14 -12   10.13    3.23
   2 -14 -12    9.59    3.48
   2  14 -12    4.74    3.12
  -2 -14  12    9.58    2.94
   2 -14 -12    8.21    3.53
   2 -14 -11    5.95    3.97
   2 -14 -11    7.18    3.65
   2 -14 -11    8.47    4.24
  -2 -14  11    6.58    4.02
   2  14 -11   11.10    4.27
   2 -14 -10  122.25   11.85
   2 -14 -10  120.00   12.82
   2  14 -10  140.11   12.89
  -2 -14  10  134.05   13.11
   2 -14  -9  200.22   17.58
   2 -14  -9  185.18   18.50
   2  14  -9  221.59   18.08
   2  14  -9  231.80   16.84
   2  14  -9  224.09   16.68
  -2 -14   9  209.66   18.77
   2  14  -9  219.04   18.97
   2 -14  -8    2.65    5.59
   2 -14  -8    3.02    6.22
   2  14  -8    3.10    5.27
   2 -14  -8    5.90    4.74
   2  14  -8    7.56    6.92
   2  14  -8   11.27    6.15
  -2 -14   8    1.55    5.46
   2 -14  -7  116.73   12.63
   2  14  -7  137.13   13.75
   2 -14  -7  111.90   11.97
   2 -14  -7  107.42   11.75
   2  14  -7   98.39   12.30
   2  14  -7  110.92   12.99
  -2 -14   7  123.97   12.81
   2 -14  -6  234.74   18.30
  -2  14   6  212.43   17.06
   2  14  -6  190.27   17.94
  -2 -14   6  199.35   17.68
   2  14  -6  229.11   18.87
   2 -14  -6  218.72   17.54
   2 -14  -6  214.10   17.70
   2  14  -6  192.80   18.18
   2  14  -6  221.16   18.24
   2  14  -5  218.04   19.78
   2 -14  -5  251.89   18.91
   2  14  -5  220.11   19.06
  -2  14   5  248.78   18.91
   2 -14  -5  263.53   19.63
   2  14  -5  257.73   20.41
  -2 -14   5  237.25   19.15
   2 -14  -5  259.07   19.07
   2  14  -5  254.17   20.33
   2  14  -4   49.12    8.30
   2  14  -4   44.21    7.86
  -2  14   4   46.71    6.31
  -2  14   4   47.46    7.05
   2 -14  -4   43.91    6.35
   2  14  -4   41.43    7.55
   2  14  -4   48.38    8.66
  -2 -14   4   43.82    7.02
  -2  14   3  456.22   31.40
   2  14  -3  480.19   32.56
   2  14  -3  484.02   32.50
   2  14  -3  470.73   31.78
  -2  14   3  476.58   31.02
   2  14  -3  533.07   32.60
  -2 -14   3  455.30   31.70
   2 -14  -3  450.12   30.68
   2 -14  -2  137.63   11.30
   2  14  -2  128.02   12.48
  -2  14   2  133.35   12.02
  -2 -14   2  127.44   12.19
  -2  14   2  139.45   11.72
   2  14  -2  136.05   13.41
   2  14  -2  128.55   12.40
   2  14  -2  140.95   12.88
   2 -14  -1  541.84   37.12
  -2  14   1  643.40   39.02
   2  14  -1  581.83   39.08
   2  14  -1  591.50   38.97
  -2 -14   1  606.26   38.49
   2  14  -1  584.49   38.75
  -2  14   1  601.69   38.02
   2  14  -1  597.58   38.47
   2 -14  -1  610.60   38.87
  -2  14   0   25.62    5.77
   2 -14   0   14.74    5.39
   2  14   0   22.76    5.97
   2  14   0   19.13    6.09
   2  14   0   19.52    6.26
  -2  14   0   17.24    5.01
  -2  14  -1   62.62    8.45
   2  14   1   70.62    9.20
  -2  14  -1   53.71    7.58
   2 -14   1   60.91    8.57
   2  14   1   58.91    8.50
   2  14   2  331.86   25.34
  -2  14  -2  354.11   25.24
  -2 -14  -2  352.15   24.00
   2  14   2  340.97   25.72
   2  14   2  359.27   26.09
   2  14   2  378.65   25.62
   2 -14   2  362.36   25.53
  -2 -14  -3    8.18    4.46
  -2 -14  -3   12.20    4.19
  -2  14  -3    4.75    5.25
   2  14   3   10.08    4.82
   2 -14   3   10.94    5.76
  -2 -14  -4   10.97    5.23
  -2 -14  -4    9.07    4.17
   2  14   4   10.45    5.96
  -2  14  -4    9.49    6.49
   2 -14   4    7.30    4.98
  -2 -14  -5    3.62    5.07
  -2 -14  -5   -2.41    4.23
  -2  14  -5    5.34    5.36
   2 -14   5   -1.50    6.53
  -2 -14  -6  213.03   17.32
  -2  14  -6  201.05   18.37
  -2  14  -6  185.53   18.82
   2  14   6  204.78   19.21
  -2 -14  -6  206.59   17.69
   2 -14   6  225.67   20.10
   2  14   7    5.08    6.14
   2 -14   7    1.85    6.90
  -2 -14  -7   12.70    4.94
  -2  14  -7    6.87    6.66
  -2 -14  -7    8.84    5.47
  -2  14  -7    0.79    6.28
  -2  14  -8    4.63    6.37
   2  14   8   10.42    5.85
  -2  14  -8    7.48    6.41
   2 -14   8   24.24    8.69
  -2 -14  -8    6.30    5.68
  -2 -14  -8   10.72    3.95
  -2 -14  -9  240.82   18.10
  -2 -14  -9  251.05   16.94
   2  14   9  206.28   17.59
  -2  14  -9  240.10   18.97
   2 -14   9  201.37   19.60
  -2  14 -10   25.16    5.36
  -2 -14 -10   25.06    4.98
  -2 -14 -10   18.38    4.19
  -2  14 -10   30.95    4.47
  -2  14 -11  254.48   16.24
  -2 -14 -11  225.45   14.81
  -2 -14 -11  208.69   15.68
  -2 -14 -12   36.08    4.07
   2 -15 -12   27.42    4.20
   2 -15 -12   29.75    4.08
   2  15 -12   22.94    3.41
   2 -15 -12   28.71    3.78
  -2 -15  11  477.81   34.80
   2 -15 -11  568.49   34.75
   2  15 -11  553.19   34.69
   2 -15 -11  586.48   35.70
   2 -15 -11  586.99   35.36
   2 -15 -10   24.00    5.54
   2  15 -10   21.49    5.77
   2 -15 -10   18.95    5.12
  -2 -15  10   18.23    5.33
   2 -15 -10   21.31    5.44
   2  15  -9   67.61   10.06
   2 -15  -9   65.82    9.50
  -2 -15   9   86.40   10.66
   2  15  -9   77.94    8.41
   2  15  -9   81.33    9.62
   2 -15  -9   77.34    9.46
   2 -15  -8   35.04    6.10
   2 -15  -8   30.28    6.89
  -2 -15   8   24.20    7.24
   2 -15  -8   43.51    8.46
   2  15  -8   42.05    8.04
   2  15  -8   22.52    8.13
   2  15  -8   48.32    7.58
   2 -15  -7   17.86    5.60
   2 -15  -7   17.63    6.02
   2 -15  -7   18.25    6.29
  -2 -15   7   15.25    5.76
   2  15  -7   11.60    6.38
   2  15  -7   11.61    7.31
   2  15  -7   35.21    7.82
   2 -15  -6    2.51    4.00
   2  15  -6    4.83    5.47
  -2  15   6    1.17    4.59
   2 -15  -6    0.65    4.78
   2  15  -6    3.84    5.46
   2  15  -6   -6.09    6.87
   2 -15  -6    1.18    4.41
   2  15  -6    9.09    7.46
  -2 -15   6    2.67    4.38
   2 -15  -5  303.21   21.68
  -2  15   5  299.23   21.62
   2 -15  -5  272.72   21.72
   2  15  -5  303.32   23.11
  -2 -15   5  263.94   21.52
   2  15  -5  324.19   23.55
   2  15  -5  237.81   22.13
   2  15  -5  302.24   22.41
   2 -15  -5  276.13   21.18
   2 -15  -4   13.58    5.33
  -2  15   4    8.87    4.74
   2  15  -4   28.56    8.09
  -2  15   4   12.52    4.24
   2  15  -4   15.65    6.00
   2  15  -4   11.62    5.79
   2 -15  -4   16.09    4.73
   2 -15  -4   16.37    5.40
   2  15  -4   22.42    6.92
  -2 -15   4   15.73    5.26
   2 -15  -3  168.82   13.65
  -2  15   3  175.79   14.19
  -2  15   3  173.75   14.79
   2  15  -3  171.03   15.72
  -2 -15   3  173.48   14.94
   2  15  -3  175.83   15.09
   2  15  -3  189.83   15.89
   2  15  -3  151.32   15.60
  -2 -15   2   62.44    7.99
  -2  15   2   40.69    7.17
   2  15  -2   48.45    9.18
   2  15  -2   44.21    8.04
   2  15  -2   44.96    7.86
  -2  15   2   44.33    6.82
   2  15  -2   48.96    8.38
   2 -15  -1  407.20   28.36
   2  15  -1  392.73   28.33
  -2  15   1  367.69   27.09
   2  15  -1  423.91   28.12
  -2  15   1  426.18   28.18
  -2 -15   1  428.90   28.27
   2  15  -1  352.07   27.85
  -2  15   0  239.86   18.46
   2 -15   0  246.08   18.82
   2  15   0  178.24   17.74
   2  15   0  255.36   19.14
  -2  15   0  228.75   17.82
   2  15   0  227.23   18.64
   2  15   1 1125.15   68.22
  -2  15  -1 1153.27   67.34
   2  15   1 1147.54   67.88
  -2  15  -1  934.58   67.15
   2 -15   1 1098.83   67.70
  -2 -15  -2  245.81   17.91
   2  15   2  225.06   19.88
  -2  15  -2  239.85   19.28
   2 -15   2  277.82   20.14
   2  15   2  231.53   19.13
  -2  15  -3  126.22   14.07
  -2 -15  -3  155.61   13.36
  -2  15  -3  163.89   14.47
  -2 -15  -3  132.88   12.38
   2  15   3  144.65   13.18
   2 -15   3  158.87   14.52
  -2 -15  -4   12.68    5.32
   2  15   4   15.60    7.33
  -2 -15  -4   19.85    5.25
  -2  15  -4   18.56    6.72
   2 -15   4   15.34    6.48
  -2 -15  -5   19.93    6.06
  -2 -15  -5   10.85    4.57
   2 -15   5   12.35    6.34
  -2 -15  -6    0.60    4.42
   2  15   6   -0.86    6.18
  -2 -15  -6    1.99    4.95
  -2  15  -6    1.72    6.53
   2 -15   6   -1.71    6.20
  -2 -15  -7  387.98   26.36
  -2  15  -7  384.25   29.27
   2  15   7  357.78   28.56
   2 -15   7  379.39   29.85
  -2 -15  -7  367.78   27.49
  -2 -15  -8   25.26    6.11
   2  15   8   36.08    7.31
  -2  15  -8   45.00    8.82
  -2 -15  -8   30.89    5.11
  -2  15  -8   36.64    6.61
   2 -15   8   23.43    8.68
  -2 -15  -9  375.93   26.24
  -2 -15  -9  388.30   24.83
   2  15   9  354.75   25.83
  -2  15  -9  408.31   27.50
  -2  15  -9  403.21   26.41
  -2 -15 -10    2.12    2.62
  -2  15 -10    0.41    3.17
  -2  15 -10   -0.29    2.14
  -2 -15 -11    1.04    2.14
  -2  15 -11    0.26    2.23
   2 -16 -12    3.26    1.81
   2 -16 -12   -0.24    2.03
   2 -16 -11   33.68    4.86
   2  16 -11   30.69    4.29
   2 -16 -11   29.40    4.11
  -2 -16  11   22.39    4.11
   2 -16 -11   29.66    4.48
   2 -16 -10    7.82    3.82
   2 -16 -10    6.53    4.19
   2  16 -10   10.61    4.75
   2 -16 -10   12.29    4.24
  -2 -16  10    8.96    4.28
   2  16  -9  165.15   14.22
   2  16  -9  148.35   13.36
   2 -16  -9  144.57   13.39
   2  16  -9  159.02   12.71
  -2 -16   9  158.96   14.31
   2 -16  -9  134.96   13.60
   2 -16  -8   -1.22    4.78
   2  16  -8    0.67    6.59
   2 -16  -8    1.36    5.36
  -2 -16   8    2.89    5.19
   2  16  -8   -2.18    4.94
   2 -16  -7   39.08    7.22
  -2 -16   7   37.69    7.43
   2  16  -7   26.35    8.45
   2  16  -7   50.27    8.64
   2 -16  -7   23.98    7.02
   2  16  -7   34.73    8.23
  -2 -16   6  247.18   20.23
  -2  16   6  262.45   19.71
   2 -16  -6  240.46   20.14
   2  16  -6  246.08   20.76
   2  16  -6  227.14   20.92
   2 -16  -6  300.25   20.42
   2  16  -6  261.38   21.24
   2  16  -6  214.52   20.09
   2  16  -5   54.53    9.51
   2 -16  -5   56.60    8.17
  -2  16   5   78.19    9.03
   2  16  -5   65.12    9.97
   2 -16  -5   59.71    8.58
   2  16  -5   75.92   11.63
  -2 -16   5   64.63    8.65
   2  16  -5   60.49    9.43
   2  16  -4  144.80   14.89
   2 -16  -4  167.81   13.86
  -2  16   4  132.88   13.16
   2  16  -4  155.96   15.00
   2  16  -4  160.17   15.88
   2  16  -4  142.85   13.81
  -2 -16   4  140.39   13.80
   2 -16  -4  149.46   13.87
   2  16  -3  464.38   31.82
   2  16  -3  404.44   31.49
   2  16  -3  471.38   31.11
  -2  16   3  411.05   29.59
  -2  16   3  454.29   30.73
  -2 -16   3  474.37   31.20
   2  16  -3  442.67   31.79
  -2 -16   2    3.02    4.51
  -2  16   2    4.19    4.80
   2  16  -2   -1.39    5.52
   2  16  -2    5.27    5.58
  -2  16   2   -3.16    3.90
   2  16  -2   -1.17    5.92
   2  16  -1  986.36   62.81
  -2  16   1  976.85   62.25
   2 -16  -1 1036.54   62.92
  -2  16   1  984.67   61.66
   2  16  -1 1002.47   62.73
   2  16  -1  992.05   62.27
   2  16   0    5.43    5.76
  -2  16   0    8.78    5.63
  -2  16   0    5.09    4.62
   2  16   0    0.62    6.76
   2 -16   0    2.61    5.25
   2  16   1   13.09    7.44
  -2 -16  -1    8.70    3.62
  -2  16  -1   13.48    5.45
   2 -16   1    1.97    5.59
   2  16   1    9.07    6.36
  -2 -16  -2   78.97    9.36
  -2 -16  -2   71.44    8.27
   2  16   2   86.24    9.98
   2  16   2   74.92   10.74
  -2  16  -2   83.40   10.06
   2 -16   2   93.34   10.73
   2 -16   3   77.70   10.30
  -2 -16  -3   88.56    9.56
  -2  16  -3   65.05   10.43
  -2 -16  -3   68.71    8.37
   2  16   3   89.84    9.45
  -2  16  -3   90.93   10.53
  -2 -16  -4    5.56    3.80
  -2  16  -4    5.18    5.85
  -2  16  -4   11.64    7.06
   2  16   4   16.04    7.72
  -2 -16  -4    4.78    4.65
   2 -16   4   11.57    6.41
  -2 -16  -5    6.41    4.06
  -2  16  -5    2.65    6.08
   2 -16   5    7.05    6.50
  -2 -16  -5    4.42    5.03
  -2 -16  -6  103.68   12.05
  -2 -16  -6  110.60   11.04
   2 -16   6  126.29   14.57
   2  16   6  121.08   13.73
  -2  16  -6  125.25   13.95
  -2 -16  -7   -1.25    5.04
  -2  16  -7   -2.25    5.39
   2  16   7    3.77    5.73
  -2  16  -7   -0.79    6.03
  -2 -16  -7    3.17    3.42
   2 -16   7    3.39    6.91
  -2  16  -8   87.64    9.87
  -2  16  -8   92.60   10.61
   2  16   8   76.68    9.75
  -2 -16  -8   87.77    9.53
   2 -16   8   67.40   10.60
  -2 -16  -9  178.34   14.05
  -2  16  -9  187.19   14.03
  -2  16  -9  189.81   14.95
  -2 -16  -9  175.05   13.33
  -2 -16 -10   -0.20    1.85
  -2  16 -10   -0.34    2.97
  -2 -16 -11  160.03   10.89
   2 -17 -11   74.47    6.60
   2 -17 -11   77.24    6.88
   2 -17 -10   44.75    5.65
   2 -17 -10   31.88    4.97
   2  17 -10   34.60    5.00
   2 -17 -10   29.20    4.64
  -2 -17  10   27.54    4.96
   2 -17  -9   80.05    8.82
   2 -17  -9   75.84    9.04
   2  17  -9   82.09    8.20
   2  17  -9   84.87    8.76
   2  17  -9   89.84    9.44
  -2 -17   9   83.48    9.61
   2  17  -8  637.22   39.36
   2 -17  -8  558.88   39.15
   2  17  -8  594.04   39.17
   2 -17  -8  547.96   38.35
  -2 -17   8  565.57   39.46
   2  17  -8  629.47   39.98
   2 -17  -7    5.93    5.51
   2  17  -7   18.27    7.17
   2 -17  -7   10.19    5.50
   2  17  -7   13.57    6.82
   2  17  -7   18.57    7.03
  -2 -17   7   18.38    6.38
  -2  17   6   34.12    6.56
   2 -17  -6   39.26    7.12
   2  17  -6   38.45    7.22
   2  17  -6   27.49    7.98
   2 -17  -6   36.40    7.37
   2  17  -6   44.03    8.58
   2  17  -6   56.49    9.72
  -2 -17   6   22.87    6.54
   2 -17  -5   22.21    6.41
   2  17  -5   25.81    8.03
   2 -17  -5   10.53    5.48
   2  17  -5   16.57    9.19
   2  17  -5   14.02    6.24
  -2 -17   5   21.94    6.16
  -2  17   5   15.53    5.05
   2  17  -5   19.19    6.99
  -2  17   4  174.81   15.39
   2  17  -4  158.50   16.53
   2  17  -4  194.78   16.40
   2 -17  -4  163.00   15.44
  -2 -17   4  188.71   15.84
   2 -17  -4  193.14   15.78
   2  17  -4  183.13   17.00
   2  17  -3    4.69    5.55
   2  17  -3    5.75    5.58
  -2  17   3    4.31    4.52
  -2  17   3    3.64    3.82
   2  17  -3   10.51    6.84
  -2 -17   3    5.68    4.94
   2  17  -2  156.09   14.64
  -2 -17   2  161.72   14.70
   2  17  -2  151.70   15.42
  -2  17   2  159.91   13.92
   2  17  -2  174.09   15.50
  -2  17   2  157.10   14.74
   2  17  -1    5.39    5.59
  -2  17   1    6.89    4.34
   2  17  -1    1.27    6.18
  -2  17   1    2.57    4.84
   2  17  -1    1.45    5.36
   2  17   0   40.45    8.23
  -2  17   0   51.63    7.63
   2  17   0   53.66    9.40
   2 -17   0   52.89    8.73
  -2  17   0   59.13    8.82
   2  17   1  310.74   23.17
  -2 -17  -1  258.75   19.79
   2  17   1  289.07   22.31
   2 -17   1  290.48   22.38
  -2  17  -1  279.54   21.58
  -2 -17  -2   12.43    3.99
   2  17   2    9.11    6.89
   2  17   2   17.61    6.15
  -2  17  -2   13.50    5.77
  -2 -17  -2   12.16    5.06
   2 -17   2    6.89    5.75
  -2 -17  -3   80.19    9.31
  -2 -17  -3   61.09    7.79
  -2  17  -3   98.63   10.85
   2  17   3   71.46    8.88
  -2  17  -3   76.50   10.85
   2 -17   3   73.87   10.18
  -2 -17  -4  936.73   60.82
  -2  17  -4  957.71   63.82
   2  17   4  917.23   63.37
  -2  17  -4 1049.07   63.61
  -2 -17  -4 1070.87   62.14
   2 -17   4 1000.48   63.31
  -2 -17  -5   23.01    5.47
  -2 -17  -5   25.00    6.61
  -2  17  -5   32.94    8.51
   2 -17   5   30.53    8.28
  -2 -17  -6  161.55   14.96
  -2  17  -6  176.83   16.85
   2  17   6  152.78   15.90
   2 -17   6  183.72   17.31
   2  17   7   41.24    8.05
  -2 -17  -7   34.69    7.06
   2 -17   7   37.57    8.93
  -2  17  -7   46.99    7.71
  -2  17  -7   45.87    8.65
  -2 -17  -8   13.42    4.54
  -2  17  -8   11.77    4.41
  -2  17  -8    8.72    5.15
   2  17   8    8.37    4.57
  -2 -17  -9   36.73    4.44
  -2 -17  -9   36.52    5.20
  -2  17  -9   38.09    5.70
  -2  17  -9   35.74    4.69
  -2 -17 -10    8.56    2.81
  -2  17 -10    5.04    2.56
   2 -18 -10    7.10    2.86
   2 -18 -10    5.66    2.62
   2 -18 -10    4.78    2.80
   2 -18  -9    7.41    3.64
   2 -18  -9    8.73    3.99
   2  18  -9   10.70    4.25
   2  18  -9    6.07    3.06
   2 -18  -9    7.15    3.59
   2  18  -9    8.50    3.29
  -2 -18   9    4.06    3.79
   2 -18  -8   50.34    7.52
   2 -18  -8   55.48    8.06
   2  18  -8   70.94    8.53
   2  18  -8   58.72    7.87
   2  18  -8   69.63    8.72
  -2 -18   8   64.98    8.69
   2 -18  -7   26.59    6.10
   2 -18  -7   21.02    6.70
   2  18  -7   45.88    8.18
   2  18  -7   29.12    7.05
   2  18  -7   25.64    7.56
  -2 -18   7   28.10    6.94
   2  18  -6  403.14   28.73
   2 -18  -6  421.82   28.21
   2 -18  -6  393.72   28.49
  -2  18   6  404.97   27.95
   2  18  -6  389.77   28.80
   2  18  -6  368.80   29.40
  -2 -18   6  386.56   28.77
   2 -18  -5  464.11   29.36
   2  18  -5  371.40   30.04
   2  18  -5  433.82   29.95
   2  18  -5  397.03   30.59
   2 -18  -5  443.69   29.67
  -2 -18   5  400.33   29.49
  -2  18   5  381.55   28.63
   2 -18  -4  333.14   24.98
  -2  18   4  353.96   25.02
   2 -18  -4  357.05   25.05
   2  18  -4  349.67   26.45
   2  18  -4  332.12   25.49
  -2 -18   4  342.40   25.30
   2  18  -4  314.06   26.36
   2  18  -3   16.59    6.89
   2 -18  -3   14.50    5.76
  -2  18   3   13.52    4.80
  -2  18   3   15.60    5.47
   2  18  -3    7.28    6.10
   2  18  -3   12.42    6.65
  -2 -18   3   18.48    6.00
   2 -18  -3   21.12    6.78
  -2  18   2   12.15    5.45
   2  18  -2   19.84    7.28
  -2  18   2   17.12    5.25
   2  18  -2   12.66    6.49
   2  18  -2   14.75    6.83
   2  18  -1   18.12    6.75
  -2  18   1    4.57    5.09
  -2  18   1    9.86    4.69
   2  18  -1    9.20    6.96
   2  18  -1   10.96    6.41
   2  18   0  120.61   13.18
  -2  18   0   94.99   11.65
   2  18   0  103.55   12.13
   2  18   0  110.36   12.52
  -2  18   0  119.73   11.85
  -2 -18  -1   44.02    7.29
   2  18   1   39.45    8.38
   2  18   1   30.84    7.68
   2 -18   1   56.44    9.03
  -2  18  -1   49.79    7.88
   2 -18   2  340.23   25.12
  -2 -18  -2  308.40   23.47
   2  18   2  352.17   26.12
   2  18   2  298.57   23.50
  -2  18  -2  326.74   24.30
   2  18   3  259.87   20.62
  -2 -18  -3  286.51   21.50
  -2  18  -3  302.09   23.48
  -2  18  -3  291.93   22.86
   2 -18   3  298.03   22.88
  -2 -18  -4    2.98    4.66
  -2  18  -4    2.49    6.01
  -2  18  -4    4.46    5.72
   2 -18   4    8.81    6.72
  -2 -18  -5    4.81    5.11
   2 -18   5    8.40    6.58
  -2  18  -5    0.82    6.44
  -2  18  -6  344.16   25.58
  -2 -18  -6  321.64   23.94
   2 -18   6  338.20   26.23
   2  18   6  312.70   25.06
   2  18   7  111.24   11.94
  -2 -18  -7  132.62   11.92
  -2  18  -7  124.97   12.97
  -2  18  -7  141.87   12.66
   2 -18   7  120.54   13.68
   2  18   8   83.32    8.26
  -2  18  -8   94.27    9.60
  -2  18  -8   82.55    8.22
  -2 -18  -8   87.90    8.50
  -2 -18  -9    4.26    2.45
  -2  18  -9    0.99    2.73
   2 -19 -10  132.85    9.47
   2 -19  -9   72.49    6.90
  -2 -19   9   59.24    6.21
   2 -19  -9   55.21    6.01
   2 -19  -9   80.07    6.92
   2 -19  -8   59.22    7.69
   2 -19  -8   64.37    7.69
   2  19  -8   72.40    8.00
   2  19  -8   72.50    7.94
   2  19  -8   65.13    7.66
  -2 -19   8   94.67    8.92
   2 -19  -7   95.11   10.79
   2  19  -7  101.39   11.52
   2  19  -7  112.01   11.73
   2 -19  -7  125.48   11.29
  -2 -19   7  104.32   11.18
   2  19  -7  103.29   11.47
   2 -19  -6   60.34    8.13
   2  19  -6   50.68    7.77
   2  19  -6   65.93   10.49
   2  19  -6   48.56    8.92
   2 -19  -6   53.54    7.98
   2  19  -6   56.06    9.22
  -2 -19   6   47.98    8.04
   2 -19  -5   38.65    7.23
   2 -19  -5   49.76    7.42
   2  19  -5   47.30    8.65
  -2 -19   5   39.73    7.38
  -2  19   5   46.00    7.05
   2  19  -5   47.26    8.44
   2  19  -5   36.65    7.83
   2  19  -4    4.07    6.47
   2 -19  -4   14.81    5.55
  -2  19   4   14.80    5.29
   2 -19  -4   12.18    5.40
   2  19  -4   11.18    6.27
   2  19  -4   24.80    7.16
   2 -19  -3   78.20    9.81
  -2  19   3   81.27    9.72
   2  19  -3   76.39   11.10
   2 -19  -3   90.34   10.23
   2  19  -3   82.62   10.71
   2  19  -3   78.77   10.35
   2  19  -2   51.19    9.35
  -2  19   2   62.12    8.59
   2  19  -2   62.20    9.22
  -2  19   2   43.12    7.33
   2  19  -2   63.40    9.67
  -2  19   1   10.11    4.83
   2  19  -1   23.00    7.27
  -2  19   1    8.35    5.42
   2  19  -1   16.51    7.92
   2  19  -1   20.86    6.73
   2  19  -1   11.25    7.00
   2  19   0  174.24   16.43
   2  19   0  175.58   16.05
  -2  19   0  162.27   15.28
  -2  19   0  156.48   14.43
  -2 -19  -1  316.06   22.64
   2  19   1  307.11   23.35
  -2  19  -1  271.64   22.43
   2  19   1  319.76   24.57
  -2 -19  -2  216.87   17.37
   2  19   2  202.33   19.15
  -2  19  -2  206.68   18.06
   2  19   2  235.18   17.81
   2 -19   2  227.62   18.92
  -2  19  -3   89.41   12.04
   2  19   3   94.40    9.67
  -2  19  -3  106.79   11.86
  -2 -19  -3  102.21   10.70
   2 -19   3  113.28   12.43
  -2 -19  -4   94.21   10.22
  -2  19  -4   88.48   11.43
   2 -19   4   97.87   11.98
  -2  19  -4   96.66   12.53
  -2  19  -5  133.66   14.43
  -2  19  -5  137.44   14.59
  -2 -19  -5  167.61   13.80
   2  19   5  129.21   14.48
   2 -19   5  154.24   14.99
  -2 -19  -6  107.99   10.98
   2  19   6  106.91   12.08
  -2  19  -6  128.39   12.34
   2 -19   6  121.25   13.26
  -2  19  -7   34.16    5.94
  -2 -19  -7   44.20    5.92
  -2  19  -7   46.56    7.45
   2  19   7   40.18    6.56
   2 -19   7   23.49    7.22
  -2 -19  -8  124.22    9.49
  -2  19  -8  133.24   10.46
  -2 -19  -8  106.71    8.49
  -2  19  -8  112.89    9.08
  -2  19  -9   79.97    6.68
   2 -20  -9   18.73    2.96
   2 -20  -9   23.59    3.22
   2 -20  -8  123.02    9.67
   2 -20  -8  118.71    9.68
   2  20  -8  116.86    9.52
   2  20  -8  100.76    8.94
   2 -20  -8  102.79    8.48
   2 -20  -7    4.89    3.83
   2  20  -7    2.73    5.02
   2  20  -7    2.50    4.69
   2  20  -7    1.01    4.27
   2 -20  -7    2.86    4.19
   2 -20  -6    7.97    4.76
   2  20  -6   10.49    6.13
   2 -20  -6    8.60    4.75
   2  20  -6    9.56    5.51
   2  20  -6   11.98    6.87
   2  20  -5    5.53    8.00
   2 -20  -5    9.50    4.72
   2 -20  -5    6.23    4.70
   2  20  -5   11.81    6.94
   2  20  -5    3.95    4.89
  -2  20   5    1.57    4.18
   2  20  -5   20.14    6.83
   2 -20  -4   86.96    9.57
   2 -20  -4   94.64   10.00
  -2  20   4   72.61    9.33
   2  20  -4   95.40   11.62
   2  20  -4   82.70   10.86
   2  20  -4   77.99   10.67
   2  20  -3   70.33   11.20
   2  20  -3   87.61   14.02
   2  20  -3   97.87   11.65
  -2  20   3   93.30   10.37
   2 -20  -3  110.50   10.67
   2  20  -3   98.78   11.60
   2 -20  -3  101.16   10.58
   2 -20  -2  799.60   47.98
   2 -20  -2  771.58   48.10
   2  20  -2  746.60   48.39
   2  20  -2  700.12   50.34
  -2  20   2  717.06   47.71
   2  20  -2  706.68   49.24
   2  20  -1   45.29    8.30
   2  20  -1   63.44    9.80
  -2  20   1   51.42    7.15
  -2  20   1   45.72    7.82
   2  20  -1   36.37    8.91
   2  20   0  330.14   26.18
  -2  20   0  362.22   25.81
  -2 -20   0  344.41   24.38
   2  20   0  342.62   25.89
  -2  20   0  342.35   24.60
  -2 -20  -1   13.45    4.84
   2  20   1   12.52    6.55
  -2  20  -1   10.29    4.86
   2  20   1   12.53    5.57
  -2 -20  -2   41.40    6.63
   2  20   2   45.94    6.98
   2  20   2   46.23    8.97
  -2  20  -2   49.34    7.98
   2 -20   3   96.00   10.77
  -2  20  -3   67.97    9.55
  -2 -20  -3   69.36    8.60
  -2  20  -3   64.54   10.05
  -2 -20  -4   16.58    5.12
  -2  20  -4   22.79    6.80
  -2  20  -4   18.46    6.56
   2 -20   4   19.46    6.64
  -2  20  -5   34.57    7.25
   2  20   5   30.39    7.38
  -2  20  -5   41.23    8.07
  -2 -20  -5   36.30    6.23
   2 -20   5   40.57    8.23
  -2 -20  -6   97.98    9.48
   2  20   6   94.95   10.42
  -2  20  -6  115.31   10.51
   2 -20   6   97.41   11.17
  -2 -20  -7    1.56    2.72
   2  20   7   -2.68    3.10
  -2  20  -7    2.62    2.84
  -2  20  -7   -0.42    3.53
  -2  20  -8    6.99    2.68
  -2 -20  -8    3.15    1.84
   2 -21  -8    3.81    2.14
   2 -21  -8    4.10    2.07
   2  21  -7   51.37    6.60
   2  21  -7   40.13    5.46
   2 -21  -7   44.23    5.56
   2 -21  -7   42.37    5.51
   2 -21  -6   21.52    4.94
   2 -21  -6   16.58    4.82
   2  21  -6   20.80    6.62
   2  21  -6   21.47    6.00
   2 -21  -5   -0.46    3.39
   2  21  -5    3.59    4.88
   2  21  -5   -0.53    3.88
   2  21  -5    2.35    6.39
   2 -21  -5    1.47    3.76
   2  21  -4  110.61   12.27
   2 -21  -4  121.67   10.93
   2 -21  -4  120.89   10.92
   2  21  -4   86.71   11.05
  -2  21   4  108.01   10.64
   2 -21  -3   64.79    7.72
   2  21  -3   50.38    9.17
   2  21  -3   47.45   10.38
   2 -21  -3   39.29    6.73
   2  21  -3   54.22    8.28
  -2  21   3   58.86    7.48
   2 -21  -2   -0.50    4.24
   2  21  -2    3.92    7.12
   2 -21  -2   -0.52    4.14
   2  21  -2   15.57    6.56
  -2  21   2   -2.70    4.54
  -2 -21   1    2.79    3.94
   2 -21  -1   -1.05    3.99
   2  21  -1    3.61    6.17
  -2  21   1    1.67    4.55
   2  21  -1    4.13    6.33
  -2  21   1    0.91    3.73
  -2  21   0  305.74   22.79
  -2 -21   0  280.13   21.32
  -2  21   0  311.97   22.00
   2  21   0  309.30   23.97
   2  21   0  324.52   23.11
  -2 -21  -1   17.02    4.51
   2  21   1   15.20    6.34
   2  21   1   16.78    5.37
  -2  21  -1   13.35    5.10
   2  21   2  117.25   11.13
  -2  21  -2  136.51   12.78
  -2  21  -3   83.18   10.46
  -2 -21  -3   75.10    8.52
  -2  21  -3   94.83   10.06
  -2 -21  -4    2.67    3.66
  -2  21  -4    3.47    4.98
   2  21   4    5.07    5.79
  -2  21  -4   -1.22    4.70
  -2  21  -5  172.45   14.78
   2  21   5  174.23   14.94
  -2  21  -5  194.70   15.49
  -2 -21  -5  178.44   13.81
   2  21   6   15.48    4.48
  -2 -21  -6   23.70    4.11
  -2  21  -6   23.97    4.30
  -2  21  -7    8.33    2.86
   2  22  -6   17.05    5.04
   2 -22  -6   12.56    3.45
   2 -22  -6   13.62    3.45
   2 -22  -5  351.83   23.59
   2 -22  -5  330.15   23.52
   2  22  -5  403.71   26.62
   2 -22  -4   73.90    7.87
   2 -22  -4   71.62    7.82
   2  22  -4   76.75    8.98
  -2 -22   3   24.09    4.77
   2 -22  -3   20.95    4.97
   2 -22  -3   15.12    4.47
   2  22  -3   21.68    7.61
  -2  22   3   18.90    4.74
   2  22  -3   29.17    7.20
  -2 -22   2  153.71   12.66
   2  22  -2  164.15   15.16
   2 -22  -2  162.05   13.09
  -2  22   2  161.83   13.48
   2  22  -2  167.70   15.33
   2 -22  -2  160.71   13.11
  -2 -22   1    7.90    4.08
   2 -22  -1    9.05    4.49
   2  22  -1    6.73    5.59
  -2  22   1    8.89    4.37
   2 -22  -1    9.29    3.89
   2  22  -1    6.32    5.31
   2 -22   0   31.49    5.49
  -2 -22   0   31.49    5.09
   2 -22   0   28.73    5.71
   2  22   0   44.83    7.60
  -2  22   0   29.96    6.13
   2  22   0   34.54    6.29
  -2  22   0   34.87    5.58
  -2 -22  -1  111.82   10.15
  -2  22  -1  123.06   10.81
   2  22   1  114.29   10.19
  -2  22  -2    0.93    3.85
  -2 -22  -2    9.01    3.92
  -2 -22  -3  225.91   17.02
   2  22   3  268.06   19.72
  -2  22  -3  238.20   18.61
  -2  22  -3  239.26   18.14
  -2 -22  -4    1.71    3.01
  -2  22  -4    2.91    4.12
   2  22   4    4.54    4.98
  -2  22  -4    1.87    4.20
  -2 -22  -5   74.62    6.66
  -2  22  -5   80.60    7.54
  -2  22  -5   88.23    8.17
   2 -23  -5    1.30    2.22
   2  23  -5    1.68    3.83
   2 -23  -4   28.14    4.47
   2 -23  -4   28.45    4.30
   2 -23  -3   61.97    6.44
  -2 -23   3   55.19    5.89
   2 -23  -3   69.67    6.70
   2  23  -3   61.34    8.61
   2  23  -2   13.88    5.12
   2 -23  -2    7.19    3.29
  -2 -23   2    3.45    2.75
   2 -23  -2    3.88    3.16
  -2  23   2    7.15    3.58
  -2 -23   1    1.28    2.80
   2 -23  -1    3.17    3.27
  -2  23   1    4.66    3.88
   2  23  -1    1.32    3.87
   2 -23  -1    2.15    2.97
  -2 -23   0   28.33    4.51
   2 -23   0   28.93    4.77
  -2  23   0   36.24    5.78
   2 -23   0   25.80    4.59
   2  23   0   29.77    4.93
  -2  23   0   22.95    4.54
  -2 -23  -1    4.14    2.92
   2 -23   1    1.49    3.42
   2 -23   1    4.04    3.21
  -2 -23  -2    1.83    2.57
   2 -23   2    4.36    3.10
  -2  23  -2    2.23    3.26
  -2 -23  -3   98.37    8.67
   2  23   3  123.98   11.00
  -2  23  -3  123.52   10.57
   2 -23   3  111.36    9.53
  -2  23  -3  129.86   10.17
   2  23   4   47.82    6.07
  -2  23  -4   57.13    6.14
   2 -24  -2   87.09    7.34
   2 -24  -1  108.85    8.78
  -2  24   1  112.00    9.42
  -2  24   0    6.25    3.26
   2  24   0    8.17    5.02
   2 -24   0    0.28    2.41
   2 -24   1   28.37    4.16
   2  24   1   17.86    5.33
  -2  24  -1   32.94    4.96
   3   0 -15   28.13    4.17
   3   0 -14    0.95    2.75
   3   0 -14    0.51    3.68
   3   0 -14    0.45    3.39
   3   0 -13  106.56   10.29
   3   0 -13  108.19   11.83
   3   0 -13  127.10   11.87
   3   0 -12    0.72    5.24
   3   0 -12    0.67    4.29
   3   0 -11   16.71    6.23
   3   0 -11   19.88    5.65
   3   0 -11   19.36    6.39
   3   0 -10    1.57    4.90
   3   0 -10    1.51    5.47
   3   0 -10   -0.72    5.08
   3   0  -9  101.41   10.22
   3   0  -9  121.94   11.51
   3   0  -9  121.94   11.94
   3   0  -9  101.01   12.11
   3   0  -9  122.90   12.71
   3   0  -8    0.53    4.16
   3   0  -8    1.29    3.22
  -3   0   8    3.50    7.07
   3   0  -8    1.32    4.82
   3   0  -8    0.55    5.36
   3   0  -8   -0.66    4.43
   3   0  -7 1522.02   87.99
  -3   0   7 1463.32   90.21
   3   0  -7 1495.68   89.75
   3   0  -7 1412.94   88.61
   3   0  -7 1516.62   88.99
   3   0  -6   -2.90    3.52
   3   0  -6    1.65    2.93
   3   0  -6   -1.02    3.71
  -3   0   5 4256.12  243.04
  -3   0   4    0.40    1.10
  -3   0   3  179.53   11.18
  -3   0   3  201.62   11.77
  -3   0   3  172.32   11.67
  -3   0   2    1.73    1.10
  -3   0   2   -0.49    1.07
  -3   0   2    0.09    1.27
  -3   0   1  152.38    9.87
  -3   0   0    1.37    1.04
   3   0   0    0.13    1.67
  -3   0  -1  923.79   52.38
   3   0   1  878.02   53.00
   3   0   2    2.58    1.37
   3   0   2   -0.25    2.60
  -3   0  -2    5.99    5.60
   3   0   3  121.63    8.66
   3   0   3  116.78   10.14
  -3   0  -3  126.60   12.71
  -3   0  -4    7.97    9.38
   3   0   4    5.32    7.60
   3   0   4    1.89    2.45
  -3   0  -4   -0.75    1.87
  -3   0  -5 1286.85   74.19
   3   0   5 1087.22   73.07
  -3   0  -5 1231.62   72.87
   3   0   5 1286.68   74.48
  -3   0  -5 1271.53   72.03
   3   0   5 1171.16   73.30
   3   0   6    3.28    4.01
   3   0   6    4.32    3.83
  -3   0  -6   -0.32    1.92
   3   0   7  891.76   55.40
   3   0   8    1.06    4.90
  -3   0  -8   -0.49    4.65
   3   0   9   21.05    5.52
  -3   0  -9   29.78    6.38
  -3   0  -9   30.14    5.32
  -3   0 -10    0.52    3.90
  -3   0 -10    2.44    3.58
  -3   0 -11   84.91    9.07
  -3   0 -11   92.40    8.80
  -3   0 -12    0.40    3.22
  -3   0 -13  394.01   25.11
  -3   0 -14    0.94    1.98
   3   1 -16   14.81    2.87
   3  -1 -15  170.77   11.94
   3  -1 -15  149.05   12.17
   3   1 -15  156.60   11.59
   3   1 -14   98.66    8.51
   3  -1 -14   94.77    8.38
   3  -1 -14   98.32    9.61
   3  -1 -14   97.73    9.85
   3   1 -14  105.25    9.65
   3   1 -13   42.49    6.09
   3  -1 -13   42.86    6.09
   3  -1 -13   35.26    6.84
   3   1 -13   40.23    6.56
   3  -1 -13   45.67    7.25
   3   1 -12  299.49   23.24
   3   1 -12  340.00   25.30
   3  -1 -12  321.80   24.91
   3  -1 -12  324.42   24.56
   3   1 -12  353.10   24.70
   3  -1 -11  163.88   13.79
   3   1 -11  169.36   15.11
   3   1 -11  132.89   14.72
   3  -1 -11  131.61   14.52
   3  -1 -11  146.38   14.51
   3  -1 -10    3.66    3.79
   3  -1 -10    1.62    5.40
   3   1 -10    0.72    5.08
   3   1 -10   10.81    6.09
   3  -1 -10    7.34    5.74
   3   1 -10   -1.01    4.51
   3  -1 -10   -1.44    5.77
   3   1  -9  881.69   57.83
   3  -1  -9  913.15   56.95
   3  -1  -9  876.24   57.89
   3   1  -9  982.63   56.79
   3  -1  -9  893.65   56.73
   3  -1  -9  821.53   57.50
   3   1  -9  952.74   58.60
   3  -1  -9  918.99   56.11
   3   1  -8  384.24   26.39
   3  -1  -8  372.12   25.11
   3  -1  -8  330.99   26.04
   3   1  -8  398.42   27.36
   3   1  -8  379.84   25.57
   3  -1  -8  357.12   26.62
   3   1  -8  405.93   27.41
   3  -1  -8  368.77   26.10
   3   1  -8  346.73   24.73
   3  -1  -7   30.64    6.15
   3   1  -7   37.65    5.93
   3   1  -7   25.46    4.78
   3  -1  -7   37.32    5.52
  -3  -1   7   24.24    9.39
   3   1  -7   17.80    5.51
  -3  -1   7   22.22    4.54
  -3   1   7   25.28    8.28
   3   1  -7   27.41    5.92
   3  -1  -7   38.82    6.59
   3   1  -7   29.07    4.49
   3  -1  -7   26.03    5.55
  -3   1   6  286.41   22.23
  -3   1   6  313.70   19.93
   3  -1  -6  292.14   21.45
   3  -1  -6  312.37   20.21
   3  -1  -6  340.71   22.47
   3   1  -6  285.93   21.18
   3   1  -6  310.78   20.98
   3  -1  -6  310.02   20.57
   3   1  -6  283.08   20.02
   3  -1  -6  298.29   20.75
  -3   1   5  419.60   24.82
   3   1  -5  393.20   25.40
  -3   1   4  290.22   18.72
  -3  -1   4  290.11   17.58
  -3  -1   4  303.31   17.39
  -3  -1   3  989.27   56.75
  -3   1   3  932.84   57.22
  -3  -1   3 1034.19   57.69
  -3  -1   3 1012.26   56.60
  -3   1   3  959.57   57.49
  -3   1   2  504.38   29.60
  -3  -1   2  491.58   29.29
  -3  -1   2  511.23   29.42
  -3   1   2  508.39   29.53
  -3   1   1   27.05    2.82
   3   1  -1   20.41    2.29
  -3  -1   1   19.33    1.59
  -3  -1   1   21.32    2.64
   3   1   0 2118.49  123.40
  -3   1   0 2180.89  123.74
  -3   1   0 2150.40  123.00
   3  -1   0 2182.50  123.55
   3  -1   1  539.81   32.47
   3   1   1  541.09   32.62
  -3   1  -1  533.87   33.83
  -3   1  -1  551.63   31.94
   3  -1   2    2.28    1.56
  -3   1  -2    5.45    1.89
   3   1   2    3.41    2.84
  -3  -1  -2    4.53    3.92
  -3   1  -2    4.17    5.94
   3   1   2    1.72    1.29
  -3  -1  -2   -0.69    5.77
  -3   1  -3 2611.54  151.47
   3   1   3 2349.06  149.88
  -3  -1  -3 2440.76  149.94
   3   1   3 2648.27  148.25
   3  -1   3 2504.11  148.07
  -3  -1  -3 2789.89  148.33
   3  -1   4  271.30   17.86
   3   1   4  239.48   19.19
  -3   1  -4  265.20   18.21
  -3   1  -4  280.71   22.85
   3   1   4  250.91   17.89
  -3  -1  -4  272.00   17.18
  -3   1  -4  266.18   19.26
  -3   1  -5  751.58   44.55
  -3  -1  -5  798.14   45.43
   3   1   5  688.78   45.13
  -3   1  -5  754.97   45.95
   3   1   5  656.76   44.63
   3  -1   5  626.63   44.57
   3  -1   5  728.31   44.94
  -3  -1  -5  782.68   43.54
   3  -1   5  686.49   45.39
  -3  -1  -5  696.48   48.21
  -3   1  -6  125.16   11.57
   3   1   6  137.86   12.43
   3   1   6  141.88   12.32
   3  -1   6  161.91   12.59
   3  -1   6  143.30   12.83
  -3   1  -6  141.98   11.04
  -3  -1  -6  139.52   10.64
   3   1   7    2.64    4.69
   3  -1   7    6.34    4.67
  -3   1  -7    6.95    3.36
   3   1   8  347.63   25.43
  -3   1  -8  384.42   24.69
   3  -1   8  328.70   24.97
  -3  -1  -8  376.61   25.28
   3  -1   9   57.08    7.70
   3   1   9   60.61    7.95
  -3   1  -9   64.75    8.14
  -3  -1  -9   56.77    7.77
  -3   1  -9   53.19    6.84
  -3  -1  -9   51.47    7.03
  -3   1  -9   46.85    7.40
  -3  -1 -10   12.13    4.52
  -3  -1 -10   20.63    5.17
  -3   1 -10   16.33    4.41
  -3  -1 -10   14.72    5.32
  -3   1 -10   12.75    5.06
  -3  -1 -11   66.08    7.51
  -3  -1 -11   79.46    8.13
  -3   1 -11   62.35    7.03
  -3  -1 -12   87.46    8.36
  -3   1 -12   92.45    8.77
  -3  -1 -12   79.55    7.99
  -3  -1 -13   16.84    3.33
  -3   1 -13   16.62    3.39
  -3  -1 -14   -0.23    1.96
  -3   1 -14    1.42    1.92
   3  -2 -16   60.64    5.12
   3   2 -16   47.54    4.78
   3  -2 -15   33.28    4.99
   3   2 -15   32.54    4.20
   3  -2 -15   34.51    4.58
   3   2 -14   78.78    7.33
   3  -2 -14   75.34    7.25
   3  -2 -14   77.84    8.33
   3   2 -14   78.61    7.99
   3  -2 -14   81.68    8.76
   3   2 -13    6.25    3.98
   3  -2 -13    3.71    4.62
   3   2 -13    1.10    4.07
   3  -2 -13    2.93    4.17
   3   2 -12   44.59    7.38
   3  -2 -12   68.98    9.00
   3  -2 -12   57.14    8.98
   3   2 -12   56.24    8.54
   3   2 -11  147.47   13.51
   3  -2 -11  148.80   13.22
   3  -2 -11  154.45   14.71
   3  -2 -11  138.98   13.59
   3   2 -11  150.28   14.31
   3  -2 -11  162.48   14.88
   3   2 -11  145.25   15.03
   3  -2 -10  744.13   45.40
   3   2 -10  719.38   44.82
   3  -2 -10  726.50   45.72
   3   2 -10  657.68   47.10
   3  -2 -10  671.86   46.56
   3  -2 -10  704.83   46.86
   3   2 -10  697.81   46.90
   3  -2  -9  309.88   22.97
   3  -2  -9  316.90   23.99
   3   2  -9  346.99   23.37
   3   2  -9  331.42   25.39
   3   2  -9  311.11   24.68
   3  -2  -9  324.69   24.63
   3  -2  -9  324.14   23.89
   3  -2  -8  131.42   14.10
   3  -2  -8  188.35   14.18
   3   2  -8  166.40   15.38
   3   2  -8  171.45   15.29
   3  -2  -8  163.58   14.92
   3   2  -8  190.11   14.79
   3  -2  -8  156.48   14.45
   3  -2  -7  413.13   26.62
   3  -2  -7  408.99   27.24
  -3   2   7  406.12   27.92
  -3   2   7  394.43   26.88
  -3  -2   7  415.29   26.83
   3   2  -7  369.95   27.92
   3   2  -7  400.84   27.58
   3  -2  -7  370.65   27.10
   3   2  -7  399.25   28.24
   3  -2  -7  415.51   28.60
   3   2  -7  448.56   26.63
   3  -2  -7  380.31   27.40
   3   2  -7  428.85   27.06
   3   2  -6   42.88    6.13
   3  -2  -6   56.12    7.11
  -3  -2   6   31.87    2.41
   3  -2  -6   55.49    5.83
   3  -2  -6   54.41    5.84
   3   2  -6   34.51    2.88
  -3  -2   6   52.30    5.55
   3  -2  -6   40.72    5.41
  -3   2   6   54.84    5.07
   3  -2  -6   45.94    5.27
  -3   2   6   45.76    7.69
   3   2  -6   48.03    5.07
   3   2  -6   50.82    6.09
  -3  -2   5  291.99   17.04
   3   2  -5  230.33   14.28
   3   2  -5  199.51   15.51
  -3   2   5  258.91   15.34
  -3   2   5  239.35   16.17
  -3   2   4  432.97   26.98
   3   2  -4  446.41   26.71
  -3  -2   4  446.48   27.51
  -3   2   3  972.08   57.32
  -3  -2   3  981.80   56.61
  -3  -2   3 1026.15   57.59
  -3  -2   3  969.89   57.55
  -3  -2   2 3161.18  183.80
  -3  -2   2 3154.55  184.05
  -3   2   2 3345.94  183.93
  -3   2   2 3278.75  184.39
   3   2  -1  868.83   49.48
  -3   2   1  857.37   49.98
  -3  -2   1  841.53   49.94
  -3   2   0   49.13    3.75
  -3   2   0   49.25    4.29
   3   2   0   47.19    4.04
  -3  -2   0   44.41    4.16
  -3  -2   0   47.19    6.02
  -3   2   0   32.14    5.60
   3   2   1  149.15    9.07
  -3   2  -1  161.13    9.02
  -3  -2  -1  155.30   10.69
  -3   2  -1  161.21   11.49
  -3   2  -1  159.22    8.12
  -3  -2  -1  161.75    7.20
  -3  -2  -2  527.29   32.61
   3   2   2  529.46   34.66
  -3   2  -2  611.35   36.54
  -3   2  -2  593.90   33.20
  -3  -2  -2  571.79   35.25
   3   2   2  551.00   32.56
   3  -2   3    2.36    1.82
   3   2   3    5.00    2.03
   3   2   3    2.29    3.78
  -3  -2  -3   15.35    4.36
  -3   2  -3    6.60   10.06
  -3  -2  -3    4.59    1.94
  -3   2  -4    9.63   10.93
   3   2   4    2.43    3.76
   3  -2   4    1.64    3.10
  -3  -2  -4    2.00    3.52
   3  -2   4    1.67    4.30
   3   2   4    3.75    2.96
   3  -2   4    6.82    2.65
  -3   2  -4    6.53    3.66
   3   2   4    7.22    4.66
  -3  -2  -4    1.60    7.53
  -3  -2  -4    1.11    1.82
   3  -2   5  262.05   20.05
  -3  -2  -5  271.40   18.92
   3  -2   5  245.23   19.45
   3  -2   5  276.37   20.62
   3   2   5  302.66   23.76
   3   2   5  280.10   19.67
  -3   2  -5  279.99   20.71
   3  -2   5  289.35   19.86
   3   2   5  267.64   20.39
  -3   2  -5  289.69   19.58
  -3  -2  -5  293.27   18.26
  -3  -2  -5  260.77   23.13
   3  -2   6  202.70   15.96
   3  -2   6  173.86   16.28
   3   2   6  211.43   16.90
  -3   2  -6  208.57   15.69
  -3   2  -6  210.37   15.32
   3   2   6  226.70   16.24
  -3  -2  -6  212.14   14.53
   3   2   7   37.98    7.04
   3  -2   7   42.19    6.80
  -3  -2  -7   36.07    6.46
   3  -2   8  424.57   29.86
   3   2   8  439.59   30.64
  -3  -2  -8  445.89   30.06
  -3   2  -8  473.93   30.45
   3  -2   9  217.13   17.31
  -3  -2  -9  215.03   17.54
   3   2   9  234.84   18.04
  -3   2  -9  228.64   17.94
  -3   2 -10  761.25   45.99
  -3  -2 -10  698.27   45.46
  -3  -2 -10  687.84   45.26
  -3  -2 -11  259.80   18.27
  -3  -2 -11  218.92   17.79
  -3   2 -11  254.26   18.58
  -3   2 -12    1.24    3.40
  -3  -2 -12   -2.32    3.05
  -3  -2 -12    1.92    3.24
  -3   2 -13   24.06    4.58
  -3   2 -13   33.33    4.31
  -3  -2 -13   31.72    4.20
  -3   2 -14   21.22    3.24
  -3  -2 -14   19.25    3.15
   3   3 -16   29.32    3.36
   3  -3 -16   26.30    3.28
   3   3 -15    1.03    2.98
   3  -3 -15    2.04    2.94
   3   3 -15    1.65    2.21
   3  -3 -15    1.83    2.62
   3  -3 -14  165.13   13.01
   3   3 -14  188.78   13.30
   3   3 -14  177.65   13.94
   3  -3 -14  198.28   14.74
   3  -3 -14  194.74   14.96
   3   3 -13  446.73   29.22
   3   3 -13  428.48   29.73
   3  -3 -13  430.54   30.56
   3  -3 -13  454.25   30.67
   3   3 -12  425.44   28.82
   3  -3 -12  425.16   30.08
   3   3 -12  401.34   29.42
   3  -3 -12  427.55   30.33
   3   3 -11  238.00   18.99
   3  -3 -11  258.08   19.14
   3  -3 -11  218.22   19.46
   3  -3 -11  262.33   20.71
   3   3 -11  247.75   20.03
   3  -3 -10   33.04    7.20
   3  -3 -10   29.34    6.01
   3   3 -10   22.24    7.19
   3  -3 -10   19.15    6.62
   3   3 -10   25.10    7.05
   3  -3 -10   31.84    6.89
   3  -3  -9  126.52   11.80
   3  -3  -9  117.12   12.58
   3   3  -9  133.48   11.82
   3   3  -9  125.66   13.24
   3  -3  -9  125.76   12.71
   3   3  -9  106.73   13.25
   3  -3  -8    8.66    5.16
   3  -3  -8    8.98    3.68
   3  -3  -8   10.89    4.35
   3   3  -8    9.06    4.71
   3  -3  -8    2.60    5.01
   3   3  -8    9.41    5.45
   3   3  -8    1.99    5.25
   3  -3  -7  122.27   10.03
   3  -3  -7  108.40   10.42
  -3   3   7   99.82   10.76
   3   3  -7  119.65   10.59
   3   3  -7  111.34    9.11
   3   3  -7  110.16   10.97
   3   3  -7   94.71   10.62
   3  -3  -7  102.05   11.14
  -3   3   7  106.26    9.91
  -3  -3   7  111.66    9.87
   3  -3  -7  109.54   10.41
   3  -3  -6   40.31    6.45
   3   3  -6   33.64    3.61
  -3   3   6   44.84    4.79
   3  -3  -6   41.73    5.28
   3  -3  -6   39.50    5.49
  -3   3   6   45.65    7.44
   3  -3  -6   40.45    5.75
   3   3  -6   48.08    6.06
  -3   3   6   39.72    5.29
   3   3  -6   37.23    4.65
  -3  -3   6   44.59    5.33
   3   3  -6   43.21    6.08
   3   3  -6   30.17    5.73
   3   3  -5  818.47   44.98
  -3  -3   5  729.70   46.21
  -3   3   5  796.87   46.84
  -3   3   5  760.96   45.46
  -3   3   5  770.13   46.20
   3   3  -5  698.90   45.84
  -3  -3   4    0.43    1.80
   3   3  -4    0.13    1.50
  -3  -3   4    1.84    1.83
  -3   3   4    2.91    1.68
   3   3  -4    1.56    1.86
  -3  -3   3    1.73    1.84
  -3  -3   3    0.40    1.27
   3   3  -3    2.42    1.51
  -3   3   3    1.09    0.47
  -3  -3   3    2.68    1.28
   3   3  -3    0.21    1.09
  -3   3   3    2.12    1.54
  -3  -3   2  614.28   34.19
  -3  -3   2  593.25   34.14
  -3   3   2  589.92   34.41
  -3   3   2  600.83   34.33
  -3  -3   2  562.50   34.86
  -3   3   2  583.52   35.16
  -3   3   1 2118.59  121.62
   3   3  -1 2154.82  120.98
  -3  -3   1 2101.44  121.49
  -3  -3   1 2195.85  121.61
  -3   3   1 1988.20  121.70
  -3   3   0 1966.90  110.20
  -3   3   0 2026.51  110.69
  -3  -3   0 1945.99  110.71
   3   3   0 1864.30  110.36
  -3   3   0 1763.20  111.44
  -3  -3   0 1904.03  111.40
   3   3   1  896.20   51.22
  -3   3  -1  841.00   52.71
  -3   3  -1  918.62   55.18
  -3  -3  -1  965.38   54.31
   3   3   1  882.05   53.49
  -3  -3  -1  886.92   52.96
  -3   3  -1  926.37   52.30
  -3   3  -2  577.48   33.18
   3   3   2  555.69   32.64
  -3   3  -2  584.72   37.83
  -3  -3  -2  611.94   35.25
  -3  -3  -2  477.61   33.75
   3  -3   3   79.74    7.98
   3   3   3  101.74    8.05
  -3  -3  -3  124.42    9.74
  -3   3  -3  111.85    8.09
  -3  -3  -3   94.42   10.86
  -3  -3  -3  103.96    7.24
   3  -3   4  224.52   16.10
   3  -3   4  211.60   15.13
   3   3   4  218.07   17.96
   3   3   4  208.61   15.47
   3   3   4  251.66   17.81
  -3  -3  -4  244.08   16.43
  -3   3  -4  213.88   16.02
   3  -3   4  226.26   16.53
   3   3   4  213.26   17.13
  -3  -3  -4  230.28   18.22
  -3  -3  -4  207.11   14.36
   3   3   5    1.10    3.88
  -3  -3  -5   -1.08    2.99
  -3  -3  -5    2.71    1.98
  -3  -3  -5    1.48    2.10
   3  -3   5    8.28    3.69
   3  -3   5    0.88    3.58
   3   3   5    1.13    4.60
   3   3   5   -6.79    8.55
  -3  -3  -5   -1.33    6.99
  -3  -3  -5   -0.93    2.42
   3   3   5    2.78    2.88
  -3   3  -5    3.77    3.60
   3  -3   5   -0.49    3.50
  -3   3  -6  125.49   11.16
  -3  -3  -6  113.45   10.01
   3  -3   6  125.99   11.38
   3   3   6  117.73   12.29
  -3  -3  -6  133.37   10.94
  -3   3  -6  144.45   11.82
  -3  -3  -6  121.52    9.79
   3   3   6  133.55   11.08
   3  -3   7  754.13   48.94
   3   3   7  752.39   50.23
  -3   3  -7  851.20   49.67
  -3  -3  -8  422.20   28.60
   3  -3   8  391.93   28.06
   3   3   8  414.49   29.36
  -3   3  -8  439.53   28.79
   3  -3   9   58.43    8.13
   3   3   9   66.18    8.84
  -3  -3  -9   69.20    8.68
  -3   3  -9   78.76    9.05
  -3  -3 -10   13.94    5.08
  -3   3 -10   15.43    5.33
  -3  -3 -11  342.15   24.02
  -3   3 -11  345.78   24.31
  -3  -3 -11  356.88   23.81
  -3  -3 -11  329.70   23.77
  -3  -3 -12  146.13   12.20
  -3   3 -12  158.85   12.63
  -3  -3 -12  155.16   12.21
  -3   3 -13   77.78    7.79
  -3  -3 -13   80.60    6.92
  -3   3 -13   76.37    7.04
  -3   3 -14   31.53    3.83
   3   4 -16    5.80    1.88
   3  -4 -16    3.58    1.70
   3   4 -15  138.13   10.31
   3   4 -15  109.98    8.74
   3  -4 -15  133.84    9.96
   3  -4 -15  125.40   10.03
   3  -4 -14   23.17    3.99
   3   4 -14   33.62    5.81
   3  -4 -14   22.79    5.35
   3   4 -14   29.00    4.65
   3  -4 -14   23.61    4.84
   3  -4 -13    6.31    4.44
   3   4 -13   14.83    4.35
   3   4 -13    7.54    4.07
   3  -4 -13   10.52    5.13
   3  -4 -12    2.64    4.94
   3   4 -12    1.06    3.97
   3   4 -12    1.21    4.08
   3  -4 -12    1.99    4.76
   3   4 -11  180.76   15.39
   3  -4 -11  207.02   15.78
   3  -4 -11  207.13   16.99
   3   4 -11  179.18   16.09
   3  -4 -11  145.22   14.95
   3  -4 -11  180.89   16.27
   3   4 -10   97.18   10.72
   3  -4 -10   93.35   10.40
   3  -4 -10   79.94   10.76
   3   4 -10  116.52   12.06
   3  -4 -10  105.91   11.50
   3  -4 -10   94.66   10.97
   3  -4  -9   76.80   10.07
   3  -4  -9   89.82    9.03
   3   4  -9   74.65    9.42
   3  -4  -9   72.73    9.06
   3   4  -9   96.08    9.16
   3   4  -9   75.19   10.87
   3   4  -9   85.04   10.64
   3  -4  -9   81.17   10.80
   3  -4  -8  447.75   30.90
   3   4  -8  423.49   31.58
   3  -4  -8  374.99   30.51
   3   4  -8  446.77   31.76
   3  -4  -8  515.00   30.40
   3  -4  -8  442.97   30.96
   3  -4  -8  453.13   31.59
   3   4  -8  489.88   29.71
   3  -4  -7  158.66   13.28
  -3   4   7  165.67   13.37
   3  -4  -7  147.33   13.52
   3   4  -7  184.59   13.68
   3  -4  -7  175.84   14.28
  -3  -4   7  190.97   13.97
   3   4  -7  171.35   14.62
   3   4  -7  139.46   13.91
   3  -4  -7  165.53   14.79
   3   4  -7  192.32   12.85
   3  -4  -7  177.18   14.23
   3  -4  -6 2097.32  124.75
   3  -4  -6 2324.77  125.15
   3  -4  -6 2116.22  125.06
   3   4  -6 1938.10  123.33
   3   4  -6 2082.29  125.65
  -3   4   6 2127.58  124.17
  -3   4   6 2303.17  125.00
   3   4  -6 2177.93  125.40
  -3   4   6 2099.80  125.02
  -3  -4   6 2032.31  124.77
   3   4  -6 2354.67  124.50
   3  -4  -6 2172.48  124.89
   3  -4  -5   18.62    3.39
  -3  -4   5   23.18    3.51
   3   4  -5   18.07    3.05
   3  -4  -5   24.52    3.85
   3   4  -5   21.05    2.97
   3  -4  -5   21.30    3.64
  -3   4   5   21.78    3.22
   3   4  -5   20.12    3.73
  -3   4   5   20.60    5.01
  -3   4   5   20.98    3.41
  -3  -4   4  767.09   43.29
  -3   4   4  735.64   43.62
  -3   4   4  699.92   42.89
  -3  -4   4  761.36   43.90
   3   4  -4  662.90   43.46
   3   4  -4  775.33   43.24
  -3  -4   3  972.47   56.47
  -3   4   3  996.73   56.10
  -3  -4   3 1006.37   56.79
   3   4  -3  886.36   56.81
  -3   4   3 1007.83   57.31
  -3  -4   3  985.77   57.65
   3   4  -3  989.70   57.11
  -3  -4   2   31.57    3.55
  -3  -4   2   31.85    3.25
   3   4  -2   32.45    2.36
   3   4  -2   35.51    3.55
  -3   4   2   33.44    2.76
   3   4  -1  317.98   19.73
  -3   4   1  344.20   21.78
  -3  -4   1  337.13   20.52
  -3   4   1  344.24   20.60
  -3   4   1  339.91   20.00
  -3  -4   1  330.07   19.78
  -3   4   0  328.08   20.15
  -3  -4   0  326.66   20.54
  -3   4   0  332.88   20.50
  -3   4   0  345.82   23.72
  -3  -4   0  325.44   20.39
  -3  -4  -1  733.83   42.76
  -3  -4  -1  703.65   43.08
   3   4   1  691.47   40.91
  -3   4  -1  788.54   42.31
  -3   4  -2  380.83   24.33
   3   4   2  360.17   23.48
  -3  -4  -2  403.88   25.34
  -3   4  -2  421.98   23.96
  -3  -4  -3  209.01   15.88
  -3   4  -3  227.28   14.97
  -3  -4  -3  239.33   16.47
  -3  -4  -3  254.21   17.89
   3   4   3  205.72   15.12
   3  -4   3  229.79   15.54
  -3  -4  -4  220.20   17.49
   3   4   4  203.07   18.34
   3  -4   4  243.47   18.06
   3   4   4  252.14   18.98
  -3  -4  -4  234.89   19.18
  -3  -4  -4  278.12   17.95
  -3   4  -4  222.85   17.70
   3   4   4  277.63   17.29
   3  -4   4  246.05   17.39
   3   4   5  624.09   37.78
  -3  -4  -5  536.80   34.31
  -3  -4  -5  489.64   33.18
   3   4   5  599.78   34.49
   3  -4   5  562.53   35.09
  -3  -4  -5  536.01   35.17
  -3  -4  -5  607.41   35.09
   3   4   5  506.08   36.09
  -3  -4  -5  544.76   37.26
   3  -4   5  497.01   34.81
   3  -4   5  501.35   34.35
  -3  -4  -6  653.27   44.25
   3  -4   6  715.01   45.71
   3   4   6  739.74   47.57
  -3   4  -6  827.81   46.72
  -3  -4  -6  771.69   45.74
   3  -4   7    0.48    3.98
  -3  -4  -7    1.91    3.86
   3   4   7    1.31    5.48
  -3   4  -7    1.60    5.16
  -3  -4  -8  280.29   20.95
   3  -4   8  270.88   20.35
  -3   4  -8  284.86   21.09
   3   4   8  282.65   21.62
   3  -4   9  557.86   37.49
  -3   4  -9  620.47   38.69
  -3  -4  -9  584.76   38.03
   3   4   9  569.99   38.43
   3   4  10    9.56    4.72
  -3   4 -10    9.57    4.90
  -3  -4 -11   71.68    8.32
  -3   4 -11   66.92    8.11
  -3  -4 -11   68.96    7.89
  -3   4 -12  155.52   12.19
  -3  -4 -12  136.93   10.90
  -3   4 -12  120.18   10.81
  -3  -4 -12  116.19   10.71
  -3  -4 -13   84.55    7.05
  -3   4 -13   83.74    7.38
  -3   4 -13   92.56    8.27
  -3  -4 -13   81.13    7.06
  -3   4 -14  203.95   13.63
   3   5 -15    0.62    2.68
   3  -5 -15    0.91    2.48
   3  -5 -15    0.29    2.27
   3  -5 -14   78.62    7.32
   3  -5 -14   93.25    8.90
   3   5 -14   84.43    7.85
   3   5 -14   82.98    8.74
   3  -5 -14   88.44    8.66
   3  -5 -13    5.63    4.50
   3   5 -13   15.61    5.58
   3   5 -13   14.49    4.24
   3  -5 -13    4.49    4.18
   3   5 -13    4.27    4.10
   3   5 -12   12.65    4.69
   3  -5 -12   11.36    4.94
   3  -5 -12    8.97    5.20
   3   5 -12    2.91    4.25
   3  -5 -12    9.15    5.27
   3   5 -11    5.77    5.04
   3  -5 -11    4.06    4.29
   3  -5 -11    2.68    4.90
   3  -5 -11    1.34    4.55
   3   5 -11    0.66    4.22
   3   5 -10  380.95   27.58
   3  -5 -10  382.62   27.66
   3  -5 -10  396.50   27.84
   3   5 -10  387.17   28.17
   3  -5  -9  106.46   10.25
   3   5  -9   86.04   10.89
   3  -5  -9  100.66   10.85
   3  -5  -9  116.43   11.91
   3   5  -9  106.56   12.20
   3  -5  -9   99.10   11.66
   3   5  -8 1148.44   68.01
   3  -5  -8 1235.55   67.04
   3  -5  -8 1060.67   67.34
   3  -5  -8  974.45   67.21
   3   5  -8 1144.47   65.58
   3   5  -8  888.41   67.23
   3   5  -8 1109.28   68.39
   3  -5  -8 1162.61   68.44
   3  -5  -7   13.12    4.99
   3   5  -7   15.23    5.59
   3  -5  -7   19.84    4.57
   3  -5  -7   11.78    4.52
   3   5  -7   16.12    3.10
  -3   5   7   22.63    4.35
  -3  -5   7   20.28    4.18
   3   5  -7   18.77    5.04
   3   5  -7   23.50    4.47
   3   5  -7   18.86    5.39
   3   5  -6  165.33   15.26
   3  -5  -6  186.93   13.85
   3   5  -6  175.59   14.57
   3  -5  -6  183.62   14.04
   3  -5  -6  217.74   14.83
   3   5  -6  176.76   13.08
  -3  -5   6  164.68   13.56
  -3   5   6  199.04   13.64
   3   5  -6  182.59   14.37
   3  -5  -6  199.92   14.21
  -3   5   6  187.02   13.93
   3   5  -6  191.12   13.27
   3  -5  -5   78.41    7.24
   3   5  -5   82.20    7.61
   3   5  -5   75.02    6.64
  -3  -5   5   81.56    6.95
   3   5  -5   79.16    7.66
   3  -5  -5   83.86    7.30
  -3   5   5   89.42    7.31
   3   5  -5   83.81    7.09
  -3  -5   4 1828.94  105.12
  -3  -5   4 1778.46  104.12
   3   5  -4 1823.35  104.55
  -3   5   4 1749.79  104.73
   3   5  -4 1885.86  105.05
   3   5  -3   15.13    2.48
  -3   5   3   10.47    1.52
  -3  -5   3    8.84    1.81
   3   5  -3    8.65    2.32
   3   5  -2  199.34   10.98
  -3   5   2  182.99   11.72
   3   5  -2  194.49   12.64
  -3  -5   2  180.36   12.25
   3   5  -2  158.58   11.67
  -3   5   1    3.07    1.33
  -3   5   1    1.18    2.06
  -3  -5   1    6.72    2.08
  -3   5   0    8.46    2.01
  -3   5   0    8.38    2.05
  -3  -5   0   12.45    2.68
  -3  -5  -1   -0.24    1.90
  -3  -5  -1    2.99    2.21
  -3   5  -1    0.58    1.64
  -3   5  -2 1640.68   95.08
  -3  -5  -2 1559.03   95.53
  -3   5  -2 1678.08   94.70
  -3   5  -3   12.49    2.61
   3  -5   3   10.13    4.37
   3   5   3   15.88    4.82
   3   5   3   10.34    5.28
  -3  -5  -3   12.62    3.70
  -3   5  -3    9.13    3.06
  -3   5  -3   18.02    4.35
  -3  -5  -3    7.08    5.96
   3   5   3   16.67    3.53
  -3  -5  -4 2187.95  121.32
   3  -5   4 1941.64  119.84
  -3  -5  -4 1841.20  118.88
   3   5   4 2009.03  120.16
   3   5   4 1894.66  121.05
  -3   5  -4 1886.34  119.79
  -3  -5  -4 2209.65  120.13
   3   5   4 2384.41  119.34
  -3  -5  -4 1960.84  119.87
   3  -5   4 2010.00  119.27
  -3   5  -4 2114.84  118.84
  -3  -5  -5  112.87   11.29
  -3  -5  -5  122.85   13.34
  -3  -5  -5  136.29   11.19
  -3  -5  -5  123.43    9.82
   3  -5   5  116.04   11.15
   3   5   5  124.17   12.81
   3   5   5  116.78   11.32
   3   5   5  146.08   10.61
   3   5   5  146.26   14.58
   3  -5   5  111.95   10.87
   3  -5   6  176.72   14.20
  -3   5  -6  163.90   14.53
  -3  -5  -6  176.60   12.87
   3   5   6  169.62   16.07
  -3  -5  -6  159.16   13.76
  -3  -5  -7    5.45    3.39
  -3  -5  -7    7.15    4.53
   3   5   7    4.20    6.53
   3  -5   7    7.34    4.28
  -3   5  -7    1.72    5.01
   3  -5   8  364.63   26.86
   3   5   8  406.03   28.72
  -3   5  -8  427.00   28.37
   3  -5   9   18.22    4.82
   3   5   9   18.56    5.85
  -3  -5  -9   20.38    5.77
  -3   5  -9   19.59    5.96
   3   5  10   78.68    8.69
  -3  -5 -10   76.83    9.26
  -3   5 -10   82.05    9.62
  -3   5 -11    3.59    4.05
  -3  -5 -11    2.88    3.52
  -3  -5 -11   -0.46    4.16
  -3   5 -12   10.68    4.50
  -3   5 -12   10.67    4.01
  -3  -5 -12   10.13    3.54
  -3  -5 -12   12.39    3.83
  -3   5 -13    3.83    2.57
  -3   5 -13    5.44    2.96
  -3  -5 -13    2.55    2.16
  -3   5 -14  142.59   10.03
   3  -6 -15   78.21    6.83
   3  -6 -15   66.82    6.51
   3   6 -15   77.22    6.89
   3   6 -14   52.76    6.74
   3  -6 -14   47.76    6.27
   3   6 -14   42.29    5.21
   3  -6 -14   62.98    6.86
   3   6 -13    1.74    4.41
   3  -6 -13   -0.54    3.78
   3   6 -13   -0.44    3.44
   3  -6 -13    0.55    3.95
   3   6 -12   33.79    6.17
   3  -6 -12   35.26    6.00
   3   6 -12   14.69    6.53
   3  -6 -12   22.90    5.85
   3   6 -12   19.46    5.48
   3  -6 -12   31.39    6.89
   3   6 -11  276.22   20.03
   3  -6 -11  250.21   19.73
   3  -6 -11  253.74   19.69
   3   6 -11  265.25   20.30
   3  -6 -11  301.72   21.01
   3  -6 -10   25.80    5.57
   3   6 -10   26.28    6.81
   3  -6 -10   13.84    5.82
   3  -6 -10   37.86    7.88
   3   6 -10   27.31    6.83
   3   6  -9  162.60   14.78
   3  -6  -9  156.40   13.46
   3  -6  -9  156.33   14.51
   3   6  -9  135.29   13.31
   3   6  -9  150.05   14.90
   3  -6  -9  176.99   15.25
   3  -6  -9  180.24   15.55
   3   6  -8  604.73   35.81
   3  -6  -8  574.90   34.15
   3  -6  -8  516.37   34.53
   3   6  -8  445.54   32.90
   3  -6  -8  480.58   34.54
   3   6  -8  478.21   34.90
   3  -6  -7   30.81    6.25
   3   6  -7   28.98    7.32
   3  -6  -7   30.97    5.29
   3  -6  -7   16.46    5.34
   3   6  -7   27.49    4.57
  -3  -6   7   23.90    4.70
   3  -6  -7   28.53    5.58
   3   6  -7   16.19    5.20
   3   6  -7   24.95    3.76
   3   6  -7   32.36    6.38
   3   6  -6 1268.42   86.68
   3  -6  -6 1503.71   85.30
  -3  -6   6 1503.10   85.15
   3  -6  -6 1421.62   85.50
  -3   6   6 1492.42   85.22
   3   6  -6 1512.23   84.78
   3   6  -6 1513.70   85.99
   3   6  -6 1307.77   84.74
   3   6  -6 1463.85   84.71
  -3   6   6 1362.19   85.22
   3   6  -6 1456.90   86.24
   3  -6  -6 1436.06   85.46
   3  -6  -6 1460.03   85.59
   3  -6  -5    6.67    2.77
   3  -6  -5    3.68    2.65
   3  -6  -5    1.94    2.41
  -3  -6   5    7.63    2.26
   3  -6  -5    5.05    3.98
   3   6  -5    5.63    2.42
   3   6  -5    3.40    2.87
   3   6  -5    3.63    2.21
  -3   6   5    4.85    2.19
   3   6  -5    1.12    3.09
   3  -6  -4  155.37   11.55
   3   6  -4  156.22   12.30
   3   6  -4  158.19   11.59
   3   6  -4  158.83   11.08
   3  -6  -4  161.69   11.48
   3   6  -4  171.84   11.44
   3   6  -4  133.35   11.36
   3  -6  -4  148.42   11.18
  -3   6   4  158.18   11.14
  -3   6   3 1922.67  109.17
   3   6  -3 1862.01  110.11
  -3  -6   3 1911.54  109.78
   3   6  -2   54.17    3.45
  -3   6   2   50.87    4.19
   3   6  -2   46.01    4.80
  -3  -6   2   48.06    4.63
  -3  -6   2   51.52    5.08
  -3   6   1  560.71   32.13
  -3   6   1  527.68   32.70
  -3  -6   1  539.75   32.70
   3   6  -1  516.87   32.81
  -3   6   0  425.70   23.94
  -3   6   0  415.55   24.03
   3   6   0  372.95   22.29
  -3  -6   0  420.06   24.45
  -3   6  -1  491.65   30.11
  -3  -6  -1  485.69   30.29
  -3   6  -1  524.85   30.09
  -3   6  -1  461.16   29.89
  -3   6  -2  449.46   28.46
  -3   6  -2  477.51   28.36
   3   6   2  437.78   29.69
  -3   6  -3  139.97   11.00
  -3   6  -3  143.45   11.36
   3  -6   3  137.20   12.17
  -3  -6  -3  165.45   12.26
   3  -6   3  168.58   13.29
   3   6   3  158.96   12.51
  -3  -6  -3  169.02   14.68
  -3   6  -3  158.83   12.23
   3  -6   4  282.64   18.79
  -3  -6  -4  252.01   18.22
   3  -6   4  258.76   19.03
   3   6   4  256.35   20.29
  -3  -6  -4  249.88   18.72
   3   6   4  230.85   19.11
  -3  -6  -4  268.18   20.40
  -3   6  -4  248.33   17.58
  -3   6  -4  243.28   18.92
   3   6   4  280.91   17.93
  -3  -6  -5  309.89   22.56
  -3  -6  -5  306.14   21.26
   3  -6   5  352.15   23.28
   3   6   5  365.89   25.16
   3   6   5  305.22   24.58
   3   6   5  320.03   23.34
  -3   6  -6 1039.50   68.34
  -3  -6  -6 1084.57   66.30
   3   6   6 1096.96   70.09
  -3  -6  -6 1153.20   68.06
   3  -6   6 1172.51   67.95
  -3  -6  -7    4.36    4.47
  -3  -6  -7   12.55    3.91
   3   6   7   19.15    7.68
  -3   6  -7    4.32    5.25
   3  -6   7    3.01    4.12
   3   6   8  119.62   12.56
  -3  -6  -8  113.69   11.29
  -3  -6  -8  105.49    9.98
   3  -6   8  110.77   10.61
  -3   6  -8  102.74   11.77
   3  -6   9  347.18   24.48
   3   6   9  333.70   25.42
  -3  -6  -9  370.97   25.45
  -3   6  -9  367.55   25.98
  -3  -6 -10   25.04    4.64
   3   6  10   24.64    5.46
  -3  -6 -10   23.57    5.61
  -3   6 -10   23.89    6.04
  -3   6 -11  131.36   12.83
  -3  -6 -11  149.05   12.47
  -3   6 -11  143.41   12.68
  -3   6 -12  275.65   19.56
  -3  -6 -12  264.71   19.21
  -3  -6 -12  281.64   18.99
  -3   6 -12  294.55   20.26
  -3   6 -13   69.33    6.44
  -3   6 -13   82.67    7.32
  -3  -6 -13   66.33    6.22
  -3   6 -14  115.79    8.30
   3  -7 -15    9.31    2.73
   3   7 -15    8.85    2.91
   3  -7 -15    8.30    2.52
   3   7 -14  128.85    9.83
   3  -7 -14  126.92   11.02
   3   7 -14  140.31   11.48
   3  -7 -14  143.16   11.36
   3  -7 -13  562.17   35.94
   3   7 -13  509.06   34.50
   3   7 -13  557.35   36.24
   3  -7 -13  566.30   35.91
   3  -7 -12   66.87    8.57
   3  -7 -12   81.56    9.35
   3   7 -12   76.36   10.22
   3   7 -12   78.09    8.68
   3   7 -11  344.19   23.96
   3  -7 -11  337.61   23.37
   3  -7 -11  327.10   24.05
   3  -7 -11  347.44   24.35
   3   7 -11  301.59   23.68
   3   7 -11  281.25   24.86
   3   7 -10  224.65   17.73
   3  -7 -10  204.60   16.12
   3  -7 -10  199.81   17.47
   3   7 -10  200.71   16.51
   3  -7 -10  219.26   17.96
   3  -7 -10  211.04   17.19
   3   7 -10  184.41   17.19
   3   7 -10  173.71   18.03
   3  -7 -10  206.73   17.95
   3  -7  -9  178.42   16.36
   3   7  -9  200.39   16.87
   3  -7  -9  197.88   16.79
   3   7  -9  171.58   15.29
   3  -7  -9  192.62   15.47
   3   7  -9  175.50   16.68
   3  -7  -9  190.85   16.73
   3  -7  -9  172.44   16.67
   3   7  -8   78.18    9.25
   3  -7  -8   96.41   10.77
   3  -7  -8   93.45   10.89
   3   7  -8   77.86   10.89
   3  -7  -8   71.72   10.38
   3  -7  -8   97.92    9.75
   3   7  -7   78.18   10.44
   3  -7  -7   77.51    8.32
   3  -7  -7   86.59    9.07
   3  -7  -7   77.38    9.22
   3   7  -7   66.31    9.34
   3   7  -7   77.12    8.00
   3  -7  -7   71.57    8.79
   3  -7  -6   30.46    5.24
   3  -7  -6   21.45    4.74
   3  -7  -6   27.19    5.01
   3   7  -6   25.20    6.84
  -3  -7   6   29.95    4.13
   3  -7  -6   26.61    4.44
   3   7  -6   25.68    5.05
   3   7  -6   27.30    4.23
  -3   7   6   31.15    4.89
   3   7  -6   17.91    5.18
   3   7  -6   23.89    3.55
   3  -7  -5  625.97   39.44
   3   7  -5  671.80   39.41
   3  -7  -5  632.33   38.91
   3  -7  -5  628.40   39.51
   3   7  -5  621.64   39.83
   3   7  -5  634.46   38.94
   3   7  -5  644.86   39.71
   3  -7  -5  624.72   39.20
  -3   7   5  637.65   39.20
   3  -7  -5  651.50   39.89
  -3   7   4   -0.28    1.54
   3  -7  -4    1.13    2.40
   3  -7  -4    5.18    2.98
   3   7  -4    2.42    3.32
   3   7  -4    3.65    2.87
   3  -7  -4    2.75    3.02
  -3   7   4    2.48    1.35
   3   7  -4    1.95    2.20
   3   7  -4    2.17    2.49
   3   7  -3   54.51    5.58
  -3  -7   3   41.86    4.78
  -3   7   3   41.88    3.82
   3   7  -3   44.12    4.79
  -3  -7   3   35.64    4.04
   3   7  -3   55.99    5.40
   3  -7  -3   45.43    5.07
  -3  -7   2  307.28   19.84
   3   7  -2  317.09   20.15
  -3   7   2  325.68   19.27
   3   7  -2  299.83   20.19
   3   7  -2  294.17   20.00
  -3  -7   2  321.67   20.36
  -3  -7   1 2247.18  125.32
   3   7  -1 2231.58  125.54
   3   7  -1 2073.59  123.65
  -3   7   1 2267.94  124.71
  -3   7   0  579.50   35.03
  -3  -7   0  609.07   35.54
  -3   7   0  609.99   34.94
   3   7   0  558.15   33.39
   3   7   0  573.84   33.39
  -3   7   0  588.82   33.56
  -3   7  -1 1021.25   59.43
   3   7   1  992.64   61.26
  -3   7  -1 1036.00   60.44
  -3   7  -1 1092.69   60.52
   3  -7   1 1030.62   60.61
  -3   7  -1 1017.12   60.31
  -3  -7  -1 1002.62   60.65
   3   7   1  989.30   60.37
   3   7   1  993.00   60.43
   3  -7   1 1038.03   62.57
   3   7   2  438.11   29.70
  -3   7  -2  475.42   28.63
   3   7   2  446.88   29.23
   3  -7   2  502.77   31.07
   3   7   2  456.54   28.78
   3   7   2  402.27   28.48
  -3   7  -2  440.03   28.63
  -3   7  -2  449.26   28.64
   3   7   2  472.42   28.78
  -3   7  -2  475.34   28.51
   3   7   3   16.68    5.38
  -3  -7  -3    8.77    2.96
  -3   7  -3   10.29    3.08
  -3   7  -3   10.04    3.39
   3  -7   3   12.09    4.41
  -3  -7  -3   11.46    3.29
  -3   7  -3    9.75    3.53
   3  -7   3   15.57    6.25
   3   7   3   12.25    4.03
  -3   7  -3   14.55    3.17
   3  -7   3    1.05   13.99
  -3  -7  -3    7.66    6.80
   3  -7   4   52.31    6.98
  -3  -7  -4   46.53    6.26
  -3   7  -4   45.51    6.81
  -3   7  -4   45.85    5.38
   3   7   4   47.76    8.45
  -3  -7  -4   46.62    8.73
   3  -7   4   53.69   14.45
   3   7   4   47.30    7.79
   3  -7   5   11.74    5.04
  -3  -7  -5   20.92    5.33
  -3  -7  -5    8.81    3.30
   3   7   5   19.64    8.07
   3   7   5   11.17    6.49
  -3  -7  -6  321.49   22.94
   3  -7   6  341.92   22.97
   3   7   6  263.11   24.21
  -3  -7  -6  309.98   21.29
   3   7   7  524.15   40.41
  -3  -7  -7  632.32   39.50
  -3  -7  -7  577.54   37.63
   3  -7   7  621.38   38.89
  -3   7  -7  619.11   40.31
  -3  -7  -8   37.67    6.82
   3   7   8   27.87    7.41
   3  -7   8   22.41    5.66
  -3  -7  -8   22.17    4.97
  -3   7  -8   29.73    7.30
   3   7   9   37.45    7.33
  -3  -7  -9   45.08    7.73
   3  -7   9   47.31    6.52
  -3  -7 -10    1.02    4.38
   3   7  10    2.50    3.85
  -3   7 -10    3.53    4.92
  -3   7 -11  181.95   15.21
  -3  -7 -11  177.45   14.38
  -3   7 -11  177.03   14.74
  -3   7 -12   67.75    7.72
  -3  -7 -12   59.78    6.19
  -3   7 -12   60.53    6.83
  -3  -7 -12   55.17    6.51
  -3   7 -13   59.95    5.52
  -3   7 -13   61.26    6.19
  -3  -7 -13   58.90    5.50
  -3   7 -14    5.47    1.70
   3  -7  14    5.49    2.23
   3   8 -15   78.23    6.61
   3  -8 -15   87.36    6.77
   3  -8 -15   79.33    6.60
   3   8 -14   91.94    8.92
   3  -8 -14  103.07    8.87
   3  -8 -14   98.73    8.86
   3  -8 -13   24.40    5.22
   3   8 -13   14.58    3.76
   3   8 -13   19.18    5.74
   3  -8 -13   15.02    5.04
   3   8 -12   55.85    8.41
   3  -8 -12   62.85    8.10
   3  -8 -12   61.45    8.02
   3   8 -12   50.98    7.07
   3  -8 -11   90.24   10.82
   3   8 -11   85.49   10.10
   3  -8 -11  104.30   10.93
   3  -8 -11   97.12   10.44
   3  -8 -11   93.90    9.78
   3   8 -11   96.30   11.94
   3   8 -10  447.74   28.26
   3  -8 -10  376.89   26.35
   3  -8 -10  378.31   27.94
   3   8 -10  375.02   26.84
   3   8 -10  296.23   27.61
   3  -8 -10  393.36   27.05
   3   8 -10  373.18   27.66
   3  -8 -10  397.70   28.05
   3  -8 -10  364.31   27.85
   3   8  -9  359.36   25.49
   3  -8  -9  329.78   23.78
   3  -8  -9  320.37   24.79
   3   8  -9  301.00   23.70
   3  -8  -9  333.70   24.65
   3   8  -9  324.87   25.24
   3   8  -9  298.90   25.26
   3  -8  -9  340.65   25.29
   3  -8  -8   -1.99    5.59
   3   8  -8    7.23    6.57
   3  -8  -8   -1.08    4.11
   3  -8  -8    0.64    4.90
   3   8  -8    5.01    4.39
   3   8  -8    2.10    5.97
   3  -8  -8    4.47    5.61
   3  -8  -7  104.39   11.23
   3   8  -7   98.38   12.03
   3  -8  -7  116.06   10.55
   3   8  -7  119.13   10.61
   3  -8  -7  111.15   11.04
   3   8  -7  114.79   11.59
   3  -8  -7   99.14   10.79
   3   8  -6  139.29   14.03
   3  -8  -6  145.93   11.56
   3  -8  -6  135.53   11.94
   3   8  -6  132.62   12.45
   3  -8  -6  138.28   12.10
   3  -8  -6  164.22   12.40
   3  -8  -5  587.65   36.13
   3  -8  -5  568.97   35.35
   3  -8  -5  628.43   36.90
   3   8  -5  563.34   35.92
   3   8  -5  565.20   35.46
   3  -8  -5  538.11   35.44
   3   8  -5  580.32   36.36
   3  -8  -5  549.91   35.84
   3   8  -4  477.04   30.83
  -3   8   4  471.84   28.34
   3   8  -4  484.74   29.78
   3  -8  -4  508.22   30.20
   3   8  -4  453.92   29.39
   3  -8  -4  459.33   29.88
   3   8  -4  450.41   29.93
   3  -8  -4  448.32   29.35
  -3   8   4  472.86   29.52
   3   8  -4  482.88   30.09
   3  -8  -3  753.49   45.29
   3   8  -3  704.58   44.77
  -3  -8   3  752.17   44.62
   3  -8  -3  734.50   44.93
   3   8  -3  751.92   45.32
  -3   8   3  792.45   44.02
   3   8  -3  775.32   45.26
   3  -8  -3  690.58   44.64
   3   8  -3  715.39   44.91
  -3  -8   3  758.96   45.33
  -3   8   2 1053.77   59.88
   3   8  -2 1015.14   60.77
   3   8  -2 1042.57   60.79
   3  -8  -2  961.41   60.35
   3   8  -2 1033.23   60.88
  -3  -8   2 1036.66   60.57
  -3  -8   2 1010.84   60.88
   3  -8  -1  247.95   14.93
   3   8  -1  204.93   13.32
   3   8  -1  216.03   15.13
  -3  -8   1  219.10   15.00
   3   8  -1  217.68   15.17
   3   8  -1  200.93   14.77
  -3  -8   1  210.30   15.02
  -3   8   1  225.48   14.36
   3   8  -1  226.75   15.25
  -3   8   0  210.70   14.34
  -3  -8   0  217.20   14.57
  -3   8   0  204.05   14.14
   3  -8   0  223.68   14.26
  -3   8   0  200.39   13.85
   3   8   0  223.85   14.88
   3   8   0  193.82   12.44
   3   8   0  209.16   14.40
   3   8   0  214.32   14.42
   3   8   0  191.70   14.61
   3   8   0  200.19   12.39
  -3   8  -1   10.39    1.85
   3   8   1    8.60    1.44
   3   8   1    8.60    3.45
   3   8   1   10.49    3.63
   3   8   1    4.67    3.19
  -3   8  -1    5.22    2.26
  -3   8  -1   11.01    2.90
  -3  -8  -1    8.80    2.70
  -3   8  -1    9.55    2.58
   3   8   1    9.95    4.30
   3   8   1    7.49    3.48
   3  -8   1    8.39    3.09
  -3   8  -1    5.27    2.16
   3   8   1    9.29    1.55
   3  -8   1   10.43    2.95
  -3   8  -2  665.15   40.74
  -3  -8  -2  675.57   40.55
   3   8   2  670.21   42.18
   3   8   2  630.17   40.80
  -3   8  -2  643.91   40.87
  -3   8  -2  664.87   40.46
  -3   8  -2  683.86   41.03
   3   8   2  681.62   41.76
  -3   8  -2  682.60   40.85
   3   8   2  699.02   41.29
  -3   8  -2  642.39   39.95
  -3  -8  -3   77.45    7.01
  -3   8  -3   65.74    6.63
   3   8   3   62.76    7.35
  -3   8  -3   66.74    6.85
  -3  -8  -3   50.83    6.50
   3   8   3   69.90    8.85
   3  -8   3   63.11    7.29
   3   8   3   56.02    7.63
  -3   8  -3   67.22    7.28
  -3   8  -3   73.23    7.55
   3  -8   3   41.62   15.02
  -3   8  -3   66.48    6.62
  -3  -8  -3   63.13    9.44
  -3   8  -3   60.78    6.43
  -3   8  -4    1.86    3.12
  -3  -8  -4   -1.71    3.55
  -3   8  -4    2.78    3.81
   3  -8   4    4.49    4.76
   3   8   4    6.58    5.84
  -3   8  -4    0.52    4.72
   3  -8   4   -1.22   12.91
  -3  -8  -5    6.76    4.38
   3   8   5   12.56    6.74
  -3  -8  -5   22.61    4.29
   3  -8   5   10.21    5.13
   3   8   5   13.63    7.61
  -3   8  -5   12.29    5.41
  -3  -8  -6  121.53   12.16
  -3  -8  -6  137.33   11.21
   3  -8   6  142.67   12.36
   3   8   6  113.61   14.38
  -3   8  -6  105.64   12.70
  -3  -8  -7   95.70   10.57
  -3  -8  -7   93.93    9.11
   3  -8   7  101.36   10.26
   3   8   7   92.45   12.16
  -3   8  -7   93.05   11.43
  -3   8  -7   80.48   10.85
  -3  -8  -8  282.49   19.75
  -3  -8  -8  246.43   17.86
   3  -8   8  238.01   18.25
   3   8   8  198.01   19.48
  -3   8  -8  242.91   20.16
  -3   8  -8  231.37   20.05
   3  -8   9  568.62   35.85
  -3   8  -9  570.65   37.48
   3   8   9  496.55   36.65
  -3  -8  -9  557.56   36.57
  -3  -8 -10  540.80   33.28
   3   8  10  473.20   32.47
  -3   8 -10  470.67   33.43
  -3   8 -11  150.96   14.31
  -3   8 -11  182.69   14.36
  -3  -8 -11  173.58   13.79
  -3  -8 -12   -0.28    2.35
  -3  -8 -12    5.28    3.21
  -3   8 -12   -3.26    3.63
  -3  -8 -12   -0.71    2.91
  -3   8 -12    1.09    3.16
  -3  -8 -13    9.72    2.46
  -3   8 -13    7.89    2.27
  -3   8 -13   11.37    3.02
   3  -9 -15   98.26    7.33
   3   9 -14   16.01    3.87
   3  -9 -14   13.99    3.65
   3  -9 -14   19.31    3.76
   3  -9 -13  125.41   10.25
   3   9 -13   91.60    8.69
   3   9 -13  102.23   10.27
   3  -9 -13  116.19   10.24
   3  -9 -12  548.61   34.78
   3   9 -12  483.70   33.30
   3   9 -12  524.51   35.32
   3  -9 -12  532.45   34.49
   3  -9 -11  176.21   14.85
   3  -9 -11  208.51   16.90
   3   9 -11  188.06   15.73
   3   9 -11  180.76   17.19
   3  -9 -11  190.05   16.50
   3  -9 -10   89.36   10.82
   3  -9 -10   84.98   10.69
   3  -9 -10   85.30    9.48
   3   9 -10   82.77   10.49
   3  -9 -10  102.90   10.25
   3   9 -10   84.87   11.52
   3  -9 -10   93.38   11.09
   3   9  -9  286.96   21.13
   3  -9  -9  222.12   18.75
   3  -9  -9  236.50   20.17
   3   9  -9  234.58   20.16
   3   9  -9  212.61   20.08
   3  -9  -9  285.99   20.13
   3  -9  -9  232.63   20.09
   3   9  -8  255.28   19.67
   3  -9  -8  191.28   17.41
   3  -9  -8  197.41   16.32
   3  -9  -8  213.94   17.74
   3  -9  -8  199.80   17.57
   3   9  -8  186.74   17.44
   3   9  -8  180.51   17.29
   3  -9  -7   89.38   11.13
   3   9  -7  120.70   13.63
   3  -9  -7  115.25   10.72
   3  -9  -7  116.16   11.39
   3   9  -7   99.08   11.42
   3  -9  -7  111.52   11.23
   3   9  -6   85.75   11.51
   3  -9  -6   96.93    9.05
   3  -9  -6  100.52    9.63
   3   9  -6   81.89    8.92
   3  -9  -6   97.68    9.87
   3   9  -6   86.50    9.63
   3  -9  -6  101.29    9.74
   3  -9  -5  121.44   10.02
   3  -9  -5  122.45   10.58
   3   9  -5  123.07   10.26
   3   9  -5  116.25   10.41
   3   9  -5  124.36   11.10
   3  -9  -5  119.02   10.09
  -3  -9   5  116.50    9.78
   3  -9  -5  117.71   10.36
   3  -9  -4  694.74   44.57
  -3   9   4  754.35   44.14
   3  -9  -4  775.92   45.22
   3   9  -4  709.11   44.41
   3   9  -4  729.69   44.72
   3   9  -4  742.71   45.00
   3  -9  -4  674.45   44.04
  -3  -9   4  743.56   44.15
   3   9  -3  240.79   17.67
   3  -9  -3  258.25   17.76
   3   9  -3  268.45   17.88
  -3   9   3  259.39   16.66
  -3   9   3  274.52   17.45
   3  -9  -3  242.96   17.67
   3   9  -3  260.74   17.71
   3   9  -3  270.44   18.04
  -3  -9   3  266.89   17.47
   3   9  -3  262.23   18.09
   3  -9  -3  241.28   17.21
  -3  -9   3  247.10   17.08
  -3  -9   3  269.04   18.07
   3   9  -2  167.61   12.74
  -3   9   2  184.08   11.98
   3  -9  -2  155.79   12.20
   3   9  -2  179.45   12.89
  -3  -9   2  175.42   12.60
   3   9  -2  166.75   12.74
   3   9  -2  170.78   12.78
   3  -9  -2  164.77   12.24
   3  -9  -2  173.28   12.53
  -3  -9   2  182.63   13.02
   3   9  -1  180.77   13.10
   3  -9  -1  161.79   12.20
  -3  -9   1  180.66   12.90
   3   9  -1  161.25   11.09
  -3   9   1  175.10   12.22
   3   9  -1  189.51   13.32
   3   9  -1  169.76   12.94
   3  -9  -1  178.60   12.66
   3   9  -1  165.45   12.73
  -3  -9   1  178.83   12.96
  -3   9   1  184.36   12.28
  -3   9   1  206.22   13.33
   3  -9  -1  162.98   12.19
  -3   9   0  476.12   30.29
  -3  -9   0  493.35   30.77
   3  -9   0  536.41   30.58
   3   9   0  488.05   31.07
   3   9   0  489.20   31.03
  -3   9   0  487.09   30.08
   3   9   0  500.20   30.69
   3   9   0  473.47   28.44
  -3   9   0  470.57   30.12
   3  -9   0  491.06   30.39
   3   9   0  490.37   30.57
  -3   9   0  510.38   30.65
   3   9   0  459.73   28.60
   3   9   1  292.69   20.67
  -3   9  -1  286.13   19.55
   3  -9   1  326.54   19.99
  -3   9  -1  272.88   19.03
   3  -9   1  305.84   19.86
  -3   9  -1  286.10   19.51
   3   9   1  295.55   20.35
   3   9   1  296.87   20.53
  -3  -9  -1  290.87   19.89
  -3   9  -1  283.77   19.49
   3   9   1  306.89   20.11
   3   9   1  313.78   20.02
  -3   9  -1  287.26   19.50
  -3   9  -1  280.71   17.83
  -3   9  -2    1.78    2.67
  -3   9  -2    3.80    1.71
  -3  -9  -2    2.23    2.70
  -3   9  -2    0.35    2.09
   3   9   2    1.00    3.95
  -3   9  -2    3.11    2.62
   3   9   2    4.85    4.11
   3   9   2    1.03    3.82
  -3   9  -2    4.37    3.39
  -3   9  -2    2.24    2.57
   3   9   2    1.92    4.07
   3  -9   2    2.23    2.98
  -3  -9  -3 1551.90   90.80
   3  -9   3 1526.20   91.53
   3   9   3 1364.22   90.63
   3   9   3 1579.91   93.19
  -3   9  -3 1560.06   90.90
   3   9   3 1518.80   91.49
  -3  -9  -3 1706.81   93.83
  -3   9  -3 1603.42   91.59
  -3  -9  -4  208.81   16.25
   3  -9   4  198.45   16.95
  -3   9  -4  233.22   16.88
  -3   9  -4  226.05   17.59
   3   9   4  211.83   17.09
   3   9   5  399.26   30.26
   3  -9   5  437.22   28.12
   3   9   5  434.14   28.78
  -3   9  -5  322.13   27.54
  -3   9  -5  402.86   27.96
  -3  -9  -5  375.04   27.12
  -3  -9  -6   91.53   10.47
  -3  -9  -6   95.86    9.31
   3  -9   6  105.85   10.96
  -3   9  -6   81.36   11.03
   3   9   6   85.28   12.83
  -3  -9  -7    8.19    5.58
  -3   9  -7   -0.76    5.98
   3  -9   7    5.00    4.75
  -3   9  -7    6.02    6.34
   3   9   7    9.20    8.08
  -3  -9  -7    6.93    3.84
  -3  -9  -8  217.35   17.64
  -3  -9  -8  211.00   16.21
   3  -9   8  207.75   16.72
  -3   9  -8  235.06   19.05
   3   9   8  191.90   18.27
  -3   9  -8  212.35   18.58
  -3  -9  -9    3.38    4.00
  -3   9  -9    4.67    5.03
  -3   9  -9   -2.03    5.61
   3   9   9    1.93    4.48
   3   9  10    2.92    3.88
  -3  -9 -10    4.52    4.63
  -3   9 -10    1.16    4.18
  -3  -9 -11    5.95    2.99
  -3  -9 -11    6.14    4.10
  -3   9 -11    4.25    3.83
  -3  -9 -12  115.63    9.35
  -3   9 -12  106.24    9.28
  -3  -9 -12   97.23    8.75
  -3  -9 -12  112.47    8.53
  -3   9 -12  110.33    9.72
  -3   9 -13   44.63    4.44
  -3  -9 -13   29.30    3.49
  -3   9 -13   33.22    3.59
   3  -9  13   37.17    4.96
   3  10 -14    2.79    2.68
   3 -10 -14    5.74    2.64
   3 -10 -14    0.61    2.48
   3 -10 -13   34.93    5.42
   3  10 -13   35.21    5.84
   3 -10 -13   41.58    5.69
   3 -10 -12    9.77    4.68
   3  10 -12    6.99    5.40
   3  10 -12    0.39    3.80
   3 -10 -12    9.52    4.41
   3 -10 -12   -1.66    4.49
  -3 -10  12    3.48    3.46
   3  10 -11    4.18    3.92
   3 -10 -11    7.69    5.56
   3 -10 -11    8.48    4.24
   3 -10 -11    8.28    5.25
   3  10 -11    2.16    6.15
  -3 -10  11    5.94    4.39
   3 -10 -10   44.25    8.02
   3 -10 -10   53.76    8.58
   3 -10 -10   46.73    7.04
   3 -10 -10   55.10    8.89
   3 -10 -10   54.73    7.55
   3  10 -10   47.70    9.51
   3  10 -10   56.36    8.36
   3 -10  -9   19.00    6.75
   3 -10  -9   23.25    5.79
   3  10  -9   21.96    7.95
   3 -10  -9   16.12    7.03
   3  10  -9   23.84    6.92
   3 -10  -9   21.98    6.34
   3 -10  -8    3.51    4.72
   3 -10  -8    2.91    4.47
   3  10  -8    9.16    4.29
   3 -10  -8   -0.71    5.84
   3  10  -8   -0.74    6.60
   3  10  -8    5.12    6.12
   3 -10  -8    5.70    6.05
   3 -10  -7 1389.65   83.53
   3 -10  -7 1559.22   84.97
   3  10  -7 1135.65   83.17
   3  10  -7 1420.52   85.05
   3 -10  -7 1519.07   84.74
   3 -10  -7 1264.81   83.88
   3  10  -7 1403.76   84.64
  -3 -10   7 1476.54   83.91
   3 -10  -6  135.64   11.71
   3 -10  -6  125.37   10.80
   3  10  -6  109.22   11.03
   3 -10  -6  119.44   11.54
   3  10  -6  105.56   11.13
   3  10  -6  131.79   12.29
  -3 -10   6  106.41   10.50
   3 -10  -6  118.39   11.20
   3 -10  -5 1173.16   67.35
   3 -10  -5 1133.10   68.06
   3  10  -5 1058.95   67.52
   3  10  -5 1131.43   68.19
   3 -10  -5 1140.59   67.43
  -3 -10   5 1131.49   67.13
   3 -10  -5 1068.94   67.48
  -3 -10   4   17.90    3.83
   3 -10  -4   16.57    3.89
   3 -10  -4   15.12    3.51
   3  10  -4   19.22    4.43
   3 -10  -4   25.78    5.87
  -3  10   4   18.15    3.61
   3  10  -4   11.99    4.39
   3 -10  -3   67.91    7.10
   3 -10  -3   73.00    7.62
  -3 -10   3   81.95    7.15
   3  10  -3   77.91    7.54
  -3  10   3   72.08    6.36
   3  10  -3   66.09    7.41
  -3  10   3   83.39    7.25
   3  10  -3   70.40    7.56
   3 -10  -3   70.35    6.78
  -3 -10   3   79.87    7.12
   3  10  -3   73.53    8.16
   3  10  -2   51.13    6.28
   3 -10  -2   61.55    6.28
   3  10  -2   59.96    6.49
   3  10  -2   67.62    6.88
  -3  10   2   63.75    5.72
  -3 -10   2   60.07    6.01
  -3  10   2   58.49    5.75
  -3 -10   2   57.20    6.14
  -3  10   2   65.55    6.44
   3  10  -2   51.66    6.77
   3 -10  -2   56.45    5.88
   3  10  -2   62.95    7.22
   3 -10  -2   53.30    6.29
  -3 -10   2   59.89    6.41
  -3  10   1  186.99   13.70
   3  10  -1  185.40   14.59
   3  10  -1  200.33   14.53
  -3  10   1  200.42   13.79
  -3 -10   1  220.49   14.82
   3  10  -1  201.39   14.68
  -3  10   1  207.09   14.62
   3  10  -1  196.83   14.75
   3 -10  -1  187.47   13.65
  -3 -10   1  185.16   14.35
   3 -10  -1  187.93   13.76
  -3 -10   1  200.94   14.11
   3 -10  -1  204.02   14.42
  -3 -10   0   -1.11    2.51
   3  10   0    4.77    9.16
  -3  10   0    3.78    2.17
  -3  10   0    2.88    2.53
  -3  10   0   -0.63    2.44
   3  10   0    4.14    3.04
   3  10   0    3.12    3.80
   3  10   0    3.67    3.28
   3  10   0   14.50    4.93
   3 -10   0    6.64    2.86
  -3  10  -1  161.24   12.30
   3 -10   1  162.80   12.63
  -3  10  -1  150.79   11.63
   3  10   1  167.94   13.50
  -3  10  -1  141.78   11.96
   3  10   1  174.25   13.44
   3  10   1  188.52   13.39
   3  10   1  161.37   12.75
   3 -10   1  153.18   12.39
   3  10   1  146.64   13.04
  -3 -10  -2   61.57    6.55
   3  10   2   58.84    7.60
  -3  10  -2   53.45    6.79
   3  10   2   70.84    8.32
  -3  10  -2   61.60    6.35
   3  10   2   56.84    6.92
   3  10   2   52.05    7.46
   3 -10   2   53.73    6.67
  -3 -10  -3    5.20    3.70
   3  10   3    5.08    5.44
   3  10   3    5.80    5.30
   3  10   3    3.34    4.15
  -3  10  -3    7.68    3.59
   3 -10   3    5.42    4.34
  -3  10  -3    9.51    4.30
   3 -10   3    2.27    3.54
  -3 -10  -4    1.42    3.84
   3  10   4    3.94    5.84
  -3  10  -4    1.50    4.18
   3 -10   4   -0.56    4.74
  -3  10  -4    1.17    4.72
   3  10   5 1023.50   68.63
  -3 -10  -5 1088.44   66.08
   3 -10   5 1138.02   66.70
  -3  10  -5 1064.93   66.54
  -3  10  -5  948.82   66.70
   3  10   5 1131.13   66.87
   3 -10   6   52.41    7.89
  -3 -10  -6   33.20    5.80
   3  10   6   31.39    9.31
  -3  10  -6   39.45    8.36
  -3 -10  -6   36.12    7.53
  -3 -10  -7  484.97   30.97
   3  10   7  432.70   33.83
  -3  10  -7  397.88   32.87
  -3  10  -7  439.64   33.53
  -3 -10  -7  458.17   32.36
  -3 -10  -8    1.23    5.06
   3  10   8    0.78    6.08
  -3  10  -8   -2.25    5.77
  -3  10  -8   -0.75    5.60
  -3 -10  -8    0.46    2.79
  -3 -10  -9    3.89    4.65
  -3  10  -9    5.40    5.42
  -3  10  -9    9.37    5.97
   3  10   9    5.15    5.31
   3  10  10   18.16    4.89
  -3 -10 -10   21.38    5.54
  -3  10 -10   22.65    5.86
  -3  10 -11   79.65    8.21
  -3 -10 -11   72.29    7.51
  -3 -10 -11   61.76    6.63
  -3  10 -12   10.96    3.72
  -3 -10 -12   10.62    2.99
  -3  10 -12   12.52    3.24
  -3 -10 -12   13.89    3.50
   3 -10  12   13.45    4.46
  -3  10 -13  255.63   14.97
   3 -10  13  192.15   14.98
   3  11 -14   60.95    5.58
   3 -11 -14   61.64    5.52
   3 -11 -13    1.77    2.99
   3  11 -13    4.12    3.60
   3 -11 -13    4.56    3.09
   3 -11 -12  228.99   16.59
   3 -11 -12  250.28   16.72
   3  11 -12  217.52   16.89
   3 -11 -12  242.59   17.09
   3  11 -12  210.54   15.10
   3 -11 -11   58.32    8.15
   3 -11 -11   58.67    7.01
   3 -11 -11   58.22    8.50
   3  11 -11   48.19    8.90
   3  11 -11   44.75    7.15
  -3 -11  11   43.71    7.21
   3 -11 -10   -3.83    4.13
   3 -11 -10    1.26    5.45
   3 -11 -10    2.94    6.04
   3 -11 -10    2.71    4.60
   3  11 -10    0.79    6.38
   3  11 -10    6.63    5.00
   3 -11 -10    4.48    4.26
  -3 -11  10    1.48    4.97
   3  11  -9  678.20   51.32
   3  11  -9  776.01   50.77
   3 -11  -9  751.51   49.85
   3 -11  -9  772.86   51.61
   3 -11  -9  891.20   50.00
  -3 -11   9  785.74   51.25
   3 -11  -9  772.76   51.02
   3 -11  -8   42.24    7.93
   3 -11  -8   56.47    8.13
   3  11  -8   46.79    7.02
   3  11  -8   47.19    9.52
   3 -11  -8   52.29    8.79
   3  11  -8   53.47    8.99
   3 -11  -8   43.47    7.92
  -3 -11   8   60.76    8.63
   3 -11  -7   67.38    8.96
   3 -11  -7   68.01    8.14
   3 -11  -7   46.73    8.74
   3 -11  -7   74.15    9.50
   3  11  -7   44.16    8.11
   3  11  -7   65.45    9.76
   3  11  -7   71.97   10.09
  -3 -11   7   63.78    8.23
   3 -11  -6   89.67    9.41
   3 -11  -6   77.80    9.26
   3 -11  -6   70.16    8.65
   3 -11  -6   78.66    8.40
   3  11  -6   72.05    9.23
   3  11  -6   63.31    9.37
   3  11  -6   75.17    9.65
  -3 -11   6   70.84    8.38
   3 -11  -5  315.82   21.97
   3  11  -5  294.63   21.67
  -3  11   5  298.58   20.72
   3  11  -5  290.91   21.68
   3 -11  -5  290.98   21.17
   3  11  -5  306.50   22.30
   3 -11  -5  305.56   21.10
  -3 -11   5  301.59   21.11
   3 -11  -5  318.21   21.35
   3 -11  -4   48.84    6.57
  -3  11   4   57.07    6.48
   3  11  -4   49.75    7.14
  -3 -11   4   72.76    7.01
   3  11  -4   76.04    7.98
   3 -11  -4   55.61    6.32
   3  11  -4   68.05    8.55
   3 -11  -3  401.76   28.24
  -3  11   3  449.22   28.29
   3  11  -3  451.92   28.85
   3 -11  -3  442.75   28.97
   3  11  -3  414.59   28.81
   3  11  -3  443.60   29.05
   3 -11  -3  426.58   27.76
  -3 -11   3  460.64   28.26
   3 -11  -2   75.01    7.44
  -3  11   2   81.04    7.55
   3 -11  -2   66.83    7.28
   3  11  -2   62.33    7.30
   3  11  -2   73.47    7.92
  -3  11   2   72.40    6.83
   3  11  -2   56.16    7.97
   3 -11  -2   65.32    6.53
  -3 -11   2   75.51    7.15
  -3  11   2   75.70    6.68
  -3  11   1   21.68    3.67
   3  11  -1   15.91    4.37
   3  11  -1   13.73    4.47
  -3  11   1   24.58    4.10
   3  11  -1   22.27    5.32
  -3 -11   1   23.80    4.14
   3 -11  -1   23.59    4.72
   3 -11   0  825.67   52.76
   3  11   0  847.57   53.33
  -3  11   0  909.73   52.65
   3  11   0  864.45   52.86
   3  11   0  874.26   53.53
   3  11   1  140.32   12.81
   3  11   1  139.42   12.90
   3  11   1  157.90   13.02
  -3  11  -1  140.52   11.72
   3  11   1  156.12   12.64
   3  11   1  151.76   12.75
   3 -11   1  138.74   12.02
   3  11   2   13.37    4.84
   3  11   2   11.17    5.35
  -3 -11  -2   13.28    4.01
   3  11   2   18.09    5.46
  -3  11  -2   14.02    4.23
  -3  11  -2   13.00    3.75
   3  11   2   12.86    5.16
   3 -11   2   10.96    4.22
   3 -11   3 1061.58   65.71
  -3 -11  -3 1095.45   65.19
   3 -11   3 1094.75   66.16
   3  11   3 1156.48   67.72
   3  11   3  963.98   64.73
  -3  11  -3 1074.72   65.09
   3  11   3 1104.09   66.04
  -3  11  -3 1092.38   65.94
  -3  11  -4    8.94    4.83
  -3 -11  -4    7.56    5.05
   3 -11   4    4.87    5.66
   3  11   4    6.31    4.40
   3  11   4   15.37    6.99
  -3  11  -4    9.29    6.03
   3 -11   4    4.54    4.94
  -3 -11  -5  576.85   37.82
   3  11   5  543.37   40.61
   3  11   5  612.84   38.57
  -3  11  -5  505.27   38.51
  -3  11  -5  533.82   37.86
   3 -11   5  617.67   38.64
  -3 -11  -6  100.09   11.17
  -3 -11  -6   98.94    9.89
   3 -11   6  126.85   12.09
   3  11   6   89.15   13.82
  -3  11  -6   90.82   11.67
  -3 -11  -7    2.65    4.71
   3  11   7    8.85    7.16
  -3 -11  -7    2.82    3.24
  -3  11  -7    4.76    5.81
  -3  11  -7    7.43    7.31
  -3 -11  -8  207.57   17.01
  -3 -11  -8  201.18   15.30
  -3  11  -8  223.22   18.78
  -3  11  -8  196.30   18.07
   3  11   8  175.00   17.79
  -3 -11  -9   14.58    5.08
   3  11   9   12.04    5.54
  -3  11  -9    9.27    5.90
  -3  11  -9   12.54    5.88
  -3 -11 -10   28.31    5.85
  -3  11 -10   34.06    6.08
  -3 -11 -11    6.10    2.95
  -3 -11 -11    8.79    3.65
  -3  11 -11   12.70    3.96
   3 -11  11    3.16    4.53
  -3  11 -12   94.03    7.52
  -3 -11 -12   86.32    7.47
  -3  11 -12   84.98    7.81
   3 -11  12   84.20    8.47
   3 -12 -13   16.10    3.55
   3  12 -13   15.99    3.73
   3 -12 -13   17.33    3.49
   3 -12 -13   16.15    3.96
   3 -12 -12   46.01    6.52
   3 -12 -12   38.13    5.66
   3 -12 -12   43.09    6.13
   3  12 -12   29.86    5.91
   3 -12 -11   19.63    5.62
   3 -12 -11   17.18    4.25
   3 -12 -11   19.28    5.39
   3  12 -11   19.34    6.13
   3  12 -11    9.81    4.41
  -3 -12  11   16.53    4.69
   3 -12 -10  387.11   27.52
   3 -12 -10  400.72   29.12
   3  12 -10  359.23   29.22
   3 -12 -10  421.07   26.47
   3  12 -10  398.15   27.82
   3 -12 -10  394.94   28.54
  -3 -12  10  373.92   28.51
   3 -12 -10  420.97   28.07
   3 -12  -9  125.74   12.98
   3 -12  -9  153.45   15.32
   3 -12  -9  155.16   12.58
   3  12  -9  127.64   14.59
   3  12  -9  133.53   14.04
  -3 -12   9  155.63   14.68
   3 -12  -9  141.70   13.94
   3 -12  -8   77.73   10.12
   3 -12  -8   70.10    9.18
   3 -12  -8   71.42   10.49
   3  12  -8   82.47   10.26
   3 -12  -8   96.25    9.91
   3  12  -8   80.17    9.26
   3  12  -8   57.98   10.30
   3  12  -8   61.92   10.84
  -3 -12   8   90.31   10.28
   3 -12  -7   97.46   10.30
   3 -12  -7  115.44   11.70
   3 -12  -7   76.81   10.07
   3  12  -7   65.71   10.17
   3 -12  -7  107.95   11.14
   3  12  -7   93.02   11.29
   3  12  -7   76.78   11.64
  -3 -12   7   91.41   10.17
   3 -12  -6   18.60    5.50
   3 -12  -6   14.42    4.62
   3 -12  -6   23.72    6.00
   3  12  -6   15.50    5.91
   3  12  -6   17.40    6.62
   3  12  -6   16.30    7.52
  -3 -12   6   13.47    4.78
   3 -12  -6   22.79    6.43
   3 -12  -5  180.13   13.80
  -3  12   5  172.86   13.44
   3 -12  -5  160.61   14.16
   3  12  -5  178.69   14.89
   3  12  -5  162.19   15.11
   3  12  -5  148.07   14.15
   3 -12  -5  169.29   13.94
  -3 -12   5  187.16   13.99
   3 -12  -5  146.20   13.55
   3 -12  -4  496.29   33.91
   3  12  -4  560.73   35.10
   3  12  -4  515.03   35.13
   3  12  -4  528.87   34.78
  -3  12   4  552.18   34.00
   3  12  -4  526.60   34.57
  -3 -12   4  516.10   33.83
   3 -12  -3  110.95   10.31
  -3  12   3  122.76   10.42
  -3  12   3  116.24    9.63
   3  12  -3  113.81   10.72
   3  12  -3  114.24   11.48
  -3 -12   3  120.28   10.29
   3  12  -3  106.35   10.88
   3 -12  -2  899.77   60.04
   3 -12  -2 1038.60   60.72
  -3  12   2  986.05   59.64
   3 -12  -2 1054.95   60.87
   3  12  -2  929.50   60.63
  -3  12   2 1070.61   60.65
   3  12  -2  989.79   60.74
  -3 -12   2 1005.52   60.15
   3  12  -2  980.65   60.78
  -3  12   1  100.81    9.98
   3  12  -1   95.66   10.07
  -3 -12   1  113.93    9.88
  -3  12   1  108.15    9.40
   3  12  -1  101.06   10.11
   3  12  -1  113.88   11.05
   3 -12  -1  104.17    9.89
   3  12   0   82.08    9.20
   3  12   0   85.36    9.27
   3  12   0   88.08    9.59
  -3  12   0   87.95    8.65
   3 -12   0   94.39    9.13
   3  12   1   17.29    5.56
   3  12   1   14.70    5.77
   3  12   1   11.96    4.76
  -3  12  -1   20.71    4.63
   3  12   1   15.78    5.48
   3 -12   1   18.92    5.11
   3  12   2  239.29   18.89
  -3  12  -2  231.98   17.61
  -3 -12  -2  263.72   18.28
   3  12   2  242.00   17.95
   3  12   2  262.46   20.22
   3  12   2  256.56   19.44
  -3  12  -2  242.41   18.43
   3 -12   2  250.20   18.81
  -3 -12  -3    4.22    3.67
   3  12   3   -0.72    6.03
  -3  12  -3    8.29    4.96
   3  12   3    4.53    5.49
  -3  12  -3    1.86    3.85
   3  12   3   -1.63    4.55
   3 -12   3    0.54    4.60
  -3 -12  -4   14.44    4.88
  -3  12  -4   13.15    6.09
   3  12   4   11.22    6.77
   3  12   4   12.23    5.02
   3 -12   4    6.72    5.26
  -3  12  -4   14.91    5.76
  -3 -12  -5  122.10   12.93
   3  12   5  147.53   14.45
  -3  12  -5  127.55   13.43
  -3  12  -5  129.15   14.70
   3 -12   5  137.45   14.18
   3  12   5  155.42   16.50
  -3 -12  -6   23.46    6.32
   3  12   6   23.73    8.82
  -3  12  -6   22.17    7.18
   3 -12   6   14.33    7.45
  -3 -12  -7  143.22   14.23
  -3 -12  -7  152.45   12.61
  -3  12  -7  170.81   16.03
  -3  12  -7  147.39   16.11
   3  12   7  149.93   16.16
   3 -12   7  140.82   16.63
  -3 -12  -8  248.58   18.51
  -3 -12  -8  218.68   16.22
   3  12   8  215.15   19.42
  -3  12  -8  199.49   19.02
  -3  12  -8  252.62   20.31
   3 -12   8  201.36   20.01
  -3 -12  -9   94.24   10.06
  -3  12  -9  105.76   11.41
  -3  12  -9   97.07   11.37
   3 -12   9  103.90   12.75
   3  12   9   99.00   10.85
  -3  12 -10  410.20   29.16
  -3  12 -10  453.21   29.51
  -3 -12 -10  460.63   28.84
   3 -12  10  397.64   30.06
  -3  12 -11   73.05    7.38
  -3 -12 -11   74.51    6.79
  -3 -12 -11   61.04    6.22
   3 -12  11   64.69    7.91
  -3  12 -12    0.22    1.89
  -3 -12 -12    2.53    2.15
   3 -12  12    2.59    2.71
   3  13 -13  199.84   13.89
   3 -13 -13  198.50   13.58
   3 -13 -13  213.78   14.52
   3 -13 -12  316.66   21.09
   3 -13 -12  283.64   20.59
   3  13 -12  283.09   20.58
   3 -13 -12  317.57   20.40
   3 -13 -11   49.30    7.02
   3 -13 -11   70.35    8.17
   3 -13 -11   58.48    6.57
   3  13 -11   49.48    7.41
   3  13 -11   51.01    6.33
   3 -13 -11   61.62    6.99
  -3 -13  11   37.75    6.22
   3 -13 -10   33.12    6.88
   3 -13 -10   42.53    6.50
   3 -13 -10   33.76    7.66
   3 -13 -10   33.17    6.09
   3  13 -10   38.51    8.18
   3  13 -10   36.13    6.59
  -3 -13  10   27.00    6.16
   3 -13  -9  113.00   11.27
   3 -13  -9   90.74   10.31
   3 -13  -9   88.42   11.58
   3  13  -9   96.98   12.52
   3 -13  -9   96.72    8.84
   3  13  -9   87.99   11.13
  -3 -13   9   88.74   10.96
   3 -13  -8    2.84    5.00
   3 -13  -8    4.35    4.61
   3 -13  -8   10.54    6.25
   3 -13  -8   11.93    4.52
   3  13  -8    6.99    6.19
   3  13  -8    3.61    4.69
   3  13  -8    8.80    4.89
   3  13  -8    3.65    7.26
  -3 -13   8    4.24    4.35
   3 -13  -7   21.83    6.18
   3 -13  -7   21.48    5.77
   3  13  -7   11.38    6.61
   3 -13  -7   15.83    6.36
   3  13  -7   11.41    6.60
   3  13  -7    9.67    7.56
  -3 -13   7   17.69    5.39
   3 -13  -7   12.77    4.88
   3 -13  -6   31.71    6.51
   3 -13  -6   35.28    6.26
  -3  13   6   38.99    5.96
   3 -13  -6   38.45    7.14
   3  13  -6   44.60    7.94
   3  13  -6   33.65    8.70
   3  13  -6   35.40    7.47
  -3 -13   6   39.35    6.68
   3 -13  -5  300.86   20.30
   3 -13  -5  269.41   20.74
   3  13  -5  285.78   21.34
   3  13  -5  286.76   21.55
   3  13  -5  284.51   20.87
  -3  13   5  287.88   19.80
   3  13  -5  199.89   20.14
  -3 -13   5  276.74   19.91
   3 -13  -5  246.56   19.80
   3 -13  -4   71.07    7.82
   3  13  -4   71.45    9.64
   3  13  -4   54.34    8.87
  -3  13   4   62.03    7.45
   3  13  -4   83.14    9.45
   3  13  -4   58.75    8.78
  -3 -13   4   68.21    7.76
   3 -13  -3    0.93    3.14
  -3  13   3    1.84    3.46
   3  13  -3    4.04    4.63
   3  13  -3   -0.53    4.14
   3  13  -3    8.28    6.02
  -3  13   3   -0.38    2.79
   3  13  -3   -0.50    5.17
  -3 -13   3    3.14    3.83
   3 -13  -2  580.31   37.02
   3  13  -2  583.66   37.75
  -3  13   2  575.28   37.07
   3  13  -2  541.76   37.50
  -3  13   2  566.25   36.35
   3  13  -2  599.65   37.90
   3 -13  -2  598.48   37.51
  -3 -13   2  571.17   36.92
   3  13  -1  554.12   37.88
  -3  13   1  600.83   37.81
   3  13  -1  594.28   38.11
  -3  13   1  551.11   36.77
   3  13  -1  594.75   38.17
  -3 -13   1  598.42   37.45
   3 -13  -1  594.41   37.90
   3  13   0  720.24   44.24
   3  13   0  688.09   43.97
  -3  13   0  684.20   42.99
   3  13   0  621.12   43.58
   3 -13   0  702.60   43.70
   3  13   1  566.59   38.52
   3  13   1  545.02   36.55
   3  13   1  560.09   38.39
   3  13   1  645.00   38.78
  -3  13  -1  596.59   37.49
   3 -13   1  583.33   37.83
  -3 -13  -2  412.96   26.60
   3  13   2  373.22   27.38
   3  13   2  428.90   28.94
   3  13   2  377.05   27.55
  -3  13  -2  408.43   27.05
   3  13   2  346.99   25.84
   3 -13   2  390.09   27.16
  -3  13  -3  140.19   12.67
  -3 -13  -3  150.16   13.02
   3  13   3  140.86   15.10
  -3  13  -3  134.07   13.48
   3  13   3  124.53   12.54
   3  13   3  177.99   14.30
   3 -13   3  160.95   13.85
  -3 -13  -4   -1.70    4.68
  -3  13  -4    4.62    4.86
  -3  13  -4   -3.47    5.29
   3  13   4    5.80    4.60
   3 -13   4    7.79    5.79
  -3 -13  -5   11.43    5.37
   3  13   5    2.89    7.95
  -3  13  -5   10.21    5.75
  -3  13  -5    8.03    7.31
   3 -13   5    6.74    6.69
  -3 -13  -6  146.65   14.09
   3  13   6  151.83   16.40
  -3  13  -6  149.89   14.86
   3 -13   6  112.06   14.63
   3  13   7  228.68   21.10
  -3 -13  -7  251.47   19.70
  -3  13  -7  216.48   19.75
   3 -13   7  234.96   21.76
  -3 -13  -8  128.96   12.41
  -3  13  -8  121.85   13.45
   3  13   8  120.24   13.12
  -3  13  -8  138.85   13.75
   3 -13   8  122.88   14.75
  -3 -13  -9   39.26    6.31
  -3  13  -9   29.64    6.77
  -3  13  -9   45.62    7.45
   3  13   9   29.89    6.54
   3 -13   9   24.44    7.45
  -3 -13 -10    2.17    3.29
  -3  13 -10   -0.46    3.73
  -3  13 -10   -1.83    3.94
   3 -13  10    1.14    4.85
  -3  13 -11   67.16    6.67
  -3 -13 -11   80.86    6.38
  -3 -13 -11   63.52    5.94
   3 -13  11   57.09    7.23
   3 -13  12   64.36    6.01
   3 -14 -13   13.76    2.86
   3 -14 -12   24.66    4.41
   3  14 -12   20.03    4.45
   3 -14 -12   32.48    3.94
   3 -14 -12   32.27    4.80
   3 -14 -11  102.43    9.00
   3 -14 -11   93.94    9.89
   3 -14 -11  110.32   10.09
   3  14 -11  101.58   10.03
   3 -14 -11  104.88    9.13
   3 -14 -10   15.70    4.74
   3 -14 -10   10.43    4.43
   3  14 -10   10.13    5.84
   3  14 -10   18.15    4.78
   3 -14 -10   16.68    6.35
  -3 -14  10   10.24    4.51
   3  14  -9   25.93    7.54
   3 -14  -9   23.00    5.75
   3 -14  -9   20.83    5.69
   3 -14  -9    8.68    6.34
   3  14  -9   25.25    5.07
  -3 -14   9   24.79    6.38
   3 -14  -8  222.31   18.70
   3 -14  -8  223.90   19.69
   3  14  -8  220.71   19.83
   3  14  -8  263.36   19.50
   3  14  -8  219.13   19.21
   3 -14  -8  261.32   19.69
   3  14  -8  249.21   20.60
  -3 -14   8  212.39   18.97
   3 -14  -7  126.61   12.28
   3  14  -7  136.58   14.97
   3  14  -7  122.11   13.76
   3 -14  -7  116.60   12.93
   3  14  -7  129.55   13.54
  -3 -14   7  117.16   12.30
   3 -14  -7  132.38   13.31
   3 -14  -6  514.31   32.39
   3 -14  -6  452.88   32.57
   3  14  -6  411.93   33.18
  -3  14   6  468.59   31.41
   3  14  -6  523.30   34.41
   3  14  -6  469.21   33.15
  -3 -14   6  457.40   32.09
   3 -14  -6  495.18   32.95
  -3  14   5   31.00    5.58
   3 -14  -5   30.62    6.08
   3 -14  -5   33.82    6.01
   3  14  -5   23.50    7.36
   3 -14  -5   37.23    7.03
   3  14  -5   29.80    7.07
   3  14  -5   20.99    6.77
   3  14  -5   38.83    8.45
  -3 -14   5   32.86    5.82
   3  14  -4  316.19   22.93
   3  14  -4  329.89   23.26
  -3  14   4  285.34   21.25
   3  14  -4  270.81   22.84
   3 -14  -4  296.17   21.44
   3  14  -4  295.20   22.39
  -3 -14   4  295.09   21.43
   3 -14  -3  377.16   26.48
   3  14  -3  409.39   27.82
  -3  14   3  389.32   26.86
  -3  14   3  379.48   25.92
   3  14  -3  405.74   27.93
   3  14  -3  432.63   27.79
  -3 -14   3  375.28   26.62
   3  14  -3  366.29   27.80
   3 -14  -2   58.65    7.31
   3  14  -2   59.36    8.62
  -3  14   2   62.17    7.84
  -3  14   2   73.50    7.67
   3  14  -2   54.68    8.22
   3  14  -2   60.39    8.92
   3  14  -2   63.90    9.61
  -3 -14   2   59.14    7.46
   3  14  -1   94.14   10.98
   3  14  -1   99.04   11.17
  -3  14   1  128.07   10.75
  -3  14   1  100.70   10.68
   3  14  -1  122.17   12.61
   3 -14  -1  113.39   11.30
   3 -14  -1  107.18   10.26
   3  14   0  171.42   15.62
   3  14   0  193.75   16.01
  -3  14   0  178.84   15.22
   3  14   0  171.43   15.99
  -3  14   0  169.61   14.48
   3 -14   0  202.67   15.93
   3  14   1  534.62   35.42
   3  14   1  526.65   37.47
   3  14   1  589.45   37.86
   3  14   1  563.77   37.33
  -3  14  -1  545.41   36.35
   3 -14   1  592.09   37.25
   3  14   2    5.81    6.21
  -3 -14  -2    4.49    4.34
   3  14   2    6.87    5.79
  -3  14  -2    1.68    4.68
   3 -14   2    7.65    5.32
  -3 -14  -3   19.83    5.12
   3  14   3   26.56    8.54
   3  14   3    4.74    5.77
  -3  14  -3    8.82    5.78
   3 -14   3   14.29    6.15
  -3 -14  -4   31.88    6.38
  -3  14  -4   35.54    7.59
   3 -14   4   30.00    7.26
  -3 -14  -5   71.44    9.57
  -3  14  -5   89.63   12.08
   3  14   5   78.86   12.81
  -3  14  -5   91.00   10.68
   3 -14   5   86.38   11.25
   3  14   6  289.06   25.82
  -3 -14  -6  305.42   23.83
  -3  14  -6  324.22   24.77
   3 -14   6  333.05   26.08
   3  14   7   26.97    8.22
  -3 -14  -7   43.23    7.12
  -3  14  -7   37.24    8.10
   3 -14   7   36.97    9.24
  -3  14  -8  196.94   17.14
  -3  14  -8  173.34   16.94
  -3 -14  -8  217.66   16.38
   3  14   8  181.64   16.96
   3 -14   8  190.36   18.27
  -3 -14  -9  218.55   15.91
   3  14   9  180.85   15.79
  -3  14  -9  222.20   17.02
  -3  14  -9  212.95   16.90
   3 -14   9  201.81   17.61
  -3 -14 -10  127.21   10.42
  -3  14 -10  139.82   10.65
  -3  14 -10  138.63   11.46
   3 -14  10  126.72   11.92
  -3 -14 -11    6.09    2.04
  -3 -14 -11   11.96    2.40
  -3  14 -11   11.59    2.90
   3 -14  11    8.78    3.45
   3  15 -12   14.17    3.21
   3 -15 -12   11.17    3.11
   3  15 -11    5.13    4.43
   3 -15 -11    5.55    2.52
   3 -15 -11    5.64    3.46
   3 -15 -10  166.40   13.09
   3  15 -10  156.67   14.25
   3 -15 -10  174.27   13.81
  -3 -15  10  139.61   12.75
   3 -15  -9   51.54    6.97
   3 -15  -9   39.74    6.95
   3 -15  -9   36.84    6.48
   3  15  -9   39.05    6.15
   3  15  -9   31.38    8.09
   3  15  -9   56.66    7.76
  -3 -15   9   36.08    6.96
   3 -15  -8  456.86   32.70
   3  15  -8  513.17   33.72
   3  15  -8  542.50   34.48
   3  15  -8  503.85   33.91
   3  15  -8  408.92   33.73
  -3 -15   8  457.56   33.42
   3 -15  -8  512.28   33.40
   3 -15  -7    6.80    5.78
   3 -15  -7    6.59    4.37
   3  15  -7    4.17    5.68
   3  15  -7    6.42    6.18
   3  15  -7    4.35    7.26
  -3 -15   7    6.71    4.68
   3 -15  -6   95.17   10.84
  -3  15   6   88.42    9.41
   3 -15  -6  113.25   10.57
   3  15  -6   89.89   11.74
   3  15  -6   69.79   10.90
   3  15  -6  114.47   13.39
  -3 -15   6   88.10   10.12
   3 -15  -5   76.30    8.98
   3 -15  -5   88.69    9.39
  -3  15   5   95.66    9.25
   3  15  -5   55.99    9.58
  -3 -15   5   66.30    8.55
   3  15  -5   78.99   10.40
   3  15  -5   90.52   11.70
   3  15  -5   81.38   10.90
   3 -15  -4  545.80   35.30
   3  15  -4  515.64   35.83
  -3  15   4  518.42   34.95
   3  15  -4  484.45   36.78
   3  15  -4  556.81   36.77
   3  15  -4  612.23   37.10
  -3 -15   4  529.54   35.32
   3 -15  -4  504.96   34.79
   3 -15  -3    7.56    3.86
   3  15  -3    7.85    5.77
  -3  15   3   14.67    4.82
  -3  15   3   11.54    4.27
   3  15  -3    9.81    6.27
   3  15  -3   16.16    5.68
   3  15  -3   16.05    7.62
  -3 -15   3   15.52    4.81
   3  15  -2   84.53   10.20
   3 -15  -2   73.91    8.40
  -3 -15   2   66.52    8.54
   3  15  -2   71.37    9.58
  -3  15   2   71.78    8.22
  -3  15   2   74.11    9.02
   3  15  -2   81.32   10.69
   3  15  -2   93.68   11.55
   3 -15  -1   14.55    4.46
   3  15  -1   15.10    6.06
  -3  15   1   22.03    5.79
   3  15  -1   22.40    6.47
  -3  15   1    5.98    4.43
   3  15  -1    8.72    7.04
   3  15  -1   17.40    8.53
   3 -15  -1   23.12    6.48
   3  15   0    8.05    5.55
  -3  15   0   13.20    5.89
   3  15   0    8.46    4.77
   3  15   0   13.21    6.10
  -3  15   0    8.91    4.48
   3  15   0   12.57    6.92
   3 -15   0    8.59    5.35
   3  15   1   20.61    6.50
  -3  15  -1   20.23    6.17
  -3  15  -1   23.20    6.19
   3  15   1   21.48    6.79
   3 -15   1   28.36    6.70
  -3 -15  -2  572.88   39.42
   3  15   2  630.91   42.26
   3  15   2  581.21   40.59
  -3  15  -2  626.36   40.54
  -3  15  -2  658.43   41.70
   3 -15   2  624.37   40.76
  -3 -15  -3   17.36    5.10
   3  15   3    9.22    7.44
   3  15   3   13.22    5.81
  -3  15  -3    9.25    5.68
   3 -15   3    7.21    5.76
  -3 -15  -4 1176.36   72.59
  -3  15  -4 1205.25   74.11
   3 -15   4 1161.81   73.58
  -3 -15  -5   54.77    8.35
   3  15   5   46.30   10.70
  -3  15  -5   44.72    9.34
   3 -15   5   48.52    9.02
  -3 -15  -6   24.31    6.54
   3  15   6   14.50    7.86
   3 -15   6   13.62    7.23
  -3 -15  -7   24.46    5.88
   3  15   7   34.57    8.35
   3 -15   7   19.62    8.08
  -3 -15  -8  101.89    9.91
  -3  15  -8  111.06   11.51
   3  15   8   83.79   10.44
   3 -15   8   71.33   10.94
  -3 -15  -9   22.16    4.49
   3  15   9   23.08    4.91
  -3  15  -9   26.53    4.74
  -3 -15  -9   23.84    4.69
  -3  15  -9   13.62    4.78
   3 -15   9   19.81    6.04
  -3 -15 -10   11.30    3.00
  -3  15 -10    8.88    3.55
  -3  15 -10   14.76    2.97
   3 -15  10    5.36    3.63
  -3  15 -11    3.84    2.05
   3 -15  11    3.43    2.43
   3 -16 -12    1.07    1.78
   3  16 -11   93.89    8.41
   3 -16 -11   98.90    8.47
   3 -16 -10    2.93    3.31
   3 -16 -10    8.83    3.48
   3  16 -10    9.66    5.12
   3 -16 -10    4.40    2.49
   3 -16  -9   70.37    7.85
   3 -16  -9   54.77    7.46
  -3 -16   9   58.36    7.99
   3  16  -9   63.51    7.76
   3  16  -9   52.03    8.90
   3  16  -9   65.99    7.34
   3  16  -8  266.65   20.15
   3 -16  -8  249.53   19.65
   3  16  -8  216.69   20.29
   3  16  -8  273.34   20.45
   3  16  -8  262.32   20.44
  -3 -16   8  248.26   20.20
   3 -16  -8  267.12   19.25
   3 -16  -7    9.22    4.64
   3 -16  -7   -1.19    4.44
   3  16  -7   13.98    7.49
   3  16  -7   -0.83    5.61
   3  16  -7   -0.78    5.21
   3  16  -7    2.85    7.01
  -3 -16   7   11.47    5.09
  -3  16   6  570.36   37.04
   3  16  -6  565.43   38.84
   3  16  -6  494.58   38.81
   3  16  -6  551.43   39.21
   3 -16  -6  602.08   37.98
  -3 -16   6  615.74   38.62
   3 -16  -6  556.13   37.96
   3 -16  -5   43.76    6.89
   3 -16  -5   27.67    5.97
  -3  16   5   32.54    5.94
   3  16  -5   24.62    6.88
   3  16  -5   25.06    7.25
   3  16  -5   38.83    8.45
   3  16  -5   32.52    9.20
  -3 -16   5   30.94    6.06
   3 -16  -4  104.15   10.28
  -3  16   4  103.32   10.16
   3  16  -4   68.41   10.77
   3  16  -4   80.43   10.65
   3  16  -4  100.53   11.36
   3  16  -4  107.03   13.06
  -3 -16   4   72.43    9.24
   3 -16  -4   91.22    9.58
   3  16  -3  362.41   27.66
  -3  16   3  391.02   26.34
  -3  16   3  381.23   25.27
   3  16  -3  346.69   27.64
   3  16  -3  385.75   26.98
   3  16  -3  352.89   26.98
  -3 -16   3  383.48   26.10
   3 -16  -3  332.88   25.06
  -3  16   2   39.28    6.73
   3 -16  -2   32.26    5.61
   3  16  -2   46.89    7.95
   3  16  -2   44.77    8.03
  -3  16   2   41.97    6.48
   3  16  -2   38.47    8.19
   3  16  -2   43.58    9.57
   3 -16  -1   29.32    5.36
  -3  16   1   39.90    6.81
   3  16  -1   34.29    7.53
   3  16  -1   33.03    7.26
   3  16  -1   34.00    8.26
  -3  16   1   31.23    6.03
   3  16  -1   36.07    7.98
   3 -16   0  268.52   20.19
   3  16   0  268.36   22.48
  -3  16   0  276.47   21.64
   3  16   0  291.98   22.22
   3  16   0  256.90   22.43
  -3  16   0  296.47   21.16
   3  16   0  272.67   22.13
   3 -16   0  299.79   22.21
  -3 -16  -1   88.58    9.43
   3  16   1   72.56   10.77
  -3  16  -1   83.86   10.54
   3  16   1   95.11   11.20
  -3  16  -1   74.40    9.43
   3 -16   1   85.47   10.24
  -3  16  -2   98.98   11.50
  -3 -16  -2   92.00    9.67
   3  16   2   80.50   11.71
   3  16   2   89.10   10.60
  -3  16  -2  101.24   10.62
   3 -16   2   76.94   10.14
  -3 -16  -3    1.15    4.26
   3  16   3   17.19    7.82
   3  16   3    8.33    4.87
  -3  16  -3   15.67    5.92
   3 -16   3    7.48    5.99
  -3  16  -4  242.37   20.89
  -3 -16  -4  220.56   18.14
  -3  16  -4  219.50   19.40
   3 -16   4  216.53   19.14
  -3 -16  -5    4.48    5.05
  -3  16  -5    1.78    6.60
   3  16   5   13.10    8.88
  -3  16  -5    4.09    6.51
   3 -16   5    0.78    6.44
  -3 -16  -6  259.56   18.76
   3  16   6  210.05   19.93
  -3  16  -6  170.32   18.62
   3 -16   6  207.95   19.68
  -3  16  -6  251.70   20.48
  -3 -16  -7   15.63    4.81
  -3  16  -7   18.55    6.28
   3  16   7   17.01    6.72
   3 -16   7   22.06    8.02
  -3 -16  -8   54.06    6.51
  -3  16  -8   42.03    6.40
  -3  16  -8   31.40    6.66
   3  16   8   44.87    7.00
   3 -16   8   31.75    7.43
  -3  16  -9  178.91   12.95
  -3  16  -9  188.94   13.82
  -3 -16  -9  178.80   12.64
   3  16   9  147.01   12.12
   3 -16   9  167.75   14.19
  -3 -16 -10    3.73    2.09
   3 -16  10    3.95    2.77
  -3  16 -10    2.47    2.38
  -3 -16 -10    0.52    1.69
   3 -17 -11   80.67    6.56
   3  17 -11   73.53    6.41
   3 -17 -10   66.44    6.17
   3 -17 -10   48.55    5.83
   3  17 -10   53.53    6.72
   3 -17  -9   20.23    4.57
   3  17  -9   19.24    4.23
   3 -17  -9   30.11    5.21
   3  17  -9   27.24    6.60
   3 -17  -8   28.26    6.03
   3  17  -8   34.93    6.72
   3  17  -8   37.07    6.61
   3  17  -8   34.83    7.95
   3  17  -8   46.02    7.37
  -3 -17   8   22.14    5.81
   3  17  -7   32.42    8.28
   3 -17  -7   31.02    6.18
   3  17  -7   25.69    7.21
   3  17  -7   23.21    8.26
   3  17  -7   33.14    8.49
  -3 -17   7   30.85    6.70
  -3  17   6   11.34    4.27
   3 -17  -6   17.26    5.48
   3  17  -6    8.05    6.34
   3 -17  -6   11.48    4.81
   3  17  -6   16.30    8.54
   3  17  -6   15.67    7.27
   3  17  -6   26.04    9.37
  -3 -17   6    9.73    5.03
   3  17  -5  162.41   17.66
   3  17  -5  219.92   19.55
   3 -17  -5  208.03   16.82
  -3  17   5  216.89   16.67
   3  17  -5  194.65   18.29
   3  17  -5  232.82   23.04
   3  17  -5  194.70   17.94
  -3 -17   5  237.21   17.67
   3 -17  -5  183.40   16.18
  -3  17   4   24.82    5.61
   3 -17  -4   22.03    5.21
   3  17  -4   34.34    7.99
   3 -17  -4   25.89    5.93
   3  17  -4    9.42    6.10
   3  17  -4   26.45    7.04
   3  17  -4   37.33   10.14
  -3 -17   4   22.67    5.55
   3 -17  -3   -0.50    3.24
   3  17  -3    0.63    5.76
   3  17  -3    0.83    5.74
  -3  17   3    1.18    3.87
  -3  17   3    2.37    3.55
   3  17  -3   -2.87    5.62
   3 -17  -2   40.16    5.85
   3  17  -2   47.92    8.60
   3  17  -2   45.88    8.27
  -3  17   2   38.06    7.09
  -3  17   2   41.97    6.35
   3  17  -2   48.28    8.83
   3  17  -2   38.45   10.00
   3  17  -1  796.64   54.50
   3  17  -1  864.58   55.76
   3  17  -1  861.16   54.18
  -3  17   1  834.84   52.65
   3  17  -1  865.58   54.25
  -3  17   1  817.42   53.46
   3  17   0   91.19   11.81
   3  17   0   98.25   12.29
  -3  17   0   95.17   10.41
  -3  17   0   99.50   11.08
   3  17   0  101.96   12.58
   3 -17   0  112.15   12.10
   3  17   1  367.64   28.00
  -3 -17  -1  338.51   25.45
  -3  17  -1  385.74   27.42
   3  17   1  397.27   27.87
  -3  17  -1  386.54   26.70
   3 -17   1  345.07   26.94
  -3 -17  -2  168.00   13.87
   3  17   2  174.66   16.45
  -3  17  -2  140.79   14.18
   3  17   2  152.06   14.45
  -3  17  -2  143.19   15.07
   3 -17   2  155.72   15.03
  -3 -17  -3    9.77    4.66
   3  17   3    1.14    4.59
  -3  17  -3    6.88    5.58
   3 -17   3    9.01    6.18
  -3 -17  -4   94.40   10.35
  -3  17  -4   83.49   12.31
  -3  17  -4  109.59   12.43
   3 -17   4  100.47   11.92
  -3 -17  -5   12.15    5.13
  -3  17  -5    6.81    7.20
   3  17   5   30.95    9.55
   3 -17   5   13.06    6.84
  -3  17  -5   13.41    6.73
  -3 -17  -6  119.22   11.73
  -3  17  -6  157.65   14.32
   3  17   6  103.64   12.93
  -3  17  -6  115.91   13.74
   3  17   6  102.03   11.81
   3 -17   6  124.15   13.88
  -3 -17  -7  248.02   17.60
   3  17   7  193.41   18.08
  -3  17  -7  265.40   19.06
   3 -17   7  206.93   19.09
  -3 -17  -8    1.40    2.95
   3  17   8   -0.84    3.73
  -3  17  -8   -0.85    3.23
  -3  17  -8    2.93    4.20
   3 -17   8    6.18    5.01
  -3  17  -9   18.55    3.83
  -3 -17  -9   16.47    3.01
  -3  17  -9   15.00    3.09
   3 -17   9   15.38    4.30
  -3  17 -10    1.19    1.80
   3 -17  10   -0.48    2.04
   3 -18 -10  102.82    7.63
   3 -18 -10  102.23    8.50
   3  18 -10   97.78    8.04
   3 -18 -10   88.98    7.51
   3 -18  -9  148.94   11.32
   3 -18  -9  119.99   11.68
   3  18  -9  161.38   12.54
   3 -18  -9  132.39   10.79
   3 -18  -8    8.31    3.28
   3 -18  -8    8.01    4.19
   3  18  -8    4.15    4.28
   3  18  -8    6.42    3.64
   3  18  -8    4.41    5.72
   3 -18  -7   29.59    6.17
   3  18  -7   18.98    7.29
   3  18  -7   21.51    6.81
   3  18  -7   20.40    7.73
  -3 -18   7   22.84    5.99
   3 -18  -6   26.71    6.35
   3  18  -6   29.14    8.25
  -3  18   6   28.74    5.54
   3  18  -6   42.13    9.62
   3  18  -6   34.16    8.02
  -3 -18   6   32.69    6.74
   3 -18  -5   82.80    9.64
  -3  18   5   90.25    9.46
   3  18  -5   74.52   10.48
   3  18  -5  118.78   15.68
   3  18  -5   80.29   11.21
   3  18  -5   81.81   10.91
  -3 -18   5   73.19    9.37
   3 -18  -4  181.53   14.62
  -3  18   4  160.82   13.92
   3  18  -4  128.55   15.34
   3  18  -4  133.34   18.94
   3  18  -4  176.90   16.04
   3  18  -4  174.63   15.75
   3 -18  -3  477.41   30.51
   3  18  -3  385.55   31.65
  -3  18   3  433.31   30.07
  -3  18   3  423.83   28.84
   3  18  -3  457.45   31.51
   3  18  -3  422.53   30.79
   3  18  -2  248.15   22.89
  -3  18   2  271.29   19.97
   3  18  -2  220.48   20.61
   3  18  -2  246.56   20.55
  -3  18   2  235.05   18.41
   3  18  -2  271.64   20.63
   3  18  -1  155.69   15.41
  -3  18   1  157.06   13.32
   3  18  -1  133.32   15.41
   3  18  -1  147.17   14.72
  -3  18   1  140.55   13.58
   3  18  -1  140.61   14.44
  -3 -18   0   41.70    6.72
   3  18   0   61.96    9.62
  -3  18   0   40.01    7.46
   3  18   0   47.15    8.73
  -3  18   0   45.82    7.35
  -3 -18  -1   77.21    9.34
   3 -18   1  109.32   11.21
   3  18   1   89.67   12.21
  -3  18  -1   89.98   11.30
  -3  18  -1  100.27   10.42
   3  18   1   86.17   10.88
  -3 -18  -2   88.70    9.57
  -3  18  -2   63.00   10.24
   3  18   2   92.59   10.44
  -3  18  -2   83.09    9.97
   3  18   2   78.14   11.64
   3 -18   2   90.02   10.59
  -3 -18  -3   23.39    5.57
  -3  18  -3   14.90    6.44
   3 -18   3   16.55    6.40
  -3  18  -4   43.31    9.38
  -3 -18  -4   41.62    7.14
  -3  18  -4   42.79    8.69
   3  18   4   35.64    9.93
   3 -18   4   32.99    7.79
  -3 -18  -5   34.91    6.48
  -3  18  -5   40.72    8.84
  -3  18  -5   49.53    8.92
   3  18   5   28.36    8.97
   3 -18   5   36.18    8.33
  -3 -18  -6    5.34    4.18
   3  18   6   -0.68    5.35
  -3  18  -6    2.04    5.37
  -3  18  -6    5.30    5.62
   3 -18   6    0.71    6.32
   3  18   6    5.74    4.59
  -3  18  -7   19.32    5.05
  -3 -18  -7   19.78    4.29
   3  18   7   21.82    5.68
   3 -18   7   21.45    6.42
  -3 -18  -8   54.99    5.37
  -3  18  -8   54.48    5.84
   3  18   8   38.71    5.22
  -3  18  -8   40.37    5.98
   3 -18   8   44.57    6.47
   3 -18   9  167.95   13.31
  -3  18  -9  217.30   13.52
   3 -19 -10    8.47    2.21
   3 -19  -9   61.35    5.60
   3 -19  -9   67.00    6.48
   3  19  -9   51.72    5.90
   3 -19  -9   43.79    4.73
   3 -19  -8  101.71    9.03
   3 -19  -8   92.20    9.52
   3  19  -8   89.37    9.03
   3  19  -8  109.48   10.07
   3 -19  -8   80.43    7.58
   3 -19  -7   14.08    3.73
   3 -19  -7   23.00    5.23
   3  19  -7   15.19    5.27
   3 -19  -7   14.44    5.48
   3  19  -7   18.67    6.04
   3  19  -7   23.23    6.47
   3 -19  -6   16.57    5.18
   3 -19  -6   11.16    5.63
   3  19  -6   11.26    7.28
   3  19  -6   20.42    6.55
   3  19  -6   11.29    7.04
   3 -19  -5   23.28    5.91
   3  19  -5   29.45    7.01
  -3  19   5   23.95    5.22
   3 -19  -5   19.72    6.30
   3  19  -5   24.14    9.53
   3  19  -5   27.84    7.46
   3  19  -5   40.94    8.43
  -3  19   4  304.03   21.94
   3 -19  -4  320.44   22.31
   3  19  -4  268.47   23.92
   3  19  -4  329.10   23.68
   3 -19  -4  286.89   22.55
   3  19  -4  306.21   27.37
   3  19  -4  277.03   23.29
   3 -19  -3  136.27   12.98
   3 -19  -3  138.69   12.40
  -3  19   3  112.16   11.74
   3  19  -3  137.88   13.81
   3  19  -3  117.11   12.92
   3  19  -3  100.00   12.97
   3  19  -2   57.09   10.20
  -3  19   2   80.16    9.20
   3  19  -2   95.58   12.88
   3  19  -2   76.96   10.36
   3  19  -2   74.15   10.24
  -3  19   2   66.95    7.95
  -3  19   1  113.09   11.52
  -3 -19   1  113.18   10.43
   3  19  -1   95.25   12.56
   3  19  -1  114.30   13.25
  -3  19   1  100.48   10.30
   3  19  -1  107.59   12.46
  -3  19   0  192.69   16.18
  -3 -19   0  210.25   15.97
   3  19   0  231.88   19.42
  -3  19   0  205.74   17.11
   3  19   0  158.03   17.11
  -3 -19  -1  262.50   19.96
  -3  19  -1  270.62   20.74
   3  19   1  280.61   23.08
   3  19   1  262.60   21.51
  -3  19  -1  297.08   22.10
  -3 -19  -2   10.68    4.53
   3  19   2   15.81    5.38
  -3  19  -2    9.93    6.32
  -3  19  -2   13.30    5.54
   3 -19   2   15.56    6.27
  -3 -19  -3  230.90   17.96
  -3  19  -3  241.47   19.29
   3 -19   3  218.16   18.96
  -3 -19  -4  148.95   12.94
  -3  19  -4  138.06   14.90
  -3  19  -4  143.07   14.04
   3  19   4  128.25   15.10
   3 -19   4  138.32   14.09
  -3 -19  -5   94.34    9.42
  -3  19  -5   92.94   11.03
   3  19   5   84.18   11.10
  -3  19  -5   77.35   10.53
   3 -19   5   84.96   10.68
  -3 -19  -6   50.44    6.20
   3  19   6   37.43    5.80
   3  19   6   45.35    7.55
  -3  19  -6   50.13    7.76
  -3  19  -6   52.69    7.72
   3 -19   6   33.88    7.66
  -3  19  -7   30.21    4.88
   3  19   7   16.69    4.47
   3 -19   7   28.95    5.87
  -3  19  -8   38.66    4.11
   3 -19   8   37.02    5.19
   3 -20  -9   25.45    3.39
   3 -20  -8    6.67    2.63
   3 -20  -8   11.77    3.80
   3  20  -8    5.42    2.97
   3  20  -8    8.80    3.49
   3  20  -7  436.14   28.90
   3 -20  -7  410.16   27.33
   3 -20  -7  395.15   27.91
   3  20  -7  431.05   28.31
   3 -20  -6   58.72    7.33
   3 -20  -6   69.63    8.28
   3  20  -6   63.34   10.28
   3  20  -6   64.83    8.39
   3  20  -6   59.86    9.07
   3 -20  -5  293.82   20.44
   3 -20  -5  287.32   21.01
  -3  20   5  264.84   19.71
   3  20  -5  303.42   24.75
   3  20  -5  257.78   21.39
   3  20  -5  270.44   21.44
   3 -20  -4   11.27    4.65
  -3  20   4    8.78    4.23
   3 -20  -4   20.55    5.65
   3  20  -4   10.02    8.89
   3  20  -4   16.22    6.29
   3  20  -4   12.85    5.56
   3  20  -4   12.92    6.48
   3 -20  -3   16.37    5.55
   3 -20  -3   16.55    5.08
   3  20  -3    9.24    6.15
  -3  20   3   17.12    4.88
   3  20  -3   14.39    8.82
   3  20  -3   15.98    7.22
   3 -20  -2   28.86    6.15
  -3 -20   2   23.78    5.11
   3  20  -2   20.83    8.07
  -3  20   2   25.06    5.64
   3  20  -2   17.15    8.35
   3 -20  -2   25.29    5.81
  -3 -20   1    9.94    4.39
   3  20  -1   16.96    7.21
  -3  20   1   18.77    5.61
   3  20  -1   19.59    7.30
  -3  20   1   21.35    4.91
  -3 -20   0    7.67    4.09
   3  20   0    7.09    6.08
  -3  20   0   13.67    5.02
   3  20   0   11.95    5.91
  -3  20   0   14.86    5.67
   3  20   1  230.20   18.83
  -3 -20  -1  244.44   17.87
  -3  20  -1  240.51   18.46
  -3  20  -1  241.86   19.49
  -3 -20  -2    2.78    3.98
  -3  20  -2    4.64    5.45
  -3  20  -2    0.56    4.24
  -3 -20  -3    4.17    3.97
  -3  20  -3    6.52    4.96
   3 -20   3   14.26    5.83
  -3 -20  -4    3.07    3.59
   3  20   4    1.43    5.93
  -3  20  -4    0.61    4.87
   3 -20   4    6.92    5.87
  -3  20  -4    5.32    5.51
  -3 -20  -5  194.06   14.05
   3  20   5  173.06   15.84
  -3  20  -5  196.67   15.86
   3  20   5  172.38   14.82
  -3  20  -5  182.33   15.69
   3 -20   5  179.90   15.98
  -3 -20  -6   75.42    7.02
  -3  20  -6   91.69    8.63
   3  20   6   72.27    8.45
  -3  20  -6   92.55    9.10
   3 -20   6   79.31    9.31
  -3  20  -7  138.92   10.45
  -3  20  -7  136.86   11.11
   3 -20   7  156.36   11.75
   3 -21  -8    7.25    2.39
   3 -21  -7   51.63    5.33
   3  21  -7   38.63    5.90
   3 -21  -7   54.20    6.06
   3 -21  -6    2.91    3.33
   3 -21  -6    2.19    3.80
   3  21  -6   -0.60    5.23
   3  21  -6   -3.69    5.28
   3  21  -5   97.51   11.43
   3 -21  -5  116.92   10.32
   3 -21  -5  103.88   10.29
   3  21  -5  126.82   13.74
   3 -21  -4   -1.27    3.87
  -3 -21   4    6.27    3.46
  -3  21   4    3.80    3.85
   3 -21  -4    6.82    4.20
   3 -21  -3  142.62   12.36
  -3 -21   3  148.11   11.94
   3 -21  -3  142.05   12.69
   3  21  -3  154.09   15.25
  -3  21   3  151.17   12.51
   3  21  -3  142.38   15.90
  -3 -21   2  113.00    9.76
   3 -21  -2  106.26   10.05
   3 -21  -2   96.52   10.25
  -3  21   2  115.24   10.66
   3  21  -2  119.92   13.21
   3  21  -2   94.60   12.34
   3 -21  -1    3.05    3.94
  -3 -21   1    4.39    3.44
   3 -21  -1    4.57    3.85
   3  21  -1    3.90    6.25
  -3  21   1    5.10    4.26
   3  21  -1   -0.66    5.59
  -3 -21   0  111.94    9.98
  -3  21   0  114.02   11.31
  -3  21   0  113.62   10.26
   3  21   0  118.94   11.75
  -3 -21  -1   30.91    5.06
  -3  21  -1   26.16    6.22
  -3  21  -1   31.37    5.88
   3  21   1   24.95    5.59
  -3 -21  -2   53.99    6.53
  -3  21  -2   55.27    7.28
   3  21   2   46.79    9.78
  -3  21  -2   47.09    7.94
  -3 -21  -3  415.13   29.07
  -3  21  -3  518.55   31.22
  -3 -21  -4    4.66    2.95
   3  21   4   -1.59    4.45
   3  21   4   -2.35    5.08
  -3  21  -4    2.54    4.24
  -3  21  -4   -1.10    4.51
  -3 -21  -5  105.40    8.24
   3  21   5  112.99   10.37
  -3  21  -5  126.12   10.53
  -3  21  -5  114.98   10.09
  -3  21  -6   38.38    4.44
  -3  21  -6   39.33    4.95
   3  22  -6   11.06    4.15
   3 -22  -6   14.08    3.43
   3 -22  -5   73.12    7.12
   3 -22  -5   75.33    7.72
   3  22  -5   89.38   10.26
   3 -22  -4  157.26   11.95
   3 -22  -4  163.57   12.61
   3  22  -4  132.14   13.20
   3 -22  -3    9.74    3.68
   3 -22  -3   10.74    3.81
   3  22  -3    9.64    6.61
  -3  22   3   13.30    3.87
  -3  22   2  285.50   20.56
   3 -22  -2  307.27   20.34
   3  22  -2  293.79   22.54
   3 -22  -2  290.63   20.58
  -3 -22   1   24.37    4.36
   3 -22  -1   26.70    4.76
  -3  22   1   33.08    5.71
   3 -22  -1   25.10    5.07
   3  22  -1   31.78    6.57
  -3 -22   0    9.15    3.38
   3 -22   0   11.47    4.04
   3 -22   0   11.73    4.24
  -3  22   0    8.92    4.73
   3  22   0   12.63    4.96
  -3 -22  -1    2.00    2.79
  -3  22  -1    4.97    4.19
   3  22   1   -0.73    5.85
  -3  22  -1    7.04    3.28
  -3 -22  -2   95.26    8.40
  -3  22  -2   93.15   10.04
   3  22   2  102.70   11.75
  -3  22  -2  104.82    9.50
  -3 -22  -3   10.74    2.88
   3  22   3    5.31    5.05
  -3  22  -3   16.71    4.31
   3  22   4   -0.35    3.05
  -3  22  -4    2.45    3.31
  -3  22  -4   -0.37    2.97
   3  22   4   -3.02    3.94
  -3  22  -5   25.26    3.80
   3 -23  -4   12.02    3.20
   3 -23  -3    3.92    2.57
   3  23  -3    7.24    4.91
   3 -23  -3    3.91    2.88
   3 -23  -2  111.63    8.84
  -3  23   2   94.13    8.76
   3  23  -2  111.72   10.57
   3  23  -2  117.65   12.62
   3 -23  -2  101.13    8.93
  -3  23   1   81.33    7.95
   3 -23  -1   85.29    7.50
   3 -23  -1   77.27    7.66
   3  23  -1   82.38   11.33
   3  23   0  346.80   25.15
   3 -23   0  302.87   21.46
   3 -23   0  316.06   21.34
  -3  23   0  347.87   22.31
   3 -23   1   23.36    4.17
   3  23   1   23.58    6.42
  -3  23  -1   30.47    5.22
   3 -23   1   25.75    4.44
   3 -23   2   65.80    6.76
   3  23   2   70.11    8.50
   3 -23   2   66.92    6.77
   3  23   2   60.18    8.14
  -3  23  -2   76.49    7.64
   4   0 -16   85.50    6.72
   4   0 -15    2.08    2.48
   4   0 -15   -0.31    2.43
   4   0 -14   31.54    5.00
   4   0 -14   24.56    5.54
   4   0 -14   27.25    5.32
   4   0 -13   -1.47    4.06
   4   0 -13    4.36    4.61
   4   0 -13    2.45    4.25
   4   0 -12  559.33   39.67
   4   0 -12  622.42   40.42
   4   0 -11   -3.90    5.30
   4   0 -11    0.53    4.71
   4   0 -11   -3.92    5.91
   4   0 -10  865.59   62.21
   4   0 -10 1075.26   61.56
   4   0  -9   -0.57    4.72
   4   0  -9   -1.46    3.76
   4   0  -9   -0.76    5.00
   4   0  -9   -1.82    5.50
   4   0  -8    1.69    5.13
   4   0  -8    4.47    3.91
   4   0  -8    8.92    5.60
   4   0  -8    4.45    5.10
   4   0  -8   -2.83    5.62
   4   0  -7   -0.45    3.74
   4   0  -7    0.50    3.94
   4   0  -7    0.41    2.99
   4   0  -7    6.71    3.73
   4   0  -7    3.91    4.10
   4   0  -7    2.27    4.24
   4   0  -6  299.55   18.47
  -4   0   6  287.82   17.72
   4   0  -6  302.21   19.10
   4   0  -6  278.00   19.66
   4   0  -6  282.44   20.68
  -4   0   6  247.66   16.91
   4   0  -6  298.26   19.55
   4   0  -5    0.54    1.94
  -4   0   5    0.39    1.38
  -4   0   5    1.11    1.08
   4   0  -5    1.21    2.70
  -4   0   4 1812.21  102.98
  -4   0   4 1767.87  102.39
  -4   0   3    3.00    1.57
  -4   0   3    0.26    1.24
  -4   0   3    1.36    1.39
  -4   0   3    1.44    0.79
  -4   0   2  538.20   31.30
  -4   0   2  520.79   30.92
  -4   0   2  519.91   30.66
  -4   0   1   -1.92    1.86
  -4   0   1    0.34    0.89
  -4   0   0  511.59   30.00
   4   0   0  522.65   30.93
   4   0   1    0.43    1.74
  -4   0  -1   -1.16    6.21
   4   0   2  805.73   48.21
  -4   0  -2  787.61   49.75
   4   0   3   -0.42    2.96
   4   0   3   -3.46    7.12
  -4   0  -3   -0.50    4.28
  -4   0  -3    4.46    7.36
   4   0   4   60.25    7.13
   4   0   4   40.83    4.89
   4   0   4   48.54    7.05
   4   0   4   43.09    7.06
   4   0   4   55.53   10.23
   4   0   4   34.05    7.57
  -4   0  -4   44.88    6.25
  -4   0  -4   42.84    6.62
  -4   0  -4   64.33   11.26
  -4   0  -4   45.38    4.73
   4   0   5   -1.33    2.90
   4   0   5   11.46    7.06
   4   0   5    5.28    4.24
  -4   0  -5   -0.42    3.87
  -4   0  -5    0.58    1.83
   4   0   6   65.83    9.00
   4   0   6   77.05   10.45
  -4   0  -6   77.59    8.68
   4   0   7    5.33    5.83
  -4   0  -7    4.47    4.78
  -4   0  -8 1305.73   82.59
   4   0   8 1445.60   83.93
   4   0   9    0.59    4.67
  -4   0  -9    3.39    4.90
   4   0  10  445.59   32.37
  -4   0 -10  553.60   33.61
  -4   0 -11    0.47    3.81
  -4   0 -12   -0.37    3.19
  -4   0 -13   -0.25    2.15
  -4   0 -14    1.70    1.60
   4  -1 -16   85.89    6.67
   4   1 -16   85.00    6.68
   4   1 -15    0.70    2.83
   4  -1 -15    6.12    3.20
   4   1 -15    5.18    2.97
   4  -1 -15    7.33    2.87
   4   1 -14  519.19   31.48
   4  -1 -14  495.88   31.38
   4   1 -14  476.76   32.11
   4  -1 -14  455.99   32.00
   4   1 -14  478.93   32.37
   4  -1 -14  504.51   32.42
   4   1 -13    9.34    4.51
   4  -1 -13    9.23    4.57
   4   1 -13   15.76    5.54
   4  -1 -13   11.61    5.06
   4   1 -13   13.93    5.09
   4  -1 -13    6.13    4.79
   4   1 -12  254.45   19.37
   4  -1 -12  244.79   18.73
   4   1 -12  242.31   20.33
   4   1 -12  215.97   20.16
   4  -1 -12  262.26   20.63
   4  -1 -12  252.36   20.37
   4   1 -11   69.27   10.31
   4  -1 -11   69.19    9.83
   4   1 -11   76.55    9.03
   4  -1 -11   61.14    9.04
   4   1 -11   76.89   10.50
   4  -1 -11   81.65   10.91
   4  -1 -10    2.92    4.88
   4   1 -10    9.75    6.73
   4  -1 -10    2.62    3.91
   4   1 -10    8.91    6.45
   4  -1 -10   -0.77    5.01
   4   1 -10    3.30    6.20
   4  -1 -10    0.60    5.89
   4  -1  -9  390.33   25.10
   4  -1  -9  311.39   25.52
   4   1  -9  366.23   27.19
   4  -1  -9  376.13   27.34
   4   1  -9  365.96   26.06
   4  -1  -9  294.60   26.35
   4   1  -9  381.17   25.51
   4  -1  -9  347.71   25.74
   4   1  -8   14.74    5.11
   4  -1  -8    8.11    4.98
   4  -1  -8    5.60    3.68
   4   1  -8   10.91    5.54
   4  -1  -8    8.92    5.34
   4  -1  -8    5.19    5.56
   4   1  -8    9.12    5.68
   4  -1  -8   11.12    5.84
   4   1  -7   36.23    6.36
   4   1  -7   34.38    6.00
   4  -1  -7   33.56    6.00
   4  -1  -7   35.02    5.83
  -4  -1   7   40.33    5.43
   4  -1  -7   42.83    5.84
   4  -1  -7   51.64    6.17
  -4   1   7   41.31    8.63
   4   1  -7   37.60    5.32
   4   1  -7   38.64    6.57
   4  -1  -7   37.80    6.91
   4   1  -7   33.12    7.21
   4  -1  -7   28.56    6.22
  -4   1   6  144.81    9.84
   4  -1  -6  130.61   10.36
   4   1  -6  140.71   10.96
   4   1  -6  135.21   11.31
   4  -1  -6  110.57   11.08
   4   1  -6  134.88   12.09
   4  -1  -6  127.71   12.32
   4   1  -6  134.68   10.03
   4  -1  -6  132.40   10.62
   4   1  -6  136.36   11.31
   4  -1  -6  134.40   10.88
  -4  -1   5  511.88   30.35
   4  -1  -5  520.68   32.02
  -4   1   5  576.26   31.29
  -4  -1   5  495.56   30.44
   4  -1  -5  515.89   32.35
   4   1  -5  555.18   33.53
   4   1  -5  522.94   32.23
   4  -1  -5  535.93   33.72
   4  -1  -5  561.00   32.51
  -4   1   5  522.09   31.14
  -4  -1   4   75.47    5.32
  -4   1   4   74.40    6.37
  -4  -1   4   81.00    5.12
  -4  -1   4   75.76    6.21
  -4   1   4   78.08    5.75
  -4   1   3   24.86    2.69
  -4  -1   3   28.41    3.11
  -4   1   3   24.76    2.82
  -4  -1   3   23.19    2.66
  -4   1   3   24.14    1.76
  -4   1   3   26.04    2.79
  -4  -1   3   24.80    2.11
  -4   1   2 2981.94  172.49
  -4  -1   2 3131.19  172.24
  -4   1   2 2936.68  172.07
  -4   1   1  171.31   11.21
  -4  -1   1  186.22   10.59
  -4   1   1  190.86   12.19
  -4  -1   1  202.90   12.12
  -4  -1   1  167.60   10.66
   4   1  -1  206.30   11.70
   4   1   0 1061.62   61.93
  -4   1   0 1063.77   62.50
  -4   1   0 1048.31   61.35
   4  -1   0 1088.97   62.10
  -4   1  -1  255.44   15.81
   4   1   1  255.93   16.58
  -4   1  -1  274.93   18.99
   4  -1   1  245.72   16.52
   4  -1   2  109.69    9.02
   4   1   2  112.92    9.35
  -4  -1  -2  118.36   10.71
  -4   1  -2  100.15   11.92
  -4  -1  -2   98.28   11.41
  -4  -1  -2  125.33    8.19
   4   1   3  943.57   58.16
   4  -1   3 1064.75   60.63
   4  -1   3  948.72   60.92
   4   1   3  997.68   60.93
  -4  -1  -3 1044.06   58.63
   4   1   3 1014.80   61.31
  -4  -1  -3  965.04   61.17
  -4  -1  -3  955.87   61.81
   4  -1   3 1088.12   62.16
  -4   1  -3 1013.71   62.70
   4   1   4   61.63    5.97
   4   1   4   55.86    7.40
   4  -1   4   60.68    7.91
  -4  -1  -4   72.11    8.12
   4   1   4   48.12    7.63
   4  -1   4   68.54    8.31
   4  -1   4   48.57    8.80
   4   1   4   54.13    8.59
   4   1   4   75.94   11.24
  -4   1  -4   65.18    7.31
   4   1   4   61.54    8.54
  -4   1  -4   65.23   12.62
  -4  -1  -4   58.19   10.86
  -4  -1  -4   70.12    5.76
   4  -1   5    4.37    3.14
   4  -1   5   15.69    7.44
   4   1   5    3.32    5.20
   4   1   5    6.37    6.83
  -4  -1  -5    3.49    3.81
  -4   1  -5    9.24    4.35
   4   1   5    3.62    3.04
  -4   1  -5    2.64    2.17
  -4  -1  -5    2.42    1.86
   4  -1   5    2.59    4.33
   4   1   6  691.81   47.43
  -4   1  -6  755.60   46.55
   4  -1   6  795.36   48.30
   4  -1   6  699.22   47.07
  -4  -1  -6  770.68   46.76
   4  -1   7  265.34   21.02
  -4   1  -7  277.59   20.39
  -4  -1  -7  284.87   20.95
   4   1   7  282.53   21.52
   4  -1   8   -1.79    5.31
   4   1   8   11.96    5.98
  -4   1  -8   -1.06    5.30
   4  -1   9   14.59    5.57
   4   1   9    4.21    5.21
  -4   1  -9   12.50    5.64
  -4  -1 -10  121.59   11.01
   4  -1  10   86.25    9.63
   4   1  10   98.75   10.20
  -4   1 -10   96.24   10.57
  -4   1 -11   78.29    8.68
  -4  -1 -11   78.07    8.60
  -4   1 -12  220.28   15.87
  -4  -1 -12  213.46   15.69
  -4   1 -13   19.69    3.85
  -4   1 -13   18.54    3.24
  -4  -1 -13   15.81    3.06
  -4   1 -14   14.23    2.31
  -4  -1 -14   11.48    2.14
   4   2 -16    2.53    1.84
   4  -2 -16    0.37    1.61
   4   2 -15   73.52    6.91
   4  -2 -15   81.88    7.31
   4   2 -15   73.60    7.33
   4  -2 -15   75.45    7.31
   4   2 -14   17.28    4.34
   4  -2 -14   14.49    4.15
   4   2 -14   22.31    5.35
   4  -2 -14   21.63    4.92
   4   2 -14   21.94    4.98
   4  -2 -14   20.26    4.76
   4   2 -13   18.36    5.74
   4   2 -13   15.18    4.77
   4  -2 -13   12.51    4.92
   4   2 -13   13.63    5.09
   4  -2 -13   11.59    4.96
   4   2 -12    8.66    4.92
   4   2 -12    5.94    5.18
   4  -2 -12   12.38    5.26
   4  -2 -12    6.99    5.45
   4   2 -12   14.85    5.84
   4  -2 -12    8.53    5.39
   4  -2 -11  122.36   12.53
   4   2 -11  125.56   11.63
   4   2 -11  142.40   14.32
   4  -2 -11  122.41   13.14
   4   2 -11  117.94   13.65
   4  -2 -10  240.41   17.45
   4   2 -10  222.73   17.45
   4  -2 -10  186.79   17.63
   4   2 -10  204.21   19.28
   4   2 -10  196.22   19.05
   4  -2 -10  212.08   18.72
   4  -2 -10  236.50   18.41
   4  -2  -9  384.63   25.32
   4   2  -9  401.19   26.12
   4  -2  -9  359.86   26.24
   4   2  -9  355.13   27.09
   4   2  -9  299.83   26.52
   4  -2  -9  353.33   26.73
   4  -2  -9  349.26   26.87
   4  -2  -9  318.56   25.43
   4  -2  -8  593.22   35.76
   4   2  -8  538.43   36.20
   4  -2  -8  485.45   35.53
   4   2  -8  482.28   36.33
   4  -2  -8  570.54   37.32
   4  -2  -8  579.94   37.97
   4   2  -8  590.50   35.48
   4  -2  -8  492.43   35.69
   4  -2  -7 1427.90   83.97
  -4  -2   7 1501.31   83.50
   4   2  -7 1319.38   83.93
   4  -2  -7 1441.85   83.53
   4   2  -7 1311.19   84.09
   4   2  -7 1235.96   84.66
   4  -2  -7 1386.08   84.87
   4  -2  -7 1514.17   86.19
   4   2  -7 1388.66   83.70
   4  -2  -7 1407.19   83.91
   4  -2  -7 1430.89   83.19
   4  -2  -6  383.50   27.77
   4  -2  -6  403.83   25.57
  -4   2   6  393.87   27.21
   4  -2  -6  380.09   26.45
  -4   2   6  427.20   25.01
  -4  -2   6  440.75   26.28
   4   2  -6  407.89   26.19
   4   2  -6  419.56   26.52
   4   2  -6  393.94   27.15
   4  -2  -6  390.09   25.79
   4  -2  -6  360.34   26.70
   4   2  -6  344.47   26.05
   4  -2  -6  409.91   26.12
   4   2  -5   63.42    6.21
  -4  -2   5   67.03    6.34
  -4   2   5   58.05    6.14
   4   2  -5   68.64    7.03
   4  -2  -5   57.26    5.88
   4  -2  -5   61.94    5.94
   4  -2  -5   59.63    7.29
   4  -2  -5   60.38    5.93
  -4  -2   4   73.44    6.55
  -4   2   4   79.65    6.50
  -4  -2   4   83.78    6.69
  -4   2   4   83.47    6.16
  -4   2   3  567.78   32.39
  -4   2   3  528.34   31.05
  -4  -2   3  615.76   32.20
  -4  -2   3  577.53   33.01
  -4   2   3  502.47   31.01
  -4  -2   3  563.55   32.01
  -4   2   3  569.71   32.49
  -4   2   3  597.37   32.01
  -4  -2   3  590.68   31.78
  -4   2   2  365.29   22.40
  -4  -2   2  364.65   22.07
  -4   2   1   81.61    6.77
  -4  -2   1   86.70    6.75
   4   2  -1   94.06    6.34
   4   2   0   66.09    5.23
  -4   2   0   70.53    5.84
  -4   2   0   62.13    4.77
  -4  -2   0   57.14    5.47
  -4  -2   0   59.25    6.87
  -4   2   0   57.63    7.09
  -4  -2  -1  124.42   11.29
   4   2   1  130.57    9.59
  -4   2  -1  132.08   10.06
  -4   2  -1  122.69   11.88
  -4   2  -1  130.53    8.85
   4  -2   1  135.70    9.60
   4   2   2   56.93    6.39
  -4  -2  -2   80.37    7.98
   4  -2   2   51.66    7.55
  -4  -2  -2   55.82    4.39
  -4   2  -2   63.08    5.33
  -4   2  -2   59.84   10.10
  -4  -2  -2   75.91    8.81
   4  -2   2   63.97    5.98
   4   2   3  147.63   13.30
   4  -2   3  168.08   12.32
   4   2   3  148.45   10.18
   4   2   3  142.41   12.91
   4  -2   3  135.88   13.38
   4   2   3  169.50   13.44
   4  -2   3  171.44   15.07
  -4   2  -3  166.26   12.40
  -4  -2  -3  167.45   13.15
  -4   2  -3  134.02   15.37
  -4  -2  -3  149.61   10.28
  -4  -2  -3  139.53   14.12
   4   2   4  616.89   39.48
   4   2   4  610.73   39.82
  -4   2  -4  560.15   41.73
   4   2   4  580.30   36.80
   4   2   4  575.21   38.38
  -4   2  -4  637.05   38.13
  -4  -2  -4  633.98   38.80
   4  -2   4  574.21   39.02
  -4  -2  -4  605.43   36.09
   4  -2   4  582.21   38.68
   4   2   5 1154.43   72.89
   4   2   5 1191.98   74.07
   4  -2   5 1247.44   74.31
   4  -2   5 1254.41   73.52
   4   2   5 1222.30   73.44
  -4   2  -5 1185.24   72.56
   4  -2   6  243.50   18.72
  -4   2  -6  225.54   17.66
  -4  -2  -6  236.63   18.21
   4   2   6  241.62   19.26
   4  -2   7  162.24   14.49
  -4   2  -7  160.42   14.08
  -4  -2  -7  172.57   14.52
   4   2   7  159.24   15.50
   4   2   8  129.83   13.45
   4  -2   8  124.40   12.94
  -4   2  -8  152.17   13.23
   4   2   9    7.94    5.14
  -4   2  -9   11.44    5.34
   4  -2   9    8.47    4.86
  -4  -2  -9   14.26    4.12
   4  -2  10   93.66   10.06
   4   2  10   94.45   10.39
  -4  -2 -10  110.38   11.22
  -4  -2 -10  141.06   11.78
  -4   2 -10  123.69   11.57
  -4   2 -11   74.39    8.25
  -4  -2 -11   64.31    7.67
  -4   2 -12  188.93   14.30
  -4  -2 -12  191.86   14.23
  -4   2 -13  203.28   13.81
  -4   2 -13  185.72   13.08
  -4  -2 -13  185.43   12.99
  -4   2 -14   14.53    2.34
   4  -3 -16   60.25    5.00
   4   3 -15  111.28    8.95
   4   3 -15  115.78    9.59
   4  -3 -15  115.47    9.41
   4  -3 -15  113.03    9.41
   4   3 -14    6.68    3.51
   4  -3 -14   -1.07    3.31
   4   3 -14   -0.49    4.10
   4  -3 -14    2.27    3.32
   4   3 -14   -2.14    3.47
   4  -3 -14    1.86    3.40
   4   3 -13   74.33    8.25
   4   3 -13   63.29    9.19
   4  -3 -13   67.50    8.70
   4   3 -13   55.73    8.21
   4  -3 -13   74.47    9.21
   4   3 -12    5.76    5.08
   4   3 -12    2.99    5.48
   4  -3 -12   10.65    4.89
   4  -3 -12    7.13    5.62
   4   3 -12    5.54    5.48
   4   3 -11  226.69   18.33
   4  -3 -11  231.39   17.61
   4  -3 -11  242.26   18.55
   4   3 -11  193.28   19.05
   4  -3 -11  211.73   18.52
   4   3 -11  219.88   19.24
   4  -3 -10  576.95   36.50
   4   3 -10  533.37   35.73
   4  -3 -10  546.78   37.28
   4   3 -10  576.73   38.75
   4   3 -10  546.32   38.50
   4  -3 -10  524.87   37.35
   4  -3 -10  495.22   37.55
   4  -3 -10  561.25   37.12
   4  -3  -9  239.46   18.22
   4   3  -9  239.99   17.97
   4  -3  -9  189.68   18.59
   4   3  -9  256.08   20.49
   4   3  -9  230.06   19.90
   4  -3  -9  227.88   19.19
   4  -3  -9  232.81   19.81
   4  -3  -9  218.55   18.80
   4  -3  -8  176.25   14.13
   4  -3  -8  165.56   15.01
   4  -3  -8  132.21   13.97
   4   3  -8  173.28   14.42
   4   3  -8  150.91   14.76
   4  -3  -8  157.36   15.09
   4  -3  -8  147.15   13.87
   4   3  -7   57.79    6.44
   4  -3  -7   49.69    6.71
   4  -3  -7   44.63    6.27
   4  -3  -7   56.80    7.08
  -4  -3   7   44.37    5.72
   4  -3  -7   46.43    6.94
   4   3  -7   48.06    7.21
   4  -3  -7   38.33    6.89
   4   3  -7   39.74    6.92
   4  -3  -7   41.83    7.78
  -4   3   6 1184.93   67.19
   4  -3  -6 1069.24   68.50
   4   3  -6 1229.72   68.83
  -4   3   6 1088.91   68.65
   4   3  -6 1153.61   69.32
   4   3  -6 1146.94   68.54
   4  -3  -6 1093.08   67.87
   4  -3  -6 1054.49   69.09
   4  -3  -6 1164.33   70.49
   4  -3  -6 1180.54   67.86
   4  -3  -6 1135.61   68.21
  -4  -3   6 1156.04   68.01
   4  -3  -5  562.43   35.50
   4  -3  -5  572.19   35.27
   4   3  -5  600.57   36.33
   4   3  -5  601.12   35.65
  -4   3   5  582.73   35.67
   4  -3  -5  514.83   36.80
   4  -3  -5  544.36   35.40
  -4  -3   5  611.61   35.27
   4  -3  -4  402.30   27.56
   4  -3  -4  413.29   27.42
  -4  -3   4  466.84   26.16
   4   3  -4  441.89   27.95
  -4   3   4  431.82   27.39
   4  -3  -4  403.14   27.69
  -4  -3   4  467.59   26.78
  -4   3   4  452.69   27.07
  -4  -3   4  470.89   27.76
  -4   3   3  173.27   10.28
  -4  -3   3  181.24   10.55
  -4  -3   3  165.44   11.00
  -4  -3   3  175.98   12.13
  -4   3   3  178.29   11.75
  -4   3   3  165.30   11.60
  -4   3   3  174.24   10.75
  -4  -3   2   75.68    5.80
  -4   3   2   77.76    6.11
  -4  -3   2   77.06    5.54
   4   3  -1  103.27    6.61
  -4   3   1   85.03    7.19
  -4  -3   1   95.75    7.95
  -4  -3   1   92.33    7.22
  -4   3   1   87.94    8.57
   4   3   0    2.37    1.64
  -4   3   0    0.71    1.99
  -4   3   0    0.31    1.52
  -4  -3   0    2.32    2.34
  -4  -3   0    3.30    3.44
  -4   3  -1 1139.81   72.11
   4   3   1 1154.47   70.12
  -4   3  -1 1192.47   70.41
  -4  -3  -1 1192.46   70.44
  -4  -3  -1 1259.69   72.02
  -4   3  -1 1219.05   69.42
   4  -3   2 1316.76   85.32
   4   3   2 1397.08   85.08
  -4   3  -2 1459.86   87.43
   4  -3   2 1311.91   85.81
  -4  -3  -2 1562.90   85.10
   4   3   2 1379.78   86.91
  -4  -3  -2 1699.48   86.32
   4   3   2 1311.04   84.36
   4  -3   2 1471.66   84.20
  -4   3  -2 1465.03   83.49
  -4  -3  -3 1136.02   69.42
  -4   3  -3 1166.85   72.85
   4   3   3 1002.99   69.94
   4   3   3 1245.47   66.93
   4  -3   3 1109.69   70.08
  -4   3  -3 1088.70   68.75
  -4  -3  -3 1312.45   70.11
   4   3   3 1169.51   70.41
   4  -3   3 1038.90   68.45
   4  -3   4 1134.95   68.20
  -4  -3  -4 1119.17   65.82
   4   3   4 1122.18   68.85
   4   3   4 1045.78   65.62
   4   3   4 1149.25   67.86
  -4  -3  -4 1015.31   68.55
  -4   3  -4 1077.44   66.87
   4  -3   4 1179.57   68.14
  -4  -3  -4 1213.72   67.64
   4   3   4 1106.75   68.59
  -4  -3  -4 1083.55   64.75
   4   3   5    7.85    4.71
   4   3   5    8.30    6.04
   4   3   5    3.55    8.67
   4  -3   5   15.38    8.02
  -4   3  -5    4.64    4.15
   4  -3   5    9.97    5.29
   4   3   6  332.04   24.30
   4  -3   6  280.21   22.39
  -4   3  -6  334.45   22.69
   4   3   7   14.33    5.97
   4  -3   7    6.68    4.84
  -4   3  -7    3.85    4.92
   4  -3   8   63.20    8.97
   4   3   8   68.26   10.04
  -4   3  -8   62.37    8.66
   4  -3   9    1.10    3.94
   4   3   9    2.47    4.74
  -4  -3  -9   -3.83    5.29
  -4   3  -9    2.32    4.24
  -4   3 -10   43.33    7.22
   4  -3  10   34.43    5.93
  -4  -3 -10   47.95    7.67
   4   3  10   48.55    7.18
  -4  -3 -10   38.85    5.66
  -4  -3 -11   31.01    5.61
  -4   3 -11   24.23    5.40
  -4  -3 -12    3.80    3.32
  -4   3 -12   10.51    3.83
  -4   3 -13   36.09    4.13
  -4  -3 -13   32.41    3.93
  -4   3 -13   31.17    4.43
   4  -4 -15   19.28    3.57
   4   4 -15   16.47    3.08
   4  -4 -15   18.83    3.62
   4   4 -14   80.25    7.51
   4  -4 -14   59.45    6.97
   4   4 -14   73.16    7.74
   4  -4 -14   81.95    8.30
   4  -4 -14   82.42    8.31
   4   4 -14   72.15    8.32
   4   4 -13   93.08    9.28
   4   4 -13   73.34    9.96
   4  -4 -13   74.34    9.04
   4   4 -13   86.53    9.66
   4  -4 -13   70.44    9.16
   4   4 -12   64.22    8.38
   4   4 -12   58.22    9.36
   4  -4 -12   46.82    7.84
   4   4 -12   54.59    8.36
   4   4 -11  429.08   29.75
   4  -4 -11  438.72   29.13
   4   4 -11  388.01   30.35
   4   4 -11  376.36   30.79
   4  -4 -11  462.06   30.54
   4  -4 -11  420.14   29.70
   4  -4 -10   25.07    7.13
   4  -4 -10   24.70    5.72
   4   4 -10   15.56    6.14
   4   4 -10   17.48    7.32
   4  -4 -10   17.46    6.10
   4   4 -10   29.87    5.63
   4   4 -10   25.00    7.00
   4  -4 -10   21.08    6.87
   4   4  -9  209.67   17.29
   4  -4  -9  200.89   16.50
   4  -4  -9  153.89   16.07
   4   4  -9  214.12   15.90
   4   4  -9  191.71   17.83
   4   4  -9  182.13   17.55
   4  -4  -9  204.15   17.08
   4  -4  -9  199.13   17.58
   4  -4  -8  559.80   37.00
   4   4  -8  637.38   36.88
   4   4  -8  505.19   37.90
   4   4  -8  491.00   37.32
   4  -4  -8  581.31   38.00
   4  -4  -8  556.23   38.52
   4  -4  -8  561.25   37.29
   4  -4  -7  106.97   11.70
   4  -4  -7   91.90    9.93
   4  -4  -7   99.11   10.05
   4   4  -7  108.69   10.43
   4   4  -7   96.53   10.26
   4  -4  -7  102.30    9.98
   4  -4  -6  807.79   48.71
   4  -4  -6  754.88   46.27
   4  -4  -6  788.51   45.80
  -4  -4   6  720.53   45.33
   4   4  -6  727.85   46.29
  -4   4   6  788.36   45.10
  -4   4   6  777.48   46.47
   4   4  -6  745.89   46.71
   4   4  -6  808.11   46.42
   4   4  -6  617.14   44.79
   4  -4  -6  744.53   45.91
   4  -4  -5 1298.97   76.73
   4  -4  -5 1312.60   76.69
  -4   4   5 1269.39   75.44
   4  -4  -5 1295.69   76.35
  -4  -4   5 1322.11   75.77
   4   4  -5 1342.43   77.27
   4   4  -5 1303.77   76.64
  -4   4   5 1315.87   76.71
   4  -4  -5 1095.21   77.92
   4   4  -5 1348.22   75.70
   4  -4  -4  183.71   13.89
  -4   4   4  202.67   12.93
  -4  -4   4  203.65   12.50
  -4  -4   4  202.16   12.52
   4  -4  -4  173.05   13.55
   4   4  -4  200.32   14.07
  -4   4   4  206.18   13.68
  -4  -4   4  205.92   13.93
  -4   4   3  373.49   22.07
  -4  -4   3  390.35   22.98
  -4   4   3  378.76   22.88
  -4  -4   3  375.50   23.92
  -4   4   3  379.66   23.53
  -4   4   3  378.32   23.48
  -4   4   2   23.72    2.33
  -4   4   2   20.69    3.08
  -4  -4   2   20.46    2.71
  -4   4   2   23.45    4.72
  -4   4   2   19.23    1.83
  -4   4   1   50.71    5.06
   4   4  -1   59.40    4.34
  -4  -4   1   51.51    4.59
  -4  -4   1   55.15    5.09
  -4   4   1   58.26    7.80
  -4   4   0  640.81   38.01
   4   4   0  594.56   37.21
  -4   4   0  649.89   37.31
  -4   4   0  612.93   40.27
  -4  -4   0  620.79   37.92
  -4  -4   0  640.60   38.12
  -4   4  -1  704.34   41.77
   4   4   1  650.49   41.75
  -4   4  -1  717.11   45.75
  -4  -4  -1  703.63   41.77
  -4  -4  -1  652.66   42.27
  -4   4  -1  699.71   40.90
   4   4   2   65.59    9.20
   4   4   2   71.57    8.96
   4  -4   2   76.23   10.93
  -4   4  -2   67.13    5.90
  -4  -4  -2   71.17    7.79
   4   4   2   62.25    7.73
  -4  -4  -2   70.21    7.06
   4  -4   2   69.15    8.09
  -4   4  -2   89.39   14.28
  -4   4  -3   31.64    4.08
  -4   4  -3   28.53    5.32
   4   4   3   24.38    6.17
   4   4   3   34.74    6.72
   4  -4   3   40.87    9.08
   4   4   3   36.48    6.64
   4   4   3   27.48    3.12
  -4  -4  -3   32.84    5.35
  -4  -4  -3   34.72    5.38
  -4  -4  -3   34.84    8.77
   4   4   4  114.85   11.56
  -4  -4  -4  118.53    9.67
   4   4   4  118.00   12.33
   4  -4   4  120.35   11.72
   4   4   4  102.63   11.82
   4  -4   4  150.72   13.72
   4   4   4  132.39   12.78
  -4  -4  -4  130.04   10.96
   4  -4   4   99.85   10.40
  -4   4  -4  113.51   11.01
  -4  -4  -4  117.19   13.35
   4  -4   4  108.86   10.49
   4   4   5  432.42   31.43
  -4  -4  -5  441.07   29.76
   4  -4   5  476.78   31.77
   4   4   5  485.18   33.16
   4  -4   5  470.71   30.32
  -4   4  -5  485.09   31.84
   4   4   5  525.38   33.95
   4  -4   6  228.22   17.93
   4   4   6  219.95   19.36
   4  -4   7  321.65   23.66
   4   4   7  328.04   25.47
   4   4   8   26.17    6.86
   4  -4   8   17.31    5.80
  -4   4  -8   31.20    6.90
   4  -4   9  774.88   50.77
  -4  -4  -9  830.28   51.37
  -4   4  -9  861.40   51.95
   4   4   9  776.96   51.53
   4   4  10   21.49    5.42
   4  -4  10   31.64    5.31
  -4  -4 -10   33.52    6.28
  -4   4 -10   25.10    6.20
  -4  -4 -10   26.85    5.08
  -4  -4 -11   59.71    7.10
  -4   4 -11   67.29    7.74
  -4  -4 -11   54.93    6.92
  -4  -4 -11   49.25    6.05
  -4   4 -12   73.92    7.20
  -4  -4 -12   65.29    6.82
  -4   4 -12   60.78    7.51
  -4  -4 -13   10.95    2.65
  -4   4 -13   10.24    3.02
  -4   4 -13   14.10    2.89
   4   5 -15  200.59   14.52
   4  -5 -15  249.03   15.65
   4  -5 -15  236.76   15.39
   4  -5 -14   17.22    4.10
   4   5 -14    8.23    3.54
   4  -5 -14    8.75    3.89
   4   5 -13  908.76   54.24
   4  -5 -13  915.45   54.79
   4   5 -13  774.29   55.05
   4   5 -13  884.59   54.55
   4   5 -12   -1.13    4.36
   4  -5 -12    4.12    3.62
   4   5 -12    2.23    5.33
   4  -5 -12    5.54    3.99
   4  -5 -12    3.04    4.96
   4   5 -12    7.15    4.86
   4  -5 -11   56.63    8.75
   4   5 -11   53.59    8.09
   4  -5 -11   42.90    7.03
   4   5 -11   54.31    9.53
   4  -5 -11   58.27    8.16
   4   5 -11   62.04    8.75
   4  -5 -11   49.13    8.77
   4  -5 -11   46.90    8.24
   4  -5 -10    3.56    5.71
   4   5 -10    0.66    5.28
   4  -5 -10    3.59    4.21
   4   5 -10   -0.84    6.61
   4  -5 -10    3.37    4.94
   4   5 -10    2.40    5.50
   4  -5 -10    2.70    6.57
   4  -5 -10    7.39    5.68
   4   5  -9  302.26   22.76
   4  -5  -9  290.87   20.37
   4  -5  -9  286.49   21.86
   4   5  -9  259.70   22.71
   4   5  -9  295.20   20.12
   4   5  -9  309.68   23.76
   4  -5  -9  238.89   21.95
   4  -5  -9  312.77   22.71
   4  -5  -9  282.28   22.53
   4  -5  -9  262.31   22.35
   4  -5  -8    8.67    5.99
   4  -5  -8   -7.14    6.55
   4  -5  -8    0.61    5.21
   4   5  -8    0.68    5.76
   4  -5  -8   -1.77    4.37
   4   5  -8    1.98    5.35
   4   5  -8    4.12    3.96
   4   5  -8    2.16    5.64
   4  -5  -7   34.51    6.91
   4  -5  -7   43.18    7.00
   4  -5  -7   30.72    5.77
   4  -5  -7   33.37    6.16
   4  -5  -7   24.24    5.72
   4   5  -7   36.00    6.54
   4   5  -7   37.65    5.91
   4  -5  -6    2.68    5.28
   4  -5  -6   -0.41    2.88
   4  -5  -6    1.13    3.93
   4  -5  -6    2.30    2.84
   4   5  -6   -0.60    5.07
   4  -5  -6    2.90    3.09
  -4   5   6    1.29    2.12
   4   5  -6    3.35    3.60
  -4   5   6    0.43    2.18
   4  -5  -5  210.18   15.84
   4   5  -5  203.80   17.09
  -4  -5   5  234.73   14.71
   4  -5  -5  212.60   15.67
   4  -5  -5  234.89   15.93
   4   5  -5  261.47   18.32
   4   5  -5  216.22   16.22
   4   5  -5  225.08   15.97
  -4   5   5  243.93   16.02
   4  -5  -5  227.60   15.99
   4  -5  -5  215.92   17.93
   4   5  -5  224.55   15.00
  -4  -5   4    2.88    1.14
   4  -5  -4    3.97    2.41
  -4  -5   4    1.87    2.25
   4   5  -4    4.66    3.49
   4  -5  -4    3.76    2.28
   4   5  -4    8.36    5.50
  -4  -5   4    4.97    1.63
   4   5  -4   10.52    2.94
   4   5  -4    4.84    2.74
  -4   5   4    4.66    1.90
   4   5  -4    3.52    1.14
   4  -5  -3  812.21   52.44
   4   5  -3  850.71   55.16
  -4   5   3  886.63   50.87
   4   5  -3  872.36   52.68
  -4  -5   3  928.11   52.87
   4  -5  -3  867.27   52.74
  -4  -5   3  911.34   51.79
  -4   5   3  891.09   52.34
   4  -5  -2    3.99    2.15
  -4   5   2    0.51    1.12
  -4   5   2    2.67    2.11
  -4  -5   2    4.76    1.83
  -4   5   1 4268.41  237.90
   4   5  -1 4111.23  236.61
  -4   5   1 4233.34  237.04
  -4  -5   1 4281.97  237.87
   4   5  -1 3729.43  239.08
  -4   5   0  130.81    9.70
  -4   5   0  123.71    9.05
   4   5   0  123.00    9.04
   4  -5   0  131.54   15.06
   4   5   0  123.88   10.84
  -4  -5   0  126.71    9.14
  -4  -5   0  128.97    9.65
   4   5   1  850.90   56.99
  -4   5  -1  918.93   54.39
   4   5   1  921.50   54.98
   4  -5   1  874.70   54.73
   4   5   1  870.86   55.30
   4  -5   1  972.73   57.85
  -4  -5  -1  918.04   54.49
   4  -5   1  851.97   55.91
[truncated: 424,995 more chars]
