# Supplementary material for: Time‐Resolved Encryption via a Kinetics‐Tunable Supramolecular Photochromic System
Source: Adv Sci (Weinh). 2022 Jan 6;9(6):2104790. doi: 10.1002/advs.202104790 (PMC8867189; doi:10.1002/advs.202104790)
Supplement: Supplementary file 3 — Supporting Information [file ADVS-9-2104790-s003.cif]

data_exp_2300
_audit_creation_date               2021-10-19
_audit_creation_method
;
Olex2 1.2
(compiled 2018.05.29 svn.r3508 for OlexSys, GUI svn.r5506)
;
_shelx_SHELXL_version_number       '2017/1'
_audit_contact_author_address      ?
_audit_contact_author_email        ?
_audit_contact_author_name         ''
_audit_contact_author_phone        ?
_publ_contact_author_id_orcid      ?
_publ_section_references
;
Dolomanov, O.V., Bourhis, L.J., Gildea, R.J, Howard, J.A.K. & Puschmann, H.
 (2009), J. Appl. Cryst. 42, 339-341.

Sheldrick, G.M. (2015). Acta Cryst. A71, 3-8.

Sheldrick, G.M. (2015). Acta Cryst. C71, 3-8.
;
_chemical_name_common              ?
_chemical_name_systematic          ?
_chemical_formula_moiety          
 '2(Cl), 2(C24 H24 N16 O8), 4(H2 O), 2(C12 H13 N2)'
_chemical_formula_sum              'C72 H82 Cl2 N36 O20'
_chemical_formula_weight           1842.63
_chemical_melting_point            ?
loop_
  _atom_type_symbol
  _atom_type_description
  _atom_type_scat_dispersion_real
  _atom_type_scat_dispersion_imag
  _atom_type_scat_source
 'C' 'C' 0.0181 0.0091 'International Tables Vol C Tables 4.2.6.8 and 6.1.1.4'
 'H' 'H' 0.0000 0.0000 'International Tables Vol C Tables 4.2.6.8 and 6.1.1.4'
 'Cl' 'Cl' 0.3639 0.7018 'International Tables Vol C Tables 4.2.6.8 and 6.1.1.4'
 'N' 'N' 0.0311 0.0180 'International Tables Vol C Tables 4.2.6.8 and 6.1.1.4'
 'O' 'O' 0.0492 0.0322 'International Tables Vol C Tables 4.2.6.8 and 6.1.1.4'

_shelx_space_group_comment
;
The symmetry employed for this shelxl refinement is uniquely defined
by the following loop, which should always be used as a source of
symmetry information in preference to the above space-group names.
They are only intended as comments.
;
_space_group_crystal_system        'monoclinic'
_space_group_IT_number             14
_space_group_name_H-M_alt          'P 1 21/c 1'
_space_group_name_Hall             '-P 2ybc'
loop_
  _space_group_symop_operation_xyz
 'x, y, z'
 '-x, y+1/2, -z+1/2'
 '-x, -y, -z'
 'x, -y-1/2, z-1/2'

_cell_length_a                     26.4681(6)
_cell_length_b                     25.7767(4)
_cell_length_c                     13.0059(2)
_cell_angle_alpha                  90
_cell_angle_beta                   90.437(2)
_cell_angle_gamma                  90
_cell_volume                       8873.2(3)
_cell_formula_units_Z              4
_cell_measurement_reflns_used      37178
_cell_measurement_temperature      173.00(10)
_cell_measurement_theta_max        74.1860
_cell_measurement_theta_min        3.7260
_shelx_estimated_absorpt_T_max     0.693
_shelx_estimated_absorpt_T_min     0.630
_exptl_absorpt_coefficient_mu      1.412
_exptl_absorpt_correction_T_max    1.00000
_exptl_absorpt_correction_T_min    0.73922
_exptl_absorpt_correction_type     multi-scan
_exptl_absorpt_process_details
;
CrysAlisPro 1.171.39.32a (Rigaku Oxford Diffraction, 2017)
Empirical absorption correction using spherical harmonics,
 implemented in SCALE3 ABSPACK scaling algorithm.
;
_exptl_absorpt_special_details     ?
_exptl_crystal_colour              'clear light yellow'
_exptl_crystal_colour_lustre       clear
_exptl_crystal_colour_modifier     light
_exptl_crystal_colour_primary      yellow
_exptl_crystal_density_diffrn      1.379
_exptl_crystal_density_meas        ?
_exptl_crystal_density_method      ?
_exptl_crystal_description         block
_exptl_crystal_F_000               3840
_exptl_crystal_size_max            0.36
_exptl_crystal_size_mid            0.32
_exptl_crystal_size_min            0.28
_exptl_transmission_factor_max     ?
_exptl_transmission_factor_min     ?
_diffrn_reflns_av_R_equivalents    0.0545
_diffrn_reflns_av_unetI/netI       0.0354
_diffrn_reflns_Laue_measured_fraction_full  0.997
_diffrn_reflns_Laue_measured_fraction_max  0.997
_diffrn_reflns_limit_h_max         25
_diffrn_reflns_limit_h_min         -31
_diffrn_reflns_limit_k_max         30
_diffrn_reflns_limit_k_min         -30
_diffrn_reflns_limit_l_max         15
_diffrn_reflns_limit_l_min         -15
_diffrn_reflns_number              111890
_diffrn_reflns_point_group_measured_fraction_full  0.997
_diffrn_reflns_point_group_measured_fraction_max  0.997
_diffrn_reflns_theta_full          67.076
_diffrn_reflns_theta_max           67.076
_diffrn_reflns_theta_min           3.429
_diffrn_ambient_environment        N~2~
_diffrn_ambient_temperature        173.00(10)
_diffrn_detector                   'CCD plate'
_diffrn_detector_area_resol_mean   ?
_diffrn_measured_fraction_theta_full  0.997
_diffrn_measured_fraction_theta_max  0.997
_diffrn_measurement_details
;
List of Runs (angles in degrees, time in seconds):

  # Type    Start    End  Width  t~exp~   \w     \q     \k     \f   Frames
--------------------------------------------------------------------------
  1  \w    -88.00  20.00   1.00    1.00    --    0.00 -48.00 103.00  108
  2  \w    140.00 185.00   1.00    2.00    --   95.80  48.00-108.00   45
  3  \w     95.00 124.00   1.00    2.00    --   95.80  48.00-108.00   29
  4  \w     37.00  79.00   1.00    2.00    --   95.80 -48.00 103.00   42
  5  \w    -88.00 -62.00   1.00    1.00    --    0.00 -37.00-150.00   26
  6  \w    -85.00 -60.00   1.00    1.00    --    0.00 -37.00  30.00   25
  7  \w    -44.00  -3.00   1.00    1.00    --    0.00 -37.00  30.00   41
  8  \w    -52.00 -26.00   1.00    1.00    --    0.00 -37.00-150.00   26
  9  \w    -19.00  88.00   1.00    1.00    --    0.00  37.00  90.00  107
 10  \w    -32.00  -6.00   1.00    1.00    --    0.00 -37.00 -30.00   26
 11  \w      7.00  59.00   1.00    1.00    --    0.00  48.00-108.00   52
 12  \w      7.00 127.00   1.00    2.00    --   95.80 -82.00 -60.00  120
 13  \w     67.00  93.00   1.00    2.00    --   95.80 -30.00 -60.00   26
 14  \w     45.00  75.00   1.00    2.00    --   95.80 -82.00 120.00   30
 15  \w     75.00 185.00   1.00    2.00    --   95.80  45.00-120.00  110
 16  \w      6.00  39.00   1.00    2.00    --   95.80 -61.00   0.00   33
 17  \w     73.00 119.00   1.00    2.00    --   95.80 -61.00   0.00   46
 18  \w      7.00 128.00   1.00    2.00    --   95.80 -82.00 150.00  121
 19  \w      7.00 127.00   1.00    2.00    --   95.80 -82.00  30.00  120
 20  \w     15.00  40.00   1.00    2.00    --   95.80 -30.00 -60.00   25
 21  \w    128.00 158.00   1.00    2.00    --   95.80  61.00 -60.00   30
 22  \w     71.00  99.00   1.00    2.00    --   95.80  61.00 -60.00   28
 23  \w     27.00  71.00   1.00    2.00    --   95.80 -82.00-120.00   44
 24  \w     95.00 120.00   1.00    2.00    --   95.80 -82.00-120.00   25
 25  \w      6.00 128.00   1.00    2.00    --   95.80 -82.00-180.00  122
 26  \w     83.00 182.00   1.00    2.00    --   95.80  45.00-150.00   99
 27  \w     94.00 120.00   1.00    2.00    --   95.80 -82.00  90.00   26
 28  \w     78.00 146.00   1.00    2.00    --   95.80  30.00-180.00   68
 29  \w     94.00 120.00   1.00    2.00    --   95.80 -82.00 -30.00   26
 30  \w     98.00 124.00   1.00    2.00    --   95.80 -82.00 120.00   26
 31  \w     77.00 102.00   1.00    2.00    --   95.80 -82.00-150.00   25
 32  \w     81.00 106.00   1.00    2.00    --   95.80 -82.00   0.00   25
 33  \w     12.00 100.00   1.00    2.00    --   95.80 -61.00 -60.00   88
;
_diffrn_measurement_device         'four-circle diffractometer'
_diffrn_measurement_device_type    'XtaLAB AFC12 (RINC): Kappa dual home/near'
_diffrn_measurement_method         '\w scans'
_diffrn_orient_matrix_type        
 'CrysAlisPro convention (1999,Acta A55,543-557)'
_diffrn_orient_matrix_UB_11        -0.0346550000
_diffrn_orient_matrix_UB_12        -0.0312572000
_diffrn_orient_matrix_UB_13        0.0716241000
_diffrn_orient_matrix_UB_21        0.0016235000
_diffrn_orient_matrix_UB_22        0.0445262000
_diffrn_orient_matrix_UB_23        0.0789450000
_diffrn_orient_matrix_UB_31        -0.0467279000
_diffrn_orient_matrix_UB_32        0.0247667000
_diffrn_orient_matrix_UB_33        -0.0516580000
_diffrn_radiation_monochromator    graphite
_diffrn_radiation_probe            x-ray
_diffrn_radiation_type             CuK\a
_diffrn_radiation_wavelength       1.54184
_diffrn_source                     'fine-focus sealed X-ray tube'
_diffrn_source_type                'Enhance (Cu) X-ray Source'
_reflns_Friedel_coverage           0.000
_reflns_Friedel_fraction_full      .
_reflns_Friedel_fraction_max       .
_reflns_number_gt                  14265
_reflns_number_total               15789
_reflns_odcompleteness_completeness  99.98
_reflns_odcompleteness_iscentric   1
_reflns_odcompleteness_theta       66.97
_reflns_special_details
;
 Reflections were merged by SHELXL according to the crystal
 class for the calculation of statistics and refinement.
 
 Structure factors included contributions from the .fab file.
 
 _reflns_Friedel_fraction is defined as the number of unique
 Friedel pairs measured divided by the number that would be
 possible theoretically, ignoring centric projections and
 systematic absences.
;
_reflns_threshold_expression       'I > 2\s(I)'
_computing_cell_refinement         'CrysAlisPro 1.171.39.32a (Rigaku OD, 2017)'
_computing_data_collection         'CrysAlisPro 1.171.39.32a (Rigaku OD, 2017)'
_computing_data_reduction          'CrysAlisPro 1.171.39.32a (Rigaku OD, 2017)'
_computing_molecular_graphics      'Olex2 (Dolomanov et al., 2009)'
_computing_publication_material    'Olex2 (Dolomanov et al., 2009)'
_computing_structure_refinement    'ShelXL (Sheldrick, 2015)'
_computing_structure_solution      'ShelXT (Sheldrick, 2015)'
_refine_diff_density_max           1.761
_refine_diff_density_min           -1.236
_refine_diff_density_rms           0.108
_refine_ls_extinction_coef         .
_refine_ls_extinction_method       none
_refine_ls_goodness_of_fit_ref     1.056
_refine_ls_hydrogen_treatment      constr
_refine_ls_matrix_type             full
_refine_ls_number_parameters       1185
_refine_ls_number_reflns           15789
_refine_ls_number_restraints       40
_refine_ls_R_factor_all            0.1164
_refine_ls_R_factor_gt             0.1114
_refine_ls_restrained_S_all        1.057
_refine_ls_shift/su_max            0.000
_refine_ls_shift/su_mean           0.000
_refine_ls_structure_factor_coef   Fsqd
_refine_ls_weighting_details      
 'w=1/[\s^2^(Fo^2^)+(0.1308P)^2^+41.6617P] where P=(Fo^2^+2Fc^2^)/3'
_refine_ls_weighting_scheme        calc
_refine_ls_wR_factor_gt            0.2910
_refine_ls_wR_factor_ref           0.2945
_refine_special_details            ?
_olex2_refinement_description
;
1. Fixed Uiso
 At 1.2 times of:
  All C(H) groups, All C(H,H) groups, All N(H) groups
 At 1.5 times of:
  All C(H,H,H) groups, All O(H,H) groups
2. Rigid bond restraints
 N33, C32, C33, C34, C35
 with sigma for 1-2 distances of 0.001 and sigma for 1-3 distances of 0.001
3. Uiso/Uaniso restraints and constraints
N33 \\sim C32 \\sim C33 \\sim C34 \\sim C35: within 2A with sigma of 0.01 and
sigma for terminal atoms of 0.02
4.a Free rotating group:
 O17(H17A,H17B), O18(H18C,H18D), O19(H19A,H19B), O20(H20C,H20D)
4.b Ternary CH refined with riding coordinates:
 C2(H2), C3(H3), C7(H7), C8(H8), C11(H11), C12(H12), C15(H15), C16(H16),
 C39(H39), C40(H40), C46(H46), C47(H47), C48(H48), C53(H53), C54(H54), C59(H59)
4.c Secondary CH2 refined with riding coordinates:
 C5(H5A,H5B), C9(H9A,H9B), C13(H13A,H13B), C18(H18A,H18B), C20(H20A,H20B),
 C22(H22A,H22B), C23(H23A,H23B), C24(H24A,H24B), C37(H37A,H37B), C41(H41A,H41B),
  C43(H43A,H43B), C45(H45A,H45B), C50(H50A,H50B), C52(H52A,H52B), C56(H56A,
 H56B), C58(H58A,H58B)
4.d Aromatic/amide H refined with riding coordinates:
 N33(H33), C25(H25), C26(H26), C28(H28), C29(H29), C30(H30), C31(H31),
 C33(H33A), C34(H34), C35(H35), N35(H35A), C60(H60), C61(H61), C63(H63),
 C64(H64), C65(H65), C67(H67), C68(H68), C69(H69), C70(H70)
4.e Idealised Me refined as rotating group:
 C72(H72A,H72B,H72C), C71(H71A,H71B,H71C)
;
_atom_sites_solution_hydrogens     mixed
_atom_sites_solution_primary       dual
_atom_sites_solution_secondary     ?
loop_
  _atom_site_label
  _atom_site_type_symbol
  _atom_site_fract_x
  _atom_site_fract_y
  _atom_site_fract_z
  _atom_site_U_iso_or_equiv
  _atom_site_adp_type
  _atom_site_occupancy
  _atom_site_site_symmetry_order
  _atom_site_calc_flag
  _atom_site_refinement_flags_posn
  _atom_site_refinement_flags_adp
  _atom_site_refinement_flags_occupancy
  _atom_site_disorder_assembly
  _atom_site_disorder_group
 Cl1 Cl 0.18560(10) 0.30426(11) 0.4365(2) 0.1019(8) Uani 1 1 d . . . . .
 Cl2 Cl 0.31123(11) 0.19398(11) 0.4189(2) 0.1075(9) Uani 1 1 d . . . . .
 O1 O 0.66172(14) 0.03874(16) -0.2668(3) 0.0453(9) Uani 1 1 d . . . . .
 O2 O 0.62170(14) 0.17269(14) -0.1671(2) 0.0380(8) Uani 1 1 d . . . . .
 O3 O 0.49338(14) 0.22925(14) -0.0784(2) 0.0382(8) Uani 1 1 d . . . . .
 O4 O 0.37245(16) 0.17439(16) -0.0836(3) 0.0482(10) Uani 1 1 d . . . . .
 O5 O 0.39891(15) 0.08521(16) 0.3441(3) 0.0486(10) Uani 1 1 d . . . . .
 O6 O 0.53628(14) 0.14607(14) 0.3512(3) 0.0383(8) Uani 1 1 d . . . . .
 O7 O 0.66000(14) 0.09592(14) 0.2811(2) 0.0371(8) Uani 1 1 d . . . . .
 O8 O 0.68912(14) -0.03531(14) 0.1647(3) 0.0397(8) Uani 1 1 d . . . . .
 N1 N 0.70510(17) -0.02530(16) -0.1803(3) 0.0348(9) Uani 1 1 d . . . . .
 N2 N 0.70897(17) 0.05496(16) -0.1210(3) 0.0374(10) Uani 1 1 d . . . . .
 N3 N 0.68059(16) 0.13748(16) -0.0554(3) 0.0337(9) Uani 1 1 d . . . . .
 N4 N 0.62719(15) 0.19665(16) 0.0043(3) 0.0326(9) Uani 1 1 d . . . . .
 N5 N 0.54824(15) 0.23308(16) 0.0608(3) 0.0303(8) Uani 1 1 d . . . . .
 N6 N 0.46604(15) 0.24052(16) 0.0886(3) 0.0332(9) Uani 1 1 d . . . . .
 N7 N 0.38278(16) 0.20169(16) 0.0841(3) 0.0353(9) Uani 1 1 d . . . . .
 N8 N 0.33006(16) 0.13640(16) 0.0517(3) 0.0353(9) Uani 1 1 d . . . . .
 N9 N 0.33549(16) 0.10593(17) 0.2282(3) 0.0361(9) Uani 1 1 d . . . . .
 N10 N 0.39926(16) 0.16014(17) 0.2477(3) 0.0351(9) Uani 1 1 d . . . . .
 N11 N 0.48326(15) 0.19693(15) 0.2507(3) 0.0309(8) Uani 1 1 d . . . . .
 N12 N 0.56602(15) 0.20744(15) 0.2386(3) 0.0306(8) Uani 1 1 d . . . . .
 N13 N 0.64425(15) 0.16819(16) 0.1800(3) 0.0320(9) Uani 1 1 d . . . . .
 N14 N 0.69443(15) 0.10704(15) 0.1200(3) 0.0299(8) Uani 1 1 d . . . . .
 N15 N 0.72371(17) 0.02466(16) 0.0539(3) 0.0344(9) Uani 1 1 d . . . . .
 N16 N 0.71040(17) -0.05576(16) -0.0033(3) 0.0346(9) Uani 1 1 d . . . . .
 C1 C 0.70533(18) -0.02345(19) 0.0812(4) 0.0321(10) Uani 1 1 d . . . . .
 C2 C 0.73575(18) -0.02995(19) -0.0885(4) 0.0310(10) Uani 1 1 d . . . . .
 H2 H 0.768552 -0.045868 -0.103052 0.037 Uiso 1 1 calc R . . . .
 C3 C 0.74164(18) 0.02620(18) -0.0503(4) 0.0306(10) Uani 1 1 d . . . . .
 H3 H 0.776787 0.037997 -0.053805 0.037 Uiso 1 1 calc R . . . .
 C4 C 0.68849(18) 0.02420(19) -0.1959(3) 0.0318(10) Uani 1 1 d . . . . .
 C5 C 0.7109(2) 0.11119(19) -0.1311(4) 0.0357(11) Uani 1 1 d . . . . .
 H5A H 0.745721 0.122557 -0.124018 0.043 Uiso 1 1 calc R . . . .
 H5B H 0.699188 0.120870 -0.199240 0.043 Uiso 1 1 calc R . . . .
 C6 C 0.64096(18) 0.16954(18) -0.0829(4) 0.0307(10) Uani 1 1 d . . . . .
 C7 C 0.66375(18) 0.19069(18) 0.0868(3) 0.0283(9) Uani 1 1 d . . . . .
 H7 H 0.681675 0.223242 0.100623 0.034 Uiso 1 1 calc R . . . .
 C8 C 0.69984(19) 0.14859(18) 0.0463(3) 0.0306(10) Uani 1 1 d . . . . .
 H8 H 0.734748 0.161188 0.043969 0.037 Uiso 1 1 calc R . . . .
 C9 C 0.59350(18) 0.24025(19) -0.0022(4) 0.0325(10) Uani 1 1 d . . . . .
 H9A H 0.583369 0.245305 -0.073371 0.039 Uiso 1 1 calc R . . . .
 H9B H 0.611177 0.271236 0.020322 0.039 Uiso 1 1 calc R . . . .
 C10 C 0.50153(18) 0.23339(18) 0.0123(4) 0.0302(10) Uani 1 1 d . . . . .
 C11 C 0.48825(18) 0.24399(19) 0.1903(4) 0.0317(10) Uani 1 1 d . . . . .
 H11 H 0.476573 0.274695 0.227661 0.038 Uiso 1 1 calc R . . . .
 C12 C 0.54555(17) 0.24598(18) 0.1689(3) 0.0281(9) Uani 1 1 d . . . . .
 H12 H 0.559555 0.280485 0.182860 0.034 Uiso 1 1 calc R . . . .
 C13 C 0.41349(18) 0.24734(19) 0.0653(4) 0.0322(10) Uani 1 1 d . . . . .
 H13A H 0.410007 0.257008 -0.006530 0.039 Uiso 1 1 calc R . . . .
 H13B H 0.400617 0.275809 0.106200 0.039 Uiso 1 1 calc R . . . .
 C14 C 0.36289(19) 0.1713(2) 0.0080(4) 0.0355(11) Uani 1 1 d . . . . .
 C15 C 0.32271(19) 0.1477(2) 0.1601(4) 0.0351(11) Uani 1 1 d . . . . .
 H15 H 0.288788 0.161204 0.173396 0.042 Uiso 1 1 calc R . . . .
 C16 C 0.36390(18) 0.1883(2) 0.1835(4) 0.0332(10) Uani 1 1 d . . . . .
 H16 H 0.350082 0.218553 0.219138 0.040 Uiso 1 1 calc R . . . .
 C17 C 0.3798(2) 0.1138(2) 0.2806(4) 0.0387(12) Uani 1 1 d . . . . .
 C18 C 0.43768(19) 0.1876(2) 0.3078(4) 0.0359(11) Uani 1 1 d . . . . .
 H18A H 0.423980 0.220492 0.330499 0.043 Uiso 1 1 calc R . . . .
 H18B H 0.445897 0.167293 0.368527 0.043 Uiso 1 1 calc R . . . .
 C19 C 0.52904(19) 0.17986(18) 0.2878(3) 0.0315(10) Uani 1 1 d . . . . .
 C20 C 0.61916(19) 0.1996(2) 0.2578(3) 0.0331(10) Uani 1 1 d . . . . .
 H20A H 0.623392 0.183017 0.324225 0.040 Uiso 1 1 calc R . . . .
 H20B H 0.635638 0.233218 0.261340 0.040 Uiso 1 1 calc R . . . .
 C21 C 0.66560(18) 0.12117(19) 0.2021(4) 0.0310(10) Uani 1 1 d . . . . .
 C22 C 0.7313(2) 0.0659(2) 0.1277(4) 0.0342(11) Uani 1 1 d . . . . .
 H22A H 0.730081 0.051315 0.196405 0.041 Uiso 1 1 calc R . . . .
 H22B H 0.764683 0.080471 0.118177 0.041 Uiso 1 1 calc R . . . .
 C23 C 0.7086(2) -0.1109(2) 0.0090(4) 0.0397(12) Uani 1 1 d . . . . .
 H23A H 0.703042 -0.118734 0.081001 0.048 Uiso 1 1 calc R . . . .
 H23B H 0.741243 -0.125223 -0.009399 0.048 Uiso 1 1 calc R . . . .
 C24 C 0.7000(2) -0.0657(2) -0.2559(4) 0.0400(12) Uani 1 1 d . . . . .
 H24A H 0.732793 -0.081394 -0.266813 0.048 Uiso 1 1 calc R . . . .
 H24B H 0.689140 -0.050307 -0.320491 0.048 Uiso 1 1 calc R . . . .
 O9 O 0.00388(14) 0.26940(14) -0.0644(3) 0.0382(8) Uani 1 1 d . . . . .
 O10 O 0.12401(17) 0.32092(15) -0.0695(3) 0.0493(10) Uani 1 1 d . . . . .
 O11 O 0.18770(16) 0.46034(14) -0.1581(3) 0.0451(9) Uani 1 1 d . . . . .
 O12 O 0.16035(14) 0.59046(14) -0.2822(3) 0.0398(8) Uani 1 1 d . . . . .
 O13 O 0.03561(14) 0.64469(13) -0.3634(3) 0.0361(8) Uani 1 1 d . . . . .
 O14 O 0.12345(14) 0.67388(14) 0.1611(3) 0.0381(8) Uani 1 1 d . . . . .
 O15 O 0.15901(13) 0.54139(14) 0.2681(3) 0.0391(8) Uani 1 1 d . . . . .
 O16 O 0.10059(15) 0.41273(14) 0.3637(3) 0.0428(9) Uani 1 1 d . . . . .
 N17 N 0.11362(16) 0.29739(16) 0.0987(3) 0.0336(9) Uani 1 1 d . . . . .
 N18 N 0.16545(16) 0.36287(15) 0.0644(3) 0.0348(9) Uani 1 1 d . . . . .
 N19 N 0.20753(19) 0.44182(16) 0.0115(3) 0.0415(10) Uani 1 1 d . . . . .
 N20 N 0.22150(16) 0.52121(15) -0.0480(3) 0.0339(9) Uani 1 1 d . . . . .
 N21 N 0.19569(15) 0.60338(15) -0.1212(3) 0.0319(9) Uani 1 1 d . . . . .
 N22 N 0.14459(15) 0.66434(15) -0.1853(3) 0.0304(8) Uani 1 1 d . . . . .
 N23 N 0.06824(15) 0.70486(15) -0.2478(3) 0.0304(8) Uani 1 1 d . . . . .
 N24 N -0.01514(15) 0.69787(14) -0.2650(3) 0.0286(8) Uani 1 1 d . . . . .
 N25 N 0.12945(15) 0.69461(15) -0.0105(3) 0.0312(9) Uani 1 1 d . . . . .
 N26 N 0.18166(16) 0.63578(15) 0.0531(3) 0.0317(9) Uani 1 1 d . . . . .
 N27 N 0.20855(16) 0.55396(15) 0.1251(3) 0.0341(9) Uani 1 1 d . . . . .
 N28 N 0.20049(16) 0.47435(16) 0.1857(3) 0.0339(9) Uani 1 1 d . . . . .
 N29 N 0.16082(16) 0.39499(16) 0.2399(3) 0.0346(9) Uani 1 1 d . . . . .
 N30 N 0.09906(15) 0.33833(16) 0.2649(3) 0.0331(9) Uani 1 1 d . . . . .
 N31 N 0.03059(15) 0.25790(15) 0.1031(3) 0.0304(8) Uani 1 1 d . . . . .
 N32 N -0.05137(14) 0.26748(15) 0.0722(3) 0.0292(8) Uani 1 1 d . . . . .
 C36 C 0.1333(2) 0.32615(19) 0.0214(4) 0.0346(11) Uani 1 1 d . . . . .
 C37 C 0.2048(2) 0.38610(18) 0.0026(4) 0.0406(12) Uani 1 1 d . . . . .
 H37A H 0.237136 0.371446 0.023055 0.049 Uiso 1 1 calc R . . . .
 H37B H 0.199003 0.377109 -0.068954 0.049 Uiso 1 1 calc R . . . .
 C38 C 0.2032(2) 0.47329(19) -0.0738(4) 0.0355(11) Uani 1 1 d . . . . .
 C39 C 0.23989(18) 0.52383(18) 0.0570(4) 0.0319(10) Uani 1 1 d . . . . .
 H39 H 0.275379 0.534576 0.060643 0.038 Uiso 1 1 calc R . . . .
 C40 C 0.23233(19) 0.46764(18) 0.0970(4) 0.0338(10) Uani 1 1 d . . . . .
 H40 H 0.264525 0.451095 0.115125 0.041 Uiso 1 1 calc R . . . .
 C41 C 0.2308(2) 0.56071(19) -0.1242(4) 0.0342(11) Uani 1 1 d . . . . .
 H41A H 0.264765 0.574105 -0.114109 0.041 Uiso 1 1 calc R . . . .
 H41B H 0.229331 0.544966 -0.191887 0.041 Uiso 1 1 calc R . . . .
 C42 C 0.16608(18) 0.61697(18) -0.2040(3) 0.0305(10) Uani 1 1 d . . . . .
 C43 C 0.12060(18) 0.69463(19) -0.2657(4) 0.0327(10) Uani 1 1 d . . . . .
 H43A H 0.138307 0.727400 -0.272123 0.039 Uiso 1 1 calc R . . . .
 H43B H 0.123836 0.676274 -0.330397 0.039 Uiso 1 1 calc R . . . .
 C44 C 0.02978(18) 0.67883(18) -0.2987(3) 0.0306(10) Uani 1 1 d . . . . .
 C45 C -0.06148(18) 0.6890(2) -0.3229(3) 0.0314(10) Uani 1 1 d . . . . .
 H45A H -0.075212 0.722162 -0.344638 0.038 Uiso 1 1 calc R . . . .
 H45B H -0.053714 0.669208 -0.384224 0.038 Uiso 1 1 calc R . . . .
 C46 C 0.04903(18) 0.74464(17) -0.1805(3) 0.0286(9) Uani 1 1 d . . . . .
 H46 H 0.064394 0.778420 -0.194987 0.034 Uiso 1 1 calc R . . . .
 C47 C 0.16525(18) 0.68808(18) -0.0927(4) 0.0295(10) Uani 1 1 d . . . . .
 H47 H 0.183148 0.720438 -0.107863 0.035 Uiso 1 1 calc R . . . .
 C48 C 0.20137(18) 0.64608(18) -0.0489(4) 0.0314(10) Uani 1 1 d . . . . .
 H48 H 0.236344 0.658490 -0.045736 0.038 Uiso 1 1 calc R . . . .
 C49 C 0.14264(18) 0.66865(18) 0.0759(4) 0.0294(10) Uani 1 1 d . . . . .
 C50 C 0.2115(2) 0.61006(19) 0.1308(4) 0.0364(11) Uani 1 1 d . . . . .
 H50A H 0.200164 0.621187 0.198058 0.044 Uiso 1 1 calc R . . . .
 H50B H 0.246504 0.620557 0.123797 0.044 Uiso 1 1 calc R . . . .
 C51 C 0.18589(18) 0.52506(19) 0.2002(4) 0.0327(10) Uani 1 1 d . . . . .
 C52 C 0.1954(2) 0.4362(2) 0.2661(4) 0.0380(11) Uani 1 1 d . . . . .
 H52A H 0.183746 0.453284 0.327953 0.046 Uiso 1 1 calc R . . . .
 H52B H 0.228352 0.421385 0.280901 0.046 Uiso 1 1 calc R . . . .
 C53 C 0.17391(19) 0.35283(18) 0.1728(4) 0.0342(11) Uani 1 1 d . . . . .
 H53 H 0.208375 0.340526 0.186073 0.041 Uiso 1 1 calc R . . . .
 C54 C 0.13429(18) 0.31091(18) 0.1995(4) 0.0319(10) Uani 1 1 d . . . . .
 H54 H 0.149515 0.280963 0.234332 0.038 Uiso 1 1 calc R . . . .
 C55 C 0.11843(19) 0.38488(19) 0.2971(4) 0.0340(10) Uani 1 1 d . . . . .
 C56 C 0.08331(18) 0.25099(19) 0.0830(4) 0.0326(10) Uani 1 1 d . . . . .
 H56A H 0.087188 0.239555 0.012423 0.039 Uiso 1 1 calc R . . . .
 H56B H 0.096240 0.223710 0.127318 0.039 Uiso 1 1 calc R . . . .
 C57 C -0.00490(18) 0.26569(17) 0.0277(3) 0.0292(10) Uani 1 1 d . . . . .
 C58 C -0.09627(19) 0.26040(19) 0.0093(4) 0.0321(10) Uani 1 1 d . . . . .
 H58A H -0.114708 0.230400 0.033845 0.039 Uiso 1 1 calc R . . . .
 H58B H -0.086236 0.253476 -0.060999 0.039 Uiso 1 1 calc R . . . .
 C59 C 0.00851(18) 0.25515(16) 0.2046(3) 0.0266(9) Uani 1 1 d . . . . .
 H59 H 0.019066 0.223999 0.242240 0.032 Uiso 1 1 calc R . . . .
 O17 O 0.6685(3) 0.1723(2) -0.3589(4) 0.092(2) Uani 1 1 d . . . . .
 H17A H 0.657233 0.164370 -0.418224 0.139 Uiso 1 1 d G . . . .
 H17B H 0.650491 0.154784 -0.317679 0.139 Uiso 1 1 d G . . . .
 O18 O 0.6473(3) 0.0967(3) 0.4939(4) 0.0900(19) Uani 1 1 d . . . . .
 H18C H 0.626750 0.071855 0.503796 0.135 Uiso 1 1 d G . . . .
 H18D H 0.646046 0.102031 0.429423 0.135 Uiso 1 1 d G . . . .
 O19 O 0.3663(3) 0.0087(3) 0.4849(5) 0.120(3) Uani 1 1 d . . . . .
 H19A H 0.366297 0.034244 0.443705 0.179 Uiso 1 1 d G . . . .
 H19B H 0.394885 -0.005734 0.476227 0.179 Uiso 1 1 d G . . . .
 O20 O 0.2516(3) 0.2458(2) 0.5875(4) 0.104(2) Uani 1 1 d . . . . .
 H20C H 0.252161 0.248212 0.652737 0.155 Uiso 1 1 d G . . . .
 H20D H 0.281061 0.239026 0.566020 0.155 Uiso 1 1 d G . . . .
 N33 N 0.4731(3) 0.1240(2) 0.5969(5) 0.0754(14) Uani 1 1 d . U . . .
 H33 H 0.449969 0.132285 0.553064 0.091 Uiso 1 1 calc R . . . .
 N34 N 0.5422(2) 0.0368(2) 1.2230(4) 0.0645(15) Uani 1 1 d . . . . .
 C25 C 0.5771(3) 0.0302(3) 1.1511(7) 0.075(2) Uani 1 1 d . . . . .
 H25 H 0.607830 0.014388 1.166968 0.090 Uiso 1 1 calc R . . . .
 C26 C 0.5666(3) 0.0476(4) 1.0494(7) 0.078(2) Uani 1 1 d . . . . .
 H26 H 0.591103 0.045201 0.998851 0.094 Uiso 1 1 calc R . . . .
 C27 C 0.5201(4) 0.0681(3) 1.0265(6) 0.071(2) Uani 1 1 d . . . . .
 C28 C 0.4879(3) 0.0724(3) 1.1008(6) 0.075(2) Uani 1 1 d . . . . .
 H28 H 0.456634 0.087582 1.087373 0.090 Uiso 1 1 calc R . . . .
 C29 C 0.4988(3) 0.0547(3) 1.2022(6) 0.071(2) Uani 1 1 d . . . . .
 H29 H 0.474165 0.056177 1.252787 0.085 Uiso 1 1 calc R . . . .
 C30 C 0.5025(4) 0.0871(3) 0.9199(6) 0.072(2) Uani 1 1 d . . . . .
 H30 H 0.469581 0.099280 0.913639 0.087 Uiso 1 1 calc R . . . .
 C31 C 0.5285(4) 0.0873(3) 0.8429(6) 0.084(3) Uani 1 1 d . . . . .
 H31 H 0.561850 0.076816 0.852519 0.101 Uiso 1 1 calc R . . . .
 C32 C 0.5150(3) 0.1017(3) 0.7390(5) 0.0607(13) Uani 1 1 d . U . . .
 C33 C 0.5474(3) 0.1017(3) 0.6592(6) 0.0760(16) Uani 1 1 d . U . . .
 H33A H 0.581537 0.093454 0.662813 0.091 Uiso 1 1 calc R . . . .
 C34 C 0.5225(4) 0.1155(3) 0.5755(6) 0.0700(14) Uani 1 1 d . U . . .
 H34 H 0.536770 0.118909 0.510738 0.084 Uiso 1 1 calc R . . . .
 C35 C 0.4663(3) 0.1171(3) 0.6999(5) 0.0623(13) Uani 1 1 d . U . . .
 H35 H 0.436598 0.121362 0.736768 0.075 Uiso 1 1 calc R . . . .
 C72 C 0.5517(5) 0.0190(3) 1.3320(7) 0.107(4) Uani 1 1 d . . . . .
 H72A H 0.571725 -0.012008 1.331349 0.161 Uiso 1 1 calc GR . . . .
 H72B H 0.520025 0.012121 1.364790 0.161 Uiso 1 1 calc GR . . . .
 H72C H 0.569392 0.045677 1.369203 0.161 Uiso 1 1 calc GR . . . .
 N35 N -0.0221(3) 0.38018(19) -0.4080(4) 0.0588(14) Uani 1 1 d . . . . .
 H35A H -0.038087 0.377028 -0.465460 0.071 Uiso 1 1 calc R . . . .
 N36 N 0.0011(2) 0.4636(2) 0.2418(4) 0.0531(12) Uani 1 1 d . . . . .
 C60 C 0.0292(3) 0.3792(2) -0.3964(5) 0.0551(16) Uani 1 1 d . . . . .
 H60 H 0.052540 0.374799 -0.448787 0.066 Uiso 1 1 calc R . . . .
 C61 C 0.0403(3) 0.3856(2) -0.2943(5) 0.0535(15) Uani 1 1 d . . . . .
 H61 H 0.072297 0.386093 -0.264485 0.064 Uiso 1 1 calc R . . . .
 C62 C -0.0065(3) 0.3916(2) -0.2425(4) 0.0479(14) Uani 1 1 d . . . . .
 C63 C -0.0436(3) 0.3868(3) -0.3165(5) 0.0574(16) Uani 1 1 d . . . . .
 H63 H -0.078232 0.388083 -0.304667 0.069 Uiso 1 1 calc R . . . .
 C64 C -0.0139(3) 0.4032(2) -0.1341(5) 0.0566(16) Uani 1 1 d . . . . .
 H64 H -0.046937 0.402122 -0.110313 0.068 Uiso 1 1 calc R . . . .
 C65 C 0.0211(3) 0.4150(2) -0.0668(5) 0.0550(15) Uani 1 1 d . . . . .
 H65 H 0.054399 0.413619 -0.089092 0.066 Uiso 1 1 calc R . . . .
 C66 C 0.0129(3) 0.4304(2) 0.0422(5) 0.0546(15) Uani 1 1 d . . . . .
 C67 C 0.0526(2) 0.4542(3) 0.0976(5) 0.0542(15) Uani 1 1 d . . . . .
 H67 H 0.084023 0.458226 0.066978 0.065 Uiso 1 1 calc R . . . .
 C68 C 0.0454(3) 0.4713(2) 0.1959(5) 0.0542(15) Uani 1 1 d . . . . .
 H68 H 0.071275 0.488416 0.230751 0.065 Uiso 1 1 calc R . . . .
 C69 C -0.0375(3) 0.4431(3) 0.1934(5) 0.0640(19) Uani 1 1 d . . . . .
 H69 H -0.068594 0.440381 0.225767 0.077 Uiso 1 1 calc R . . . .
 C70 C -0.0315(3) 0.4250(3) 0.0912(6) 0.0649(18) Uani 1 1 d . . . . .
 H70 H -0.058611 0.409310 0.057526 0.078 Uiso 1 1 calc R . . . .
 C71 C -0.0063(3) 0.4803(3) 0.3515(5) 0.0644(18) Uani 1 1 d . . . . .
 H71A H 0.003360 0.452589 0.396821 0.097 Uiso 1 1 calc GR . . . .
 H71B H -0.041204 0.488759 0.361988 0.097 Uiso 1 1 calc GR . . . .
 H71C H 0.014194 0.510236 0.365539 0.097 Uiso 1 1 calc GR . . . .

loop_
  _atom_site_aniso_label
  _atom_site_aniso_U_11
  _atom_site_aniso_U_22
  _atom_site_aniso_U_33
  _atom_site_aniso_U_23
  _atom_site_aniso_U_13
  _atom_site_aniso_U_12
 Cl1 0.1012(17) 0.1023(18) 0.1020(18) -0.0106(14) -0.0154(14) -0.0098(14)
 Cl2 0.121(2) 0.1031(18) 0.0994(18) -0.0122(14) 0.0432(15) -0.0221(15)
 O1 0.042(2) 0.062(3) 0.0312(19) 0.0133(17) -0.0044(15) 0.0029(18)
 O2 0.047(2) 0.044(2) 0.0226(17) 0.0038(14) -0.0023(14) 0.0063(16)
 O3 0.046(2) 0.049(2) 0.0195(17) 0.0035(14) -0.0015(14) 0.0096(16)
 O4 0.070(3) 0.052(2) 0.0222(18) 0.0044(16) 0.0000(17) -0.003(2)
 O5 0.051(2) 0.049(2) 0.046(2) 0.0199(18) -0.0031(17) -0.0123(18)
 O6 0.051(2) 0.0355(19) 0.0288(18) 0.0074(15) -0.0012(15) -0.0015(16)
 O7 0.052(2) 0.0380(19) 0.0207(16) 0.0067(14) -0.0012(14) 0.0007(16)
 O8 0.050(2) 0.041(2) 0.0280(18) 0.0068(15) 0.0011(15) 0.0031(16)
 N1 0.048(2) 0.031(2) 0.025(2) 0.0000(16) -0.0014(17) -0.0033(18)
 N2 0.053(3) 0.033(2) 0.026(2) -0.0010(17) -0.0057(18) 0.0111(19)
 N3 0.043(2) 0.037(2) 0.0204(19) -0.0020(16) -0.0005(16) 0.0107(18)
 N4 0.037(2) 0.042(2) 0.0190(18) 0.0062(16) -0.0003(15) 0.0093(18)
 N5 0.034(2) 0.036(2) 0.0209(19) 0.0031(16) 0.0053(15) 0.0028(17)
 N6 0.032(2) 0.040(2) 0.028(2) 0.0005(17) 0.0024(16) 0.0014(17)
 N7 0.039(2) 0.034(2) 0.033(2) 0.0060(17) 0.0025(17) -0.0023(18)
 N8 0.046(2) 0.034(2) 0.026(2) -0.0038(17) -0.0009(17) 0.0000(18)
 N9 0.042(2) 0.036(2) 0.030(2) 0.0003(17) -0.0009(17) -0.0105(18)
 N10 0.039(2) 0.039(2) 0.027(2) 0.0046(17) 0.0009(17) -0.0071(18)
 N11 0.033(2) 0.032(2) 0.028(2) 0.0019(16) 0.0033(16) -0.0021(16)
 N12 0.031(2) 0.032(2) 0.028(2) 0.0043(16) 0.0018(16) 0.0021(16)
 N13 0.038(2) 0.036(2) 0.0220(19) 0.0018(16) 0.0016(16) 0.0057(17)
 N14 0.041(2) 0.029(2) 0.0200(18) 0.0040(15) 0.0029(15) 0.0055(17)
 N15 0.052(3) 0.031(2) 0.0206(19) 0.0016(16) -0.0005(17) 0.0075(18)
 N16 0.049(2) 0.030(2) 0.025(2) 0.0077(16) -0.0009(17) 0.0027(18)
 C1 0.030(2) 0.031(2) 0.035(3) 0.004(2) -0.0084(19) 0.0060(19)
 C2 0.035(2) 0.032(2) 0.026(2) 0.0006(19) -0.0018(19) 0.0013(19)
 C3 0.036(2) 0.027(2) 0.029(2) 0.0012(18) -0.0026(19) 0.0013(19)
 C4 0.037(2) 0.039(3) 0.019(2) 0.0032(19) 0.0054(18) -0.001(2)
 C5 0.053(3) 0.028(2) 0.027(2) 0.0025(19) 0.006(2) 0.011(2)
 C6 0.034(2) 0.031(2) 0.026(2) 0.0047(19) 0.0063(19) 0.0019(19)
 C7 0.036(2) 0.032(2) 0.017(2) 0.0031(17) -0.0006(17) 0.0024(19)
 C8 0.037(3) 0.029(2) 0.025(2) 0.0025(18) -0.0003(19) 0.0010(19)
 C9 0.038(3) 0.033(2) 0.027(2) 0.0085(19) 0.0097(19) 0.005(2)
 C10 0.037(3) 0.026(2) 0.028(2) 0.0026(18) 0.0059(19) 0.0052(19)
 C11 0.038(3) 0.033(2) 0.024(2) 0.0028(19) 0.0005(19) 0.003(2)
 C12 0.033(2) 0.028(2) 0.024(2) 0.0014(18) -0.0008(18) 0.0015(18)
 C13 0.033(2) 0.032(2) 0.031(2) 0.0056(19) 0.0014(19) -0.0016(19)
 C14 0.038(3) 0.036(3) 0.033(3) 0.006(2) -0.004(2) 0.007(2)
 C15 0.037(3) 0.039(3) 0.029(2) -0.003(2) 0.0007(19) -0.001(2)
 C16 0.036(3) 0.038(3) 0.026(2) 0.001(2) 0.0011(19) -0.002(2)
 C17 0.044(3) 0.039(3) 0.034(3) 0.004(2) 0.009(2) -0.007(2)
 C18 0.037(3) 0.048(3) 0.022(2) 0.003(2) 0.0022(19) -0.007(2)
 C19 0.046(3) 0.030(2) 0.018(2) -0.0038(18) 0.0008(19) -0.004(2)
 C20 0.040(3) 0.040(3) 0.019(2) -0.0013(19) -0.0007(18) 0.005(2)
 C21 0.036(2) 0.032(2) 0.025(2) -0.0021(19) -0.0062(18) 0.000(2)
 C22 0.042(3) 0.038(3) 0.023(2) -0.0030(19) -0.0085(19) 0.004(2)
 C23 0.052(3) 0.032(3) 0.035(3) 0.003(2) -0.014(2) 0.002(2)
 C24 0.049(3) 0.044(3) 0.027(2) -0.003(2) 0.008(2) -0.012(2)
 O9 0.049(2) 0.042(2) 0.0239(18) -0.0046(14) 0.0010(14) 0.0088(16)
 O10 0.075(3) 0.045(2) 0.028(2) -0.0069(16) 0.0056(18) -0.0047(19)
 O11 0.062(2) 0.039(2) 0.034(2) -0.0115(16) 0.0049(17) -0.0003(18)
 O12 0.056(2) 0.0357(19) 0.0279(18) -0.0061(15) -0.0028(15) 0.0056(16)
 O13 0.051(2) 0.0293(17) 0.0278(17) -0.0084(14) 0.0021(15) -0.0006(15)
 O14 0.047(2) 0.0383(19) 0.0287(18) -0.0015(14) 0.0008(15) 0.0019(16)
 O15 0.043(2) 0.045(2) 0.0302(18) -0.0083(15) 0.0033(15) -0.0015(16)
 O16 0.055(2) 0.0358(19) 0.038(2) -0.0092(16) 0.0025(17) -0.0040(17)
 N17 0.037(2) 0.037(2) 0.027(2) -0.0005(17) -0.0003(16) -0.0034(17)
 N18 0.047(2) 0.0238(19) 0.034(2) -0.0035(16) 0.0061(18) -0.0029(17)
 N19 0.060(3) 0.027(2) 0.037(2) 0.0002(18) 0.009(2) 0.0009(19)
 N20 0.048(2) 0.0237(19) 0.030(2) 0.0005(16) 0.0010(17) 0.0044(17)
 N21 0.037(2) 0.0254(19) 0.033(2) -0.0006(16) -0.0009(17) 0.0045(16)
 N22 0.039(2) 0.0270(19) 0.0252(19) -0.0021(15) -0.0007(16) 0.0015(16)
 N23 0.039(2) 0.0266(19) 0.0260(19) -0.0001(15) 0.0014(16) 0.0022(16)
 N24 0.035(2) 0.0242(19) 0.0269(19) -0.0020(15) -0.0002(16) -0.0023(15)
 N25 0.038(2) 0.030(2) 0.0249(19) -0.0025(16) -0.0049(16) 0.0092(17)
 N26 0.043(2) 0.0251(19) 0.027(2) 0.0013(16) -0.0037(17) 0.0055(17)
 N27 0.047(2) 0.025(2) 0.031(2) 0.0030(16) 0.0044(17) 0.0052(17)
 N28 0.045(2) 0.029(2) 0.027(2) -0.0014(16) 0.0046(17) -0.0046(17)
 N29 0.042(2) 0.032(2) 0.030(2) -0.0007(17) -0.0043(17) -0.0088(18)
 N30 0.038(2) 0.032(2) 0.029(2) -0.0031(17) -0.0003(16) -0.0044(17)
 N31 0.037(2) 0.031(2) 0.0234(19) -0.0011(15) -0.0048(16) 0.0029(16)
 N32 0.031(2) 0.032(2) 0.0247(19) -0.0019(16) -0.0037(15) 0.0043(16)
 C36 0.045(3) 0.031(2) 0.029(3) -0.0033(19) 0.003(2) 0.007(2)
 C37 0.058(3) 0.023(2) 0.041(3) -0.005(2) 0.018(2) 0.002(2)
 C38 0.045(3) 0.031(2) 0.030(3) -0.003(2) 0.010(2) 0.005(2)
 C39 0.034(2) 0.027(2) 0.034(3) 0.0019(19) 0.0034(19) 0.0024(19)
 C40 0.037(3) 0.024(2) 0.040(3) 0.001(2) 0.005(2) 0.0056(19)
 C41 0.041(3) 0.030(2) 0.031(2) -0.0019(19) 0.010(2) 0.009(2)
 C42 0.038(3) 0.027(2) 0.026(2) 0.0044(19) 0.0026(19) 0.0003(19)
 C43 0.037(3) 0.033(2) 0.028(2) 0.0047(19) 0.0019(19) 0.002(2)
 C44 0.040(3) 0.027(2) 0.024(2) 0.0048(18) -0.0012(19) -0.0008(19)
 C45 0.037(3) 0.038(3) 0.019(2) -0.0004(18) -0.0028(18) -0.008(2)
 C46 0.041(3) 0.021(2) 0.024(2) -0.0012(17) -0.0006(18) 0.0002(18)
 C47 0.034(2) 0.024(2) 0.030(2) 0.0009(18) -0.0001(19) -0.0021(18)
 C48 0.030(2) 0.030(2) 0.034(3) 0.0036(19) 0.0020(19) -0.0015(19)
 C49 0.035(2) 0.026(2) 0.027(2) -0.0055(18) -0.0009(18) -0.0045(19)
 C50 0.051(3) 0.032(3) 0.027(2) -0.002(2) -0.009(2) 0.007(2)
 C51 0.032(2) 0.029(2) 0.037(3) -0.001(2) -0.004(2) -0.0011(19)
 C52 0.049(3) 0.036(3) 0.029(2) 0.003(2) -0.005(2) -0.012(2)
 C53 0.035(3) 0.028(2) 0.039(3) -0.001(2) -0.004(2) 0.002(2)
 C54 0.036(3) 0.027(2) 0.032(2) -0.0017(19) -0.0050(19) 0.0002(19)
 C55 0.042(3) 0.031(2) 0.029(2) 0.001(2) -0.003(2) -0.001(2)
 C56 0.033(2) 0.031(2) 0.034(3) -0.007(2) 0.0018(19) 0.0025(19)
 C57 0.041(3) 0.022(2) 0.025(2) -0.0025(17) -0.0056(19) 0.0036(18)
 C58 0.040(3) 0.029(2) 0.027(2) -0.0093(19) -0.0087(19) 0.008(2)
 C59 0.040(2) 0.018(2) 0.021(2) 0.0004(16) 0.0004(18) 0.0012(18)
 O17 0.144(6) 0.087(4) 0.047(3) 0.020(3) 0.031(3) 0.043(4)
 O18 0.135(6) 0.096(4) 0.040(3) 0.018(3) 0.018(3) 0.023(4)
 O19 0.184(8) 0.123(6) 0.051(3) 0.038(4) -0.026(4) -0.057(5)
 O20 0.210(8) 0.057(3) 0.044(3) -0.003(2) 0.034(4) -0.007(4)
 N33 0.112(3) 0.062(3) 0.052(2) 0.010(3) -0.012(2) 0.009(3)
 N34 0.075(4) 0.068(4) 0.050(3) -0.017(3) -0.019(3) 0.002(3)
 C25 0.056(4) 0.070(5) 0.099(6) -0.018(4) -0.012(4) 0.005(4)
 C26 0.081(5) 0.087(6) 0.068(5) -0.018(4) 0.010(4) -0.010(5)
 C27 0.104(6) 0.050(4) 0.059(4) 0.001(3) -0.001(4) 0.002(4)
 C28 0.088(6) 0.075(5) 0.062(5) 0.005(4) -0.003(4) 0.017(4)
 C29 0.059(4) 0.090(5) 0.062(4) -0.029(4) -0.004(3) 0.012(4)
 C30 0.107(6) 0.057(4) 0.054(4) -0.008(3) -0.004(4) 0.009(4)
 C31 0.121(7) 0.074(5) 0.058(5) 0.016(4) -0.029(5) -0.041(5)
 C32 0.081(3) 0.052(3) 0.049(2) 0.004(3) -0.011(2) -0.014(3)
 C33 0.084(3) 0.074(4) 0.071(3) 0.012(3) 0.003(2) -0.011(3)
 C34 0.113(4) 0.046(3) 0.051(2) 0.001(3) 0.006(2) -0.013(3)
 C35 0.090(3) 0.044(3) 0.052(2) 0.004(3) -0.004(2) 0.009(3)
 C72 0.196(11) 0.062(5) 0.063(5) 0.014(4) -0.058(6) 0.001(6)
 N35 0.100(5) 0.039(3) 0.038(3) -0.002(2) -0.007(3) -0.009(3)
 N36 0.059(3) 0.048(3) 0.053(3) 0.015(2) 0.003(2) 0.000(2)
 C60 0.092(5) 0.032(3) 0.041(3) -0.005(2) 0.013(3) 0.006(3)
 C61 0.083(5) 0.036(3) 0.042(3) -0.005(2) 0.003(3) 0.013(3)
 C62 0.077(4) 0.026(3) 0.040(3) 0.000(2) 0.005(3) -0.005(3)
 C63 0.075(4) 0.053(4) 0.045(3) -0.007(3) 0.004(3) -0.008(3)
 C64 0.073(4) 0.039(3) 0.058(4) -0.004(3) 0.011(3) -0.011(3)
 C65 0.077(4) 0.050(4) 0.038(3) 0.003(3) -0.001(3) 0.003(3)
 C66 0.073(4) 0.038(3) 0.053(4) 0.000(3) 0.004(3) 0.006(3)
 C67 0.051(3) 0.062(4) 0.049(3) 0.000(3) -0.003(3) 0.007(3)
 C68 0.055(4) 0.047(3) 0.061(4) 0.002(3) -0.003(3) 0.005(3)
 C69 0.065(4) 0.080(5) 0.046(4) 0.024(3) -0.002(3) -0.020(4)
 C70 0.073(5) 0.058(4) 0.064(4) -0.010(3) 0.003(4) -0.015(3)
 C71 0.098(5) 0.051(4) 0.044(4) 0.002(3) 0.009(3) -0.002(4)

_geom_special_details
;
 All esds (except the esd in the dihedral angle between two l.s. planes)
 are estimated using the full covariance matrix.  The cell esds are taken
 into account individually in the estimation of esds in distances, angles
 and torsion angles; correlations between esds in cell parameters are only
 used when they are defined by crystal symmetry.  An approximate (isotropic)
 treatment of cell esds is used for estimating esds involving l.s. planes.
;
loop_
  _geom_bond_atom_site_label_1
  _geom_bond_atom_site_label_2
  _geom_bond_distance
  _geom_bond_site_symmetry_2
  _geom_bond_publ_flag
 O1 C4 1.218(6) . ?
 O2 C6 1.206(6) . ?
 O3 C10 1.202(6) . ?
 O4 C14 1.222(6) . ?
 O5 C17 1.214(7) . ?
 O6 C19 1.214(6) . ?
 O7 C21 1.227(6) . ?
 O8 C1 1.210(6) . ?
 N1 C2 1.443(6) . ?
 N1 C4 1.364(6) . ?
 N1 C24 1.438(6) . ?
 N2 C3 1.460(6) . ?
 N2 C4 1.364(6) . ?
 N2 C5 1.456(6) . ?
 N3 C5 1.444(6) . ?
 N3 C6 1.381(6) . ?
 N3 C8 1.442(6) . ?
 N4 C6 1.384(6) . ?
 N4 C7 1.447(6) . ?
 N4 C9 1.437(6) . ?
 N5 C9 1.468(6) . ?
 N5 C10 1.383(6) . ?
 N5 C12 1.447(6) . ?
 N6 C10 1.384(6) . ?
 N6 C11 1.445(6) . ?
 N6 C13 1.432(6) . ?
 N7 C13 1.452(6) . ?
 N7 C14 1.365(7) . ?
 N7 C16 1.432(6) . ?
 N8 C14 1.377(7) . ?
 N8 C15 1.454(6) . ?
 N8 C23 1.447(6) 3_655 ?
 N9 C15 1.432(7) . ?
 N9 C17 1.367(7) . ?
 N9 C24 1.446(6) 3_655 ?
 N10 C16 1.445(6) . ?
 N10 C17 1.371(7) . ?
 N10 C18 1.460(6) . ?
 N11 C11 1.452(6) . ?
 N11 C18 1.442(6) . ?
 N11 C19 1.373(6) . ?
 N12 C12 1.448(6) . ?
 N12 C19 1.372(6) . ?
 N12 C20 1.441(6) . ?
 N13 C7 1.443(6) . ?
 N13 C20 1.460(6) . ?
 N13 C21 1.367(6) . ?
 N14 C8 1.445(6) . ?
 N14 C21 1.367(6) . ?
 N14 C22 1.444(6) . ?
 N15 C1 1.380(6) . ?
 N15 C3 1.441(6) . ?
 N15 C22 1.445(6) . ?
 N16 C1 1.387(6) . ?
 N16 C2 1.460(6) . ?
 N16 C23 1.432(6) . ?
 C2 H2 0.9800 . ?
 C2 C3 1.538(6) . ?
 C3 H3 0.9800 . ?
 C5 H5A 0.9700 . ?
 C5 H5B 0.9700 . ?
 C7 H7 0.9800 . ?
 C7 C8 1.541(6) . ?
 C8 H8 0.9800 . ?
 C9 H9A 0.9700 . ?
 C9 H9B 0.9700 . ?
 C11 H11 0.9800 . ?
 C11 C12 1.545(7) . ?
 C12 H12 0.9800 . ?
 C13 H13A 0.9700 . ?
 C13 H13B 0.9700 . ?
 C15 H15 0.9800 . ?
 C15 C16 1.540(7) . ?
 C16 H16 0.9800 . ?
 C18 H18A 0.9700 . ?
 C18 H18B 0.9700 . ?
 C20 H20A 0.9700 . ?
 C20 H20B 0.9700 . ?
 C22 H22A 0.9700 . ?
 C22 H22B 0.9700 . ?
 C23 H23A 0.9700 . ?
 C23 H23B 0.9700 . ?
 C24 H24A 0.9700 . ?
 C24 H24B 0.9700 . ?
 O9 C57 1.225(6) . ?
 O10 C36 1.214(6) . ?
 O11 C38 1.215(6) . ?
 O12 C42 1.234(6) . ?
 O13 C44 1.228(6) . ?
 O14 C49 1.229(6) . ?
 O15 C51 1.213(6) . ?
 O16 C55 1.222(6) . ?
 N17 C36 1.356(6) . ?
 N17 C54 1.459(6) . ?
 N17 C56 1.454(6) . ?
 N18 C36 1.387(7) . ?
 N18 C37 1.450(7) . ?
 N18 C53 1.450(7) . ?
 N19 C37 1.443(6) . ?
 N19 C38 1.379(7) . ?
 N19 C40 1.449(7) . ?
 N20 C38 1.367(6) . ?
 N20 C39 1.449(6) . ?
 N20 C41 1.443(6) . ?
 N21 C41 1.441(6) . ?
 N21 C42 1.372(6) . ?
 N21 C48 1.455(6) . ?
 N22 C42 1.370(6) . ?
 N22 C43 1.448(6) . ?
 N22 C47 1.454(6) . ?
 N23 C43 1.432(6) . ?
 N23 C44 1.383(6) . ?
 N23 C46 1.444(6) . ?
 N24 C44 1.362(6) . ?
 N24 C45 1.452(6) . ?
 N24 C59 1.454(6) 3_565 ?
 N25 C47 1.444(6) . ?
 N25 C49 1.352(6) . ?
 N25 C58 1.455(6) 3_565 ?
 N26 C48 1.454(6) . ?
 N26 C49 1.370(6) . ?
 N26 C50 1.440(6) . ?
 N27 C39 1.444(6) . ?
 N27 C50 1.450(6) . ?
 N27 C51 1.371(6) . ?
 N28 C40 1.444(6) . ?
 N28 C51 1.376(6) . ?
 N28 C52 1.442(6) . ?
 N29 C52 1.442(6) . ?
 N29 C53 1.438(6) . ?
 N29 C55 1.376(7) . ?
 N30 C45 1.438(6) 3_565 ?
 N30 C54 1.451(6) . ?
 N30 C55 1.369(6) . ?
 N31 C56 1.433(6) . ?
 N31 C57 1.368(6) . ?
 N31 C59 1.449(6) . ?
 N32 C46 1.443(6) 3_565 ?
 N32 C57 1.364(6) . ?
 N32 C58 1.450(6) . ?
 C37 H37A 0.9700 . ?
 C37 H37B 0.9700 . ?
 C39 H39 0.9800 . ?
 C39 C40 1.553(6) . ?
 C40 H40 0.9800 . ?
 C41 H41A 0.9700 . ?
 C41 H41B 0.9700 . ?
 C43 H43A 0.9700 . ?
 C43 H43B 0.9700 . ?
 C45 H45A 0.9700 . ?
 C45 H45B 0.9700 . ?
 C46 H46 0.9800 . ?
 C46 C59 1.553(7) 3_565 ?
 C47 H47 0.9800 . ?
 C47 C48 1.550(6) . ?
 C48 H48 0.9800 . ?
 C50 H50A 0.9700 . ?
 C50 H50B 0.9700 . ?
 C52 H52A 0.9700 . ?
 C52 H52B 0.9700 . ?
 C53 H53 0.9800 . ?
 C53 C54 1.547(7) . ?
 C54 H54 0.9800 . ?
 C56 H56A 0.9700 . ?
 C56 H56B 0.9700 . ?
 C58 H58A 0.9700 . ?
 C58 H58B 0.9700 . ?
 C59 H59 0.9800 . ?
 O17 H17A 0.8502 . ?
 O17 H17B 0.8499 . ?
 O18 H18C 0.8505 . ?
 O18 H18D 0.8499 . ?
 O19 H19A 0.8499 . ?
 O19 H19B 0.8509 . ?
 O20 H20C 0.8501 . ?
 O20 H20D 0.8496 . ?
 N33 H33 0.8600 . ?
 N33 C34 1.357(11) . ?
 N33 C35 1.364(9) . ?
 N34 C25 1.333(10) . ?
 N34 C29 1.264(9) . ?
 N34 C72 1.509(9) . ?
 C25 H25 0.9300 . ?
 C25 C26 1.422(12) . ?
 C26 H26 0.9300 . ?
 C26 C27 1.371(12) . ?
 C27 C28 1.298(12) . ?
 C27 C30 1.538(11) . ?
 C28 H28 0.9300 . ?
 C28 C29 1.423(11) . ?
 C29 H29 0.9300 . ?
 C30 H30 0.9300 . ?
 C30 C31 1.219(12) . ?
 C31 H31 0.9300 . ?
 C31 C32 1.444(10) . ?
 C32 C33 1.351(11) . ?
 C32 C35 1.438(10) . ?
 C33 H33A 0.9300 . ?
 C33 C34 1.317(11) . ?
 C34 H34 0.9300 . ?
 C35 H35 0.9300 . ?
 C72 H72A 0.9600 . ?
 C72 H72B 0.9600 . ?
 C72 H72C 0.9600 . ?
 N35 H35A 0.8600 . ?
 N35 C60 1.365(9) . ?
 N35 C63 1.335(8) . ?
 N36 C68 1.333(8) . ?
 N36 C69 1.308(9) . ?
 N36 C71 1.504(8) . ?
 C60 H60 0.9300 . ?
 C60 C61 1.367(9) . ?
 C61 H61 0.9300 . ?
 C61 C62 1.423(9) . ?
 C62 C63 1.375(9) . ?
 C62 C64 1.456(9) . ?
 C63 H63 0.9300 . ?
 C64 H64 0.9300 . ?
 C64 C65 1.305(10) . ?
 C65 H65 0.9300 . ?
 C65 C66 1.490(9) . ?
 C66 C67 1.410(9) . ?
 C66 C70 1.349(10) . ?
 C67 H67 0.9300 . ?
 C67 C68 1.369(9) . ?
 C68 H68 0.9300 . ?
 C69 H69 0.9300 . ?
 C69 C70 1.419(10) . ?
 C70 H70 0.9300 . ?
 C71 H71A 0.9600 . ?
 C71 H71B 0.9600 . ?
 C71 H71C 0.9600 . ?

loop_
  _geom_angle_atom_site_label_1
  _geom_angle_atom_site_label_2
  _geom_angle_atom_site_label_3
  _geom_angle
  _geom_angle_site_symmetry_1
  _geom_angle_site_symmetry_3
  _geom_angle_publ_flag
 C4 N1 C2 112.2(4) . . ?
 C4 N1 C24 123.2(4) . . ?
 C24 N1 C2 123.7(4) . . ?
 C4 N2 C3 112.6(4) . . ?
 C4 N2 C5 121.9(4) . . ?
 C5 N2 C3 122.7(4) . . ?
 C6 N3 C5 122.0(4) . . ?
 C6 N3 C8 112.4(4) . . ?
 C8 N3 C5 121.6(4) . . ?
 C6 N4 C7 112.0(4) . . ?
 C6 N4 C9 120.9(4) . . ?
 C9 N4 C7 122.6(4) . . ?
 C10 N5 C9 118.4(4) . . ?
 C10 N5 C12 113.0(4) . . ?
 C12 N5 C9 124.0(4) . . ?
 C10 N6 C11 113.0(4) . . ?
 C10 N6 C13 121.8(4) . . ?
 C13 N6 C11 125.0(4) . . ?
 C14 N7 C13 123.8(4) . . ?
 C14 N7 C16 112.4(4) . . ?
 C16 N7 C13 123.2(4) . . ?
 C14 N8 C15 111.1(4) . . ?
 C14 N8 C23 121.1(4) . 3_655 ?
 C23 N8 C15 121.4(4) 3_655 . ?
 C15 N9 C24 122.8(4) . 3_655 ?
 C17 N9 C15 113.2(4) . . ?
 C17 N9 C24 122.6(4) . 3_655 ?
 C16 N10 C18 120.8(4) . . ?
 C17 N10 C16 112.0(4) . . ?
 C17 N10 C18 121.1(4) . . ?
 C18 N11 C11 119.9(4) . . ?
 C19 N11 C11 112.0(4) . . ?
 C19 N11 C18 120.3(4) . . ?
 C19 N12 C12 112.5(4) . . ?
 C19 N12 C20 123.1(4) . . ?
 C20 N12 C12 124.4(4) . . ?
 C7 N13 C20 121.8(4) . . ?
 C21 N13 C7 112.5(4) . . ?
 C21 N13 C20 122.5(4) . . ?
 C21 N14 C8 112.3(4) . . ?
 C21 N14 C22 121.5(4) . . ?
 C22 N14 C8 121.4(4) . . ?
 C1 N15 C3 112.7(4) . . ?
 C1 N15 C22 122.5(4) . . ?
 C3 N15 C22 124.1(4) . . ?
 C1 N16 C2 112.1(4) . . ?
 C1 N16 C23 120.3(4) . . ?
 C23 N16 C2 123.6(4) . . ?
 O8 C1 N15 125.9(5) . . ?
 O8 C1 N16 126.7(5) . . ?
 N15 C1 N16 107.4(4) . . ?
 N1 C2 N16 114.0(4) . . ?
 N1 C2 H2 111.6 . . ?
 N1 C2 C3 104.1(4) . . ?
 N16 C2 H2 111.6 . . ?
 N16 C2 C3 103.3(4) . . ?
 C3 C2 H2 111.6 . . ?
 N2 C3 C2 102.5(4) . . ?
 N2 C3 H3 111.8 . . ?
 N15 C3 N2 114.1(4) . . ?
 N15 C3 C2 104.2(4) . . ?
 N15 C3 H3 111.8 . . ?
 C2 C3 H3 111.8 . . ?
 O1 C4 N1 125.8(5) . . ?
 O1 C4 N2 125.9(5) . . ?
 N1 C4 N2 108.2(4) . . ?
 N2 C5 H5A 109.1 . . ?
 N2 C5 H5B 109.1 . . ?
 N3 C5 N2 112.7(4) . . ?
 N3 C5 H5A 109.1 . . ?
 N3 C5 H5B 109.1 . . ?
 H5A C5 H5B 107.8 . . ?
 O2 C6 N3 126.2(4) . . ?
 O2 C6 N4 126.7(4) . . ?
 N3 C6 N4 107.1(4) . . ?
 N4 C7 H7 111.4 . . ?
 N4 C7 C8 103.5(4) . . ?
 N13 C7 N4 115.1(4) . . ?
 N13 C7 H7 111.4 . . ?
 N13 C7 C8 103.3(4) . . ?
 C8 C7 H7 111.4 . . ?
 N3 C8 N14 115.1(4) . . ?
 N3 C8 C7 103.7(4) . . ?
 N3 C8 H8 111.4 . . ?
 N14 C8 C7 103.3(4) . . ?
 N14 C8 H8 111.4 . . ?
 C7 C8 H8 111.4 . . ?
 N4 C9 N5 112.2(4) . . ?
 N4 C9 H9A 109.2 . . ?
 N4 C9 H9B 109.2 . . ?
 N5 C9 H9A 109.2 . . ?
 N5 C9 H9B 109.2 . . ?
 H9A C9 H9B 107.9 . . ?
 O3 C10 N5 126.8(4) . . ?
 O3 C10 N6 126.7(5) . . ?
 N5 C10 N6 106.5(4) . . ?
 N6 C11 N11 113.9(4) . . ?
 N6 C11 H11 112.1 . . ?
 N6 C11 C12 103.3(4) . . ?
 N11 C11 H11 112.1 . . ?
 N11 C11 C12 102.6(4) . . ?
 C12 C11 H11 112.1 . . ?
 N5 C12 N12 115.5(4) . . ?
 N5 C12 C11 102.9(4) . . ?
 N5 C12 H12 111.6 . . ?
 N12 C12 C11 103.2(4) . . ?
 N12 C12 H12 111.6 . . ?
 C11 C12 H12 111.6 . . ?
 N6 C13 N7 114.1(4) . . ?
 N6 C13 H13A 108.7 . . ?
 N6 C13 H13B 108.7 . . ?
 N7 C13 H13A 108.7 . . ?
 N7 C13 H13B 108.7 . . ?
 H13A C13 H13B 107.6 . . ?
 O4 C14 N7 126.0(5) . . ?
 O4 C14 N8 125.5(5) . . ?
 N7 C14 N8 108.4(4) . . ?
 N8 C15 H15 111.8 . . ?
 N8 C15 C16 103.1(4) . . ?
 N9 C15 N8 114.7(4) . . ?
 N9 C15 H15 111.8 . . ?
 N9 C15 C16 103.0(4) . . ?
 C16 C15 H15 111.8 . . ?
 N7 C16 N10 114.5(4) . . ?
 N7 C16 C15 103.7(4) . . ?
 N7 C16 H16 111.6 . . ?
 N10 C16 C15 103.1(4) . . ?
 N10 C16 H16 111.6 . . ?
 C15 C16 H16 111.6 . . ?
 O5 C17 N9 126.9(5) . . ?
 O5 C17 N10 125.9(5) . . ?
 N9 C17 N10 107.2(4) . . ?
 N10 C18 H18A 109.0 . . ?
 N10 C18 H18B 109.0 . . ?
 N11 C18 N10 112.8(4) . . ?
 N11 C18 H18A 109.0 . . ?
 N11 C18 H18B 109.0 . . ?
 H18A C18 H18B 107.8 . . ?
 O6 C19 N11 127.1(5) . . ?
 O6 C19 N12 125.4(5) . . ?
 N12 C19 N11 107.5(4) . . ?
 N12 C20 N13 114.0(4) . . ?
 N12 C20 H20A 108.8 . . ?
 N12 C20 H20B 108.8 . . ?
 N13 C20 H20A 108.8 . . ?
 N13 C20 H20B 108.8 . . ?
 H20A C20 H20B 107.7 . . ?
 O7 C21 N13 126.4(4) . . ?
 O7 C21 N14 125.8(4) . . ?
 N14 C21 N13 107.8(4) . . ?
 N14 C22 N15 113.8(4) . . ?
 N14 C22 H22A 108.8 . . ?
 N14 C22 H22B 108.8 . . ?
 N15 C22 H22A 108.8 . . ?
 N15 C22 H22B 108.8 . . ?
 H22A C22 H22B 107.7 . . ?
 N8 C23 H23A 108.7 3_655 . ?
 N8 C23 H23B 108.7 3_655 . ?
 N16 C23 N8 114.4(4) . 3_655 ?
 N16 C23 H23A 108.7 . . ?
 N16 C23 H23B 108.7 . . ?
 H23A C23 H23B 107.6 . . ?
 N1 C24 N9 114.0(4) . 3_655 ?
 N1 C24 H24A 108.7 . . ?
 N1 C24 H24B 108.7 . . ?
 N9 C24 H24A 108.7 3_655 . ?
 N9 C24 H24B 108.7 3_655 . ?
 H24A C24 H24B 107.6 . . ?
 C36 N17 C54 113.1(4) . . ?
 C36 N17 C56 124.1(4) . . ?
 C56 N17 C54 121.7(4) . . ?
 C36 N18 C37 120.0(4) . . ?
 C36 N18 C53 111.1(4) . . ?
 C53 N18 C37 120.4(4) . . ?
 C37 N19 C40 122.8(4) . . ?
 C38 N19 C37 121.1(4) . . ?
 C38 N19 C40 112.5(4) . . ?
 C38 N20 C39 112.9(4) . . ?
 C38 N20 C41 122.1(4) . . ?
 C41 N20 C39 123.8(4) . . ?
 C41 N21 C48 122.1(4) . . ?
 C42 N21 C41 122.6(4) . . ?
 C42 N21 C48 111.7(4) . . ?
 C42 N22 C43 122.2(4) . . ?
 C42 N22 C47 111.6(4) . . ?
 C43 N22 C47 122.1(4) . . ?
 C43 N23 C46 125.1(4) . . ?
 C44 N23 C43 122.9(4) . . ?
 C44 N23 C46 111.9(4) . . ?
 C44 N24 C45 120.8(4) . . ?
 C44 N24 C59 111.8(4) . 3_565 ?
 C45 N24 C59 120.6(4) . 3_565 ?
 C47 N25 C58 120.0(4) . 3_565 ?
 C49 N25 C47 113.0(4) . . ?
 C49 N25 C58 122.5(4) . 3_565 ?
 C49 N26 C48 111.2(4) . . ?
 C49 N26 C50 122.9(4) . . ?
 C50 N26 C48 121.7(4) . . ?
 C39 N27 C50 122.5(4) . . ?
 C51 N27 C39 113.7(4) . . ?
 C51 N27 C50 121.9(4) . . ?
 C51 N28 C40 113.0(4) . . ?
 C51 N28 C52 121.3(4) . . ?
 C52 N28 C40 123.7(4) . . ?
 C53 N29 C52 123.0(4) . . ?
 C55 N29 C52 122.1(4) . . ?
 C55 N29 C53 112.7(4) . . ?
 C45 N30 C54 121.3(4) 3_565 . ?
 C55 N30 C45 121.9(4) . 3_565 ?
 C55 N30 C54 111.4(4) . . ?
 C56 N31 C59 124.1(4) . . ?
 C57 N31 C56 123.5(4) . . ?
 C57 N31 C59 112.4(4) . . ?
 C46 N32 C58 123.6(4) 3_565 . ?
 C57 N32 C46 112.0(4) . 3_565 ?
 C57 N32 C58 119.5(4) . . ?
 O10 C36 N17 125.8(5) . . ?
 O10 C36 N18 125.9(5) . . ?
 N17 C36 N18 108.2(4) . . ?
 N18 C37 H37A 108.8 . . ?
 N18 C37 H37B 108.8 . . ?
 N19 C37 N18 113.7(4) . . ?
 N19 C37 H37A 108.8 . . ?
 N19 C37 H37B 108.8 . . ?
 H37A C37 H37B 107.7 . . ?
 O11 C38 N19 126.2(5) . . ?
 O11 C38 N20 125.9(5) . . ?
 N20 C38 N19 107.9(4) . . ?
 N20 C39 H39 111.9 . . ?
 N20 C39 C40 103.3(4) . . ?
 N27 C39 N20 114.4(4) . . ?
 N27 C39 H39 111.9 . . ?
 N27 C39 C40 102.7(4) . . ?
 C40 C39 H39 111.9 . . ?
 N19 C40 C39 103.3(4) . . ?
 N19 C40 H40 111.9 . . ?
 N28 C40 N19 113.8(4) . . ?
 N28 C40 C39 103.5(4) . . ?
 N28 C40 H40 111.9 . . ?
 C39 C40 H40 111.9 . . ?
 N20 C41 H41A 108.8 . . ?
 N20 C41 H41B 108.8 . . ?
 N21 C41 N20 113.9(4) . . ?
 N21 C41 H41A 108.8 . . ?
 N21 C41 H41B 108.8 . . ?
 H41A C41 H41B 107.7 . . ?
 O12 C42 N21 124.9(4) . . ?
 O12 C42 N22 126.3(4) . . ?
 N22 C42 N21 108.9(4) . . ?
 N22 C43 H43A 108.8 . . ?
 N22 C43 H43B 108.8 . . ?
 N23 C43 N22 113.7(4) . . ?
 N23 C43 H43A 108.8 . . ?
 N23 C43 H43B 108.8 . . ?
 H43A C43 H43B 107.7 . . ?
 O13 C44 N23 125.4(5) . . ?
 O13 C44 N24 126.4(4) . . ?
 N24 C44 N23 108.2(4) . . ?
 N24 C45 H45A 109.0 . . ?
 N24 C45 H45B 109.0 . . ?
 N30 C45 N24 113.0(4) 3_565 . ?
 N30 C45 H45A 109.0 3_565 . ?
 N30 C45 H45B 109.0 3_565 . ?
 H45A C45 H45B 107.8 . . ?
 N23 C46 H46 111.4 . . ?
 N23 C46 C59 103.3(4) . 3_565 ?
 N32 C46 N23 115.2(4) 3_565 . ?
 N32 C46 H46 111.4 3_565 . ?
 N32 C46 C59 103.4(4) 3_565 3_565 ?
 C59 C46 H46 111.4 3_565 . ?
 N22 C47 H47 111.8 . . ?
 N22 C47 C48 103.7(4) . . ?
 N25 C47 N22 114.7(4) . . ?
 N25 C47 H47 111.8 . . ?
 N25 C47 C48 102.4(4) . . ?
 C48 C47 H47 111.8 . . ?
 N21 C48 C47 103.3(4) . . ?
 N21 C48 H48 111.5 . . ?
 N26 C48 N21 114.6(4) . . ?
 N26 C48 C47 103.8(4) . . ?
 N26 C48 H48 111.5 . . ?
 C47 C48 H48 111.5 . . ?
 O14 C49 N25 126.1(4) . . ?
 O14 C49 N26 125.5(4) . . ?
 N25 C49 N26 108.4(4) . . ?
 N26 C50 N27 113.2(4) . . ?
 N26 C50 H50A 108.9 . . ?
 N26 C50 H50B 108.9 . . ?
 N27 C50 H50A 108.9 . . ?
 N27 C50 H50B 108.9 . . ?
 H50A C50 H50B 107.8 . . ?
 O15 C51 N27 126.3(5) . . ?
 O15 C51 N28 126.6(5) . . ?
 N27 C51 N28 107.0(4) . . ?
 N28 C52 N29 113.2(4) . . ?
 N28 C52 H52A 108.9 . . ?
 N28 C52 H52B 108.9 . . ?
 N29 C52 H52A 108.9 . . ?
 N29 C52 H52B 108.9 . . ?
 H52A C52 H52B 107.8 . . ?
 N18 C53 H53 111.5 . . ?
 N18 C53 C54 104.1(4) . . ?
 N29 C53 N18 114.8(4) . . ?
 N29 C53 H53 111.5 . . ?
 N29 C53 C54 103.0(4) . . ?
 C54 C53 H53 111.5 . . ?
 N17 C54 C53 102.4(4) . . ?
 N17 C54 H54 112.1 . . ?
 N30 C54 N17 113.9(4) . . ?
 N30 C54 C53 103.4(4) . . ?
 N30 C54 H54 112.1 . . ?
 C53 C54 H54 112.1 . . ?
 O16 C55 N29 126.4(5) . . ?
 O16 C55 N30 125.8(5) . . ?
 N30 C55 N29 107.8(4) . . ?
 N17 C56 H56A 108.7 . . ?
 N17 C56 H56B 108.7 . . ?
 N31 C56 N17 114.1(4) . . ?
 N31 C56 H56A 108.7 . . ?
 N31 C56 H56B 108.7 . . ?
 H56A C56 H56B 107.6 . . ?
 O9 C57 N31 125.3(5) . . ?
 O9 C57 N32 126.2(4) . . ?
 N32 C57 N31 108.4(4) . . ?
 N25 C58 H58A 109.1 3_565 . ?
 N25 C58 H58B 109.1 3_565 . ?
 N32 C58 N25 112.7(4) . 3_565 ?
 N32 C58 H58A 109.1 . . ?
 N32 C58 H58B 109.1 . . ?
 H58A C58 H58B 107.8 . . ?
 N24 C59 C46 102.7(3) 3_565 3_565 ?
 N24 C59 H59 112.3 3_565 . ?
 N31 C59 N24 113.8(4) . 3_565 ?
 N31 C59 C46 102.6(3) . 3_565 ?
 N31 C59 H59 112.3 . . ?
 C46 C59 H59 112.3 3_565 . ?
 H17A O17 H17B 104.5 . . ?
 H18C O18 H18D 104.6 . . ?
 H19A O19 H19B 104.5 . . ?
 H20C O20 H20D 109.5 . . ?
 C34 N33 H33 125.8 . . ?
 C34 N33 C35 108.4(7) . . ?
 C35 N33 H33 125.8 . . ?
 C25 N34 C72 120.5(8) . . ?
 C29 N34 C25 122.1(7) . . ?
 C29 N34 C72 117.2(8) . . ?
 N34 C25 H25 120.7 . . ?
 N34 C25 C26 118.6(7) . . ?
 C26 C25 H25 120.7 . . ?
 C25 C26 H26 120.2 . . ?
 C27 C26 C25 119.7(8) . . ?
 C27 C26 H26 120.2 . . ?
 C26 C27 C30 125.7(8) . . ?
 C28 C27 C26 117.6(8) . . ?
 C28 C27 C30 116.7(8) . . ?
 C27 C28 H28 118.9 . . ?
 C27 C28 C29 122.2(8) . . ?
 C29 C28 H28 118.9 . . ?
 N34 C29 C28 119.5(7) . . ?
 N34 C29 H29 120.3 . . ?
 C28 C29 H29 120.3 . . ?
 C27 C30 H30 117.5 . . ?
 C31 C30 C27 125.0(9) . . ?
 C31 C30 H30 117.5 . . ?
 C30 C31 H31 115.4 . . ?
 C30 C31 C32 129.2(10) . . ?
 C32 C31 H31 115.4 . . ?
 C33 C32 C31 124.4(8) . . ?
 C33 C32 C35 107.5(7) . . ?
 C35 C32 C31 128.1(8) . . ?
 C32 C33 H33A 125.7 . . ?
 C34 C33 C32 108.6(8) . . ?
 C34 C33 H33A 125.7 . . ?
 N33 C34 H34 124.7 . . ?
 C33 C34 N33 110.5(7) . . ?
 C33 C34 H34 124.7 . . ?
 N33 C35 C32 105.0(7) . . ?
 N33 C35 H35 127.5 . . ?
 C32 C35 H35 127.5 . . ?
 N34 C72 H72A 109.5 . . ?
 N34 C72 H72B 109.5 . . ?
 N34 C72 H72C 109.5 . . ?
 H72A C72 H72B 109.5 . . ?
 H72A C72 H72C 109.5 . . ?
 H72B C72 H72C 109.5 . . ?
 C60 N35 H35A 125.2 . . ?
 C63 N35 H35A 125.2 . . ?
 C63 N35 C60 109.6(6) . . ?
 C68 N36 C71 120.2(6) . . ?
 C69 N36 C68 122.1(6) . . ?
 C69 N36 C71 117.7(6) . . ?
 N35 C60 H60 126.0 . . ?
 N35 C60 C61 108.1(6) . . ?
 C61 C60 H60 126.0 . . ?
 C60 C61 H61 126.5 . . ?
 C60 C61 C62 107.0(6) . . ?
 C62 C61 H61 126.5 . . ?
 C61 C62 C64 127.2(6) . . ?
 C63 C62 C61 106.1(5) . . ?
 C63 C62 C64 126.6(6) . . ?
 N35 C63 C62 109.1(7) . . ?
 N35 C63 H63 125.4 . . ?
 C62 C63 H63 125.4 . . ?
 C62 C64 H64 116.7 . . ?
 C65 C64 C62 126.7(7) . . ?
 C65 C64 H64 116.7 . . ?
 C64 C65 H65 116.9 . . ?
 C64 C65 C66 126.3(7) . . ?
 C66 C65 H65 116.9 . . ?
 C67 C66 C65 119.2(6) . . ?
 C70 C66 C65 123.8(7) . . ?
 C70 C66 C67 116.9(6) . . ?
 C66 C67 H67 119.7 . . ?
 C68 C67 C66 120.5(6) . . ?
 C68 C67 H67 119.7 . . ?
 N36 C68 C67 120.0(6) . . ?
 N36 C68 H68 120.0 . . ?
 C67 C68 H68 120.0 . . ?
 N36 C69 H69 120.3 . . ?
 N36 C69 C70 119.4(7) . . ?
 C70 C69 H69 120.3 . . ?
 C66 C70 C69 120.8(7) . . ?
 C66 C70 H70 119.6 . . ?
 C69 C70 H70 119.6 . . ?
 N36 C71 H71A 109.5 . . ?
 N36 C71 H71B 109.5 . . ?
 N36 C71 H71C 109.5 . . ?
 H71A C71 H71B 109.5 . . ?
 H71A C71 H71C 109.5 . . ?
 H71B C71 H71C 109.5 . . ?

_smtbx_masks_special_details       ?
loop_
  _smtbx_masks_void_nr
  _smtbx_masks_void_average_x
  _smtbx_masks_void_average_y
  _smtbx_masks_void_average_z
  _smtbx_masks_void_volume
  _smtbx_masks_void_count_electrons
  _smtbx_masks_void_content
 1 0.187 0.750 -0.498 471.4 176.3 ?
 2 0.326 0.143 0.684 63.1 22.5 ?
 3 0.326 0.357 0.184 63.1 22.5 ?
 4 0.674 0.643 0.816 63.1 22.5 ?
 5 0.674 0.857 0.316 63.1 22.5 ?
 6 0.813 0.250 -0.776 471.4 176.1 ?

_shelx_res_file
;
TITL exp_2300_a.res in P2(1)/c
    exp_2300.res
    created by SHELXL-2017/1 at 15:29:56 on 19-Oct-2021
REM Old TITL exp_2300 in P2(1)/c
REM SHELXT solution in P2(1)/c
REM R1 0.206, Rweak 0.035, Alpha 0.063, Orientation as input
REM Formula found by SHELXT: C84 N40 O19
CELL 1.54184 26.4681 25.7767 13.0059 90 90.437 90
ZERR 4 0.0006 0.0004 0.0002 0 0.002 0
LATT 1
SYMM -X,0.5+Y,0.5-Z
SFAC C H Cl N O
UNIT 288 328 8 144 80
DELU 0.001 0.001 N33 C32 > C35
SIMU 0.01 0.02 2 N33 C32 > C35

L.S. 10
PLAN  20
SIZE 0.36 0.32 0.28
BOND $H
LIST 6
ABIN
fmap 2
acta
SHEL 999 0.837
OMIT 1 2 4
OMIT -8 3 4
OMIT 2 4 2
OMIT 8 4 1
OMIT -2 9 4
OMIT 6 8 4
OMIT 1 0 4
OMIT 4 6 1
OMIT 3 0 4
OMIT 2 9 2
OMIT -2 2 2
OMIT -1 0 4
OMIT -6 3 3
OMIT 5 8 3
OMIT -3 2 3
OMIT 4 8 6
OMIT -6 14 1
OMIT -1 0 2
OMIT -3 6 5
OMIT -5 10 3
OMIT -3 6 12
OMIT 6 6 8
OMIT 5 2 1
OMIT 7 1 0
OMIT -6 1 3
OMIT -2 5 5
OMIT -1 8 1
OMIT 8 0 0
OMIT -3 5 1
OMIT -1 1 12
OMIT -7 10 3
OMIT 5 4 10
OMIT 9 5 7
OMIT -3 9 3
OMIT -8 8 1
OMIT -6 7 7
OMIT 3 2 4
OMIT 2 0 0
OMIT -1 5 2
OMIT -6 8 1
OMIT -4 4 2
OMIT 6 2 0
OMIT -8 10 2
OMIT -8 3 1
OMIT 7 8 4
OMIT 1 7 3
OMIT 3 4 1
OMIT 1 7 9
OMIT -8 4 11
OMIT 3 8 5
OMIT -6 15 11
OMIT 5 12 3
REM <olex2.extras>
REM <HklSrc "%.\\exp_2300.hkl">
REM </olex2.extras>

WGHT    0.130800   41.661701
FVAR       1.49221
CL1   3    0.185602    0.304258    0.436470    11.00000    0.10124    0.10227 =
         0.10205   -0.01061   -0.01538   -0.00978
CL2   3    0.311233    0.193983    0.418881    11.00000    0.12069    0.10311 =
         0.09943   -0.01216    0.04320   -0.02208
O1    5    0.661716    0.038736   -0.266754    11.00000    0.04224    0.06232 =
         0.03121    0.01325   -0.00438    0.00290
O2    5    0.621698    0.172686   -0.167089    11.00000    0.04716    0.04433 =
         0.02260    0.00376   -0.00226    0.00632
O3    5    0.493382    0.229255   -0.078384    11.00000    0.04603    0.04899 =
         0.01953    0.00349   -0.00155    0.00958
O4    5    0.372448    0.174385   -0.083593    11.00000    0.07008    0.05245 =
         0.02220    0.00444    0.00004   -0.00281
O5    5    0.398907    0.085215    0.344140    11.00000    0.05087    0.04912 =
         0.04588    0.01989   -0.00315   -0.01227
O6    5    0.536279    0.146066    0.351240    11.00000    0.05064    0.03554 =
         0.02883    0.00742   -0.00121   -0.00151
O7    5    0.660003    0.095915    0.281141    11.00000    0.05248    0.03799 =
         0.02074    0.00674   -0.00116    0.00067
O8    5    0.689121   -0.035308    0.164725    11.00000    0.05000    0.04129 =
         0.02796    0.00681    0.00106    0.00314
N1    4    0.705102   -0.025304   -0.180325    11.00000    0.04821    0.03141 =
         0.02470   -0.00004   -0.00139   -0.00331
N2    4    0.708974    0.054962   -0.121028    11.00000    0.05278    0.03307 =
         0.02623   -0.00098   -0.00568    0.01110
N3    4    0.680589    0.137483   -0.055389    11.00000    0.04344    0.03724 =
         0.02042   -0.00196   -0.00051    0.01069
N4    4    0.627195    0.196649    0.004292    11.00000    0.03729    0.04163 =
         0.01900    0.00620   -0.00030    0.00928
N5    4    0.548242    0.233076    0.060776    11.00000    0.03400    0.03607 =
         0.02086    0.00312    0.00529    0.00280
N6    4    0.466043    0.240516    0.088643    11.00000    0.03151    0.04011 =
         0.02807    0.00047    0.00235    0.00144
N7    4    0.382775    0.201693    0.084063    11.00000    0.03924    0.03388 =
         0.03269    0.00599    0.00247   -0.00226
N8    4    0.330059    0.136400    0.051737    11.00000    0.04564    0.03431 =
         0.02595   -0.00380   -0.00092    0.00000
N9    4    0.335491    0.105926    0.228250    11.00000    0.04185    0.03633 =
         0.03004    0.00026   -0.00085   -0.01048
N10   4    0.399262    0.160137    0.247721    11.00000    0.03909    0.03892 =
         0.02739    0.00459    0.00094   -0.00709
N11   4    0.483265    0.196926    0.250701    11.00000    0.03295    0.03191 =
         0.02786    0.00195    0.00330   -0.00211
N12   4    0.566022    0.207439    0.238624    11.00000    0.03145    0.03215 =
         0.02835    0.00432    0.00176    0.00205
N13   4    0.644249    0.168190    0.180032    11.00000    0.03832    0.03575 =
         0.02202    0.00180    0.00161    0.00573
N14   4    0.694428    0.107045    0.119964    11.00000    0.04068    0.02900 =
         0.01996    0.00399    0.00292    0.00552
N15   4    0.723708    0.024665    0.053908    11.00000    0.05166    0.03096 =
         0.02062    0.00158   -0.00055    0.00754
N16   4    0.710399   -0.055763   -0.003345    11.00000    0.04883    0.02968 =
         0.02526    0.00769   -0.00090    0.00270
C1    1    0.705333   -0.023451    0.081184    11.00000    0.03016    0.03141 =
         0.03474    0.00352   -0.00837    0.00599
C2    1    0.735749   -0.029950   -0.088526    11.00000    0.03511    0.03155 =
         0.02644    0.00056   -0.00181    0.00132
AFIX  13
H2    2    0.768552   -0.045868   -0.103052    11.00000   -1.20000
AFIX   0
C3    1    0.741644    0.026196   -0.050349    11.00000    0.03608    0.02664 =
         0.02908    0.00116   -0.00258    0.00131
AFIX  13
H3    2    0.776787    0.037997   -0.053805    11.00000   -1.20000
AFIX   0
C4    1    0.688494    0.024201   -0.195858    11.00000    0.03687    0.03906 =
         0.01948    0.00322    0.00544   -0.00128
C5    1    0.710929    0.111194   -0.131059    11.00000    0.05273    0.02794 =
         0.02664    0.00253    0.00565    0.01129
AFIX  23
H5A   2    0.745721    0.122557   -0.124018    11.00000   -1.20000
H5B   2    0.699188    0.120870   -0.199240    11.00000   -1.20000
AFIX   0
C6    1    0.640962    0.169545   -0.082947    11.00000    0.03441    0.03135 =
         0.02635    0.00467    0.00627    0.00194
C7    1    0.663751    0.190687    0.086772    11.00000    0.03618    0.03157 =
         0.01722    0.00308   -0.00059    0.00244
AFIX  13
H7    2    0.681675    0.223242    0.100623    11.00000   -1.20000
AFIX   0
C8    1    0.699840    0.148592    0.046283    11.00000    0.03724    0.02928 =
         0.02528    0.00248   -0.00028    0.00104
AFIX  13
H8    2    0.734748    0.161188    0.043969    11.00000   -1.20000
AFIX   0
C9    1    0.593502    0.240249   -0.002243    11.00000    0.03761    0.03294 =
         0.02714    0.00848    0.00970    0.00531
AFIX  23
H9A   2    0.583369    0.245305   -0.073371    11.00000   -1.20000
H9B   2    0.611177    0.271236    0.020322    11.00000   -1.20000
AFIX   0
C10   1    0.501531    0.233394    0.012326    11.00000    0.03726    0.02587 =
         0.02762    0.00263    0.00588    0.00515
C11   1    0.488246    0.243990    0.190290    11.00000    0.03763    0.03321 =
         0.02426    0.00278    0.00045    0.00349
AFIX  13
H11   2    0.476573    0.274695    0.227661    11.00000   -1.20000
AFIX   0
C12   1    0.545546    0.245983    0.168891    11.00000    0.03288    0.02755 =
         0.02400    0.00141   -0.00081    0.00151
AFIX  13
H12   2    0.559555    0.280485    0.182860    11.00000   -1.20000
AFIX   0
C13   1    0.413492    0.247343    0.065255    11.00000    0.03346    0.03193 =
         0.03123    0.00558    0.00142   -0.00162
AFIX  23
H13A  2    0.410007    0.257008   -0.006530    11.00000   -1.20000
H13B  2    0.400617    0.275809    0.106200    11.00000   -1.20000
AFIX   0
C14   1    0.362893    0.171310    0.007959    11.00000    0.03751    0.03595 =
         0.03309    0.00567   -0.00397    0.00735
C15   1    0.322714    0.147655    0.160141    11.00000    0.03696    0.03923 =
         0.02912   -0.00298    0.00069   -0.00079
AFIX  13
H15   2    0.288788    0.161204    0.173396    11.00000   -1.20000
AFIX   0
C16   1    0.363897    0.188273    0.183496    11.00000    0.03572    0.03822 =
         0.02565    0.00132    0.00112   -0.00191
AFIX  13
H16   2    0.350082    0.218553    0.219138    11.00000   -1.20000
AFIX   0
C17   1    0.379832    0.113764    0.280587    11.00000    0.04407    0.03874 =
         0.03355    0.00389    0.00937   -0.00716
C18   1    0.437676    0.187554    0.307819    11.00000    0.03739    0.04837 =
         0.02207    0.00325    0.00216   -0.00686
AFIX  23
H18A  2    0.423980    0.220492    0.330499    11.00000   -1.20000
H18B  2    0.445897    0.167293    0.368527    11.00000   -1.20000
AFIX   0
C19   1    0.529036    0.179860    0.287758    11.00000    0.04647    0.03024 =
         0.01773   -0.00377    0.00083   -0.00361
C20   1    0.619165    0.199644    0.257808    11.00000    0.04012    0.03972 =
         0.01949   -0.00133   -0.00069    0.00485
AFIX  23
H20A  2    0.623392    0.183017    0.324225    11.00000   -1.20000
H20B  2    0.635638    0.233218    0.261340    11.00000   -1.20000
AFIX   0
C21   1    0.665603    0.121173    0.202067    11.00000    0.03590    0.03199 =
         0.02504   -0.00210   -0.00620   -0.00049
C22   1    0.731263    0.065880    0.127697    11.00000    0.04163    0.03777 =
         0.02299   -0.00304   -0.00849    0.00417
AFIX  23
H22A  2    0.730081    0.051315    0.196405    11.00000   -1.20000
H22B  2    0.764683    0.080471    0.118177    11.00000   -1.20000
AFIX   0
C23   1    0.708646   -0.110921    0.009029    11.00000    0.05182    0.03229 =
         0.03478    0.00261   -0.01443    0.00188
AFIX  23
H23A  2    0.703042   -0.118734    0.081001    11.00000   -1.20000
H23B  2    0.741243   -0.125223   -0.009399    11.00000   -1.20000
AFIX   0
C24   1    0.699954   -0.065707   -0.255929    11.00000    0.04928    0.04429 =
         0.02655   -0.00290    0.00766   -0.01223
AFIX  23
H24A  2    0.732793   -0.081394   -0.266813    11.00000   -1.20000
H24B  2    0.689140   -0.050307   -0.320491    11.00000   -1.20000
AFIX   0

O9    5    0.003882    0.269404   -0.064385    11.00000    0.04857    0.04218 =
         0.02394   -0.00460    0.00098    0.00875
O10   5    0.124008    0.320919   -0.069489    11.00000    0.07513    0.04457 =
         0.02833   -0.00693    0.00556   -0.00472
O11   5    0.187701    0.460342   -0.158117    11.00000    0.06236    0.03893 =
         0.03420   -0.01154    0.00494   -0.00033
O12   5    0.160353    0.590462   -0.282198    11.00000    0.05574    0.03568 =
         0.02787   -0.00608   -0.00277    0.00559
O13   5    0.035614    0.644686   -0.363360    11.00000    0.05132    0.02927 =
         0.02778   -0.00836    0.00215   -0.00055
O14   5    0.123446    0.673882    0.161102    11.00000    0.04726    0.03829 =
         0.02869   -0.00150    0.00083    0.00192
O15   5    0.159009    0.541387    0.268099    11.00000    0.04251    0.04461 =
         0.03025   -0.00832    0.00327   -0.00153
O16   5    0.100585    0.412729    0.363650    11.00000    0.05461    0.03582 =
         0.03795   -0.00920    0.00249   -0.00405
N17   4    0.113619    0.297386    0.098719    11.00000    0.03709    0.03710 =
         0.02653   -0.00054   -0.00032   -0.00340
N18   4    0.165454    0.362872    0.064352    11.00000    0.04688    0.02376 =
         0.03374   -0.00355    0.00608   -0.00293
N19   4    0.207529    0.441821    0.011533    11.00000    0.05996    0.02739 =
         0.03723    0.00017    0.00883    0.00091
N20   4    0.221496    0.521207   -0.048035    11.00000    0.04778    0.02375 =
         0.03030    0.00054    0.00103    0.00439
N21   4    0.195688    0.603383   -0.121189    11.00000    0.03690    0.02536 =
         0.03333   -0.00055   -0.00094    0.00448
N22   4    0.144591    0.664341   -0.185289    11.00000    0.03906    0.02696 =
         0.02516   -0.00208   -0.00070    0.00153
N23   4    0.068236    0.704862   -0.247833    11.00000    0.03858    0.02660 =
         0.02605   -0.00011    0.00144    0.00217
N24   4   -0.015143    0.697868   -0.265049    11.00000    0.03470    0.02418 =
         0.02687   -0.00199   -0.00019   -0.00235
N25   4    0.129453    0.694613   -0.010473    11.00000    0.03830    0.03042 =
         0.02491   -0.00249   -0.00492    0.00923
N26   4    0.181665    0.635785    0.053138    11.00000    0.04291    0.02510 =
         0.02694    0.00133   -0.00374    0.00549
N27   4    0.208550    0.553963    0.125067    11.00000    0.04660    0.02506 =
         0.03066    0.00304    0.00438    0.00517
N28   4    0.200486    0.474351    0.185672    11.00000    0.04543    0.02903 =
         0.02728   -0.00139    0.00459   -0.00457
N29   4    0.160823    0.394986    0.239879    11.00000    0.04219    0.03199 =
         0.02967   -0.00069   -0.00433   -0.00883
N30   4    0.099057    0.338331    0.264887    11.00000    0.03800    0.03237 =
         0.02899   -0.00313   -0.00035   -0.00438
N31   4    0.030591    0.257898    0.103134    11.00000    0.03667    0.03089 =
         0.02344   -0.00111   -0.00483    0.00291
N32   4   -0.051366    0.267478    0.072249    11.00000    0.03119    0.03168 =
         0.02474   -0.00190   -0.00368    0.00431
C36   1    0.133295    0.326146    0.021436    11.00000    0.04451    0.03072 =
         0.02870   -0.00326    0.00317    0.00705
C37   1    0.204840    0.386101    0.002576    11.00000    0.05791    0.02264 =
         0.04143   -0.00502    0.01761    0.00239
AFIX  23
H37A  2    0.237136    0.371446    0.023055    11.00000   -1.20000
H37B  2    0.199003    0.377109   -0.068954    11.00000   -1.20000
AFIX   0
C38   1    0.203204    0.473287   -0.073796    11.00000    0.04519    0.03117 =
         0.03034   -0.00305    0.00984    0.00490
C39   1    0.239893    0.523834    0.057032    11.00000    0.03417    0.02734 =
         0.03425    0.00194    0.00341    0.00241
AFIX  13
H39   2    0.275379    0.534576    0.060643    11.00000   -1.20000
AFIX   0
C40   1    0.232329    0.467641    0.097037    11.00000    0.03730    0.02416 =
         0.03990    0.00101    0.00498    0.00565
AFIX  13
H40   2    0.264525    0.451095    0.115125    11.00000   -1.20000
AFIX   0
C41   1    0.230841    0.560709   -0.124191    11.00000    0.04132    0.03039 =
         0.03108   -0.00188    0.01025    0.00877
AFIX  23
H41A  2    0.264765    0.574105   -0.114109    11.00000   -1.20000
H41B  2    0.229331    0.544966   -0.191887    11.00000   -1.20000
AFIX   0
C42   1    0.166079    0.616967   -0.203992    11.00000    0.03832    0.02748 =
         0.02576    0.00439    0.00259    0.00031
C43   1    0.120600    0.694628   -0.265672    11.00000    0.03714    0.03266 =
         0.02836    0.00470    0.00186    0.00154
AFIX  23
H43A  2    0.138307    0.727400   -0.272123    11.00000   -1.20000
H43B  2    0.123836    0.676274   -0.330397    11.00000   -1.20000
AFIX   0
C44   1    0.029782    0.678832   -0.298713    11.00000    0.04000    0.02742 =
         0.02443    0.00475   -0.00123   -0.00082
C45   1   -0.061477    0.689004   -0.322916    11.00000    0.03689    0.03821 =
         0.01914   -0.00040   -0.00280   -0.00760
AFIX  23
H45A  2   -0.075212    0.722162   -0.344638    11.00000   -1.20000
H45B  2   -0.053714    0.669208   -0.384224    11.00000   -1.20000
AFIX   0
C46   1    0.049033    0.744638   -0.180470    11.00000    0.04088    0.02132 =
         0.02357   -0.00117   -0.00056    0.00018
AFIX  13
H46   2    0.064394    0.778420   -0.194987    11.00000   -1.20000
AFIX   0
C47   1    0.165250    0.688082   -0.092693    11.00000    0.03418    0.02393 =
         0.03024    0.00087   -0.00010   -0.00208
AFIX  13
H47   2    0.183148    0.720438   -0.107863    11.00000   -1.20000
AFIX   0
C48   1    0.201370    0.646075   -0.048875    11.00000    0.02989    0.02978 =
         0.03446    0.00364    0.00198   -0.00146
AFIX  13
H48   2    0.236344    0.658490   -0.045736    11.00000   -1.20000
AFIX   0
C49   1    0.142638    0.668648    0.075942    11.00000    0.03532    0.02579 =
         0.02718   -0.00550   -0.00086   -0.00447
C50   1    0.211507    0.610059    0.130831    11.00000    0.05054    0.03181 =
         0.02667   -0.00189   -0.00869    0.00728
AFIX  23
H50A  2    0.200164    0.621187    0.198058    11.00000   -1.20000
H50B  2    0.246504    0.620557    0.123797    11.00000   -1.20000
AFIX   0
C51   1    0.185891    0.525057    0.200250    11.00000    0.03163    0.02898 =
         0.03748   -0.00137   -0.00372   -0.00110
C52   1    0.195415    0.436218    0.266051    11.00000    0.04938    0.03567 =
         0.02889    0.00278   -0.00542   -0.01224
AFIX  23
H52A  2    0.183746    0.453284    0.327953    11.00000   -1.20000
H52B  2    0.228352    0.421385    0.280901    11.00000   -1.20000
AFIX   0
C53   1    0.173906    0.352833    0.172788    11.00000    0.03510    0.02793 =
         0.03946   -0.00093   -0.00411    0.00161
AFIX  13
H53   2    0.208375    0.340526    0.186073    11.00000   -1.20000
AFIX   0
C54   1    0.134291    0.310909    0.199522    11.00000    0.03609    0.02722 =
         0.03245   -0.00173   -0.00495    0.00023
AFIX  13
H54   2    0.149515    0.280963    0.234332    11.00000   -1.20000
AFIX   0
C55   1    0.118432    0.384876    0.297120    11.00000    0.04166    0.03148 =
         0.02873    0.00144   -0.00303   -0.00140
C56   1    0.083314    0.250986    0.082981    11.00000    0.03312    0.03123 =
         0.03353   -0.00697    0.00178    0.00250
AFIX  23
H56A  2    0.087188    0.239555    0.012423    11.00000   -1.20000
H56B  2    0.096240    0.223710    0.127318    11.00000   -1.20000
AFIX   0
C57   1   -0.004903    0.265694    0.027664    11.00000    0.04083    0.02167 =
         0.02503   -0.00246   -0.00560    0.00356
C58   1   -0.096265    0.260399    0.009255    11.00000    0.04039    0.02890 =
         0.02701   -0.00929   -0.00867    0.00845
AFIX  23
H58A  2   -0.114708    0.230400    0.033845    11.00000   -1.20000
H58B  2   -0.086236    0.253476   -0.060999    11.00000   -1.20000
AFIX   0
C59   1    0.008506    0.255148    0.204597    11.00000    0.04023    0.01830 =
         0.02138    0.00043    0.00035    0.00118
AFIX  13
H59   2    0.019066    0.223999    0.242240    11.00000   -1.20000
AFIX   6

O17   5    0.668532    0.172265   -0.358891    11.00000    0.14364    0.08738 =
         0.04681    0.02049    0.03139    0.04278
H17A  2    0.657233    0.164370   -0.418224    11.00000   -1.50000
H17B  2    0.650491    0.154784   -0.317679    11.00000   -1.50000
AFIX   6

O18   5    0.647251    0.096736    0.493895    11.00000    0.13513    0.09564 =
         0.03963    0.01793    0.01784    0.02316
H18C  2    0.626750    0.071855    0.503796    11.00000   -1.50000
H18D  2    0.646046    0.102031    0.429423    11.00000   -1.50000
AFIX   6

O19   5    0.366307    0.008667    0.484941    11.00000    0.18442    0.12342 =
         0.05055    0.03800   -0.02638   -0.05706
H19A  2    0.366297    0.034244    0.443705    11.00000   -1.50000
H19B  2    0.394885   -0.005734    0.476227    11.00000   -1.50000
AFIX   6

O20   5    0.251571    0.245837    0.587544    11.00000    0.20997    0.05706 =
         0.04432   -0.00305    0.03408   -0.00694
H20C  2    0.252161    0.248212    0.652737    11.00000   -1.50000
H20D  2    0.281061    0.239026    0.566020    11.00000   -1.50000
AFIX   0

N33   4    0.473064    0.123969    0.596918    11.00000    0.11212    0.06233 =
         0.05168    0.01010   -0.01225    0.00938
AFIX  43
H33   2    0.449969    0.132285    0.553064    11.00000   -1.20000
AFIX   0
N34   4    0.542162    0.036832    1.223003    11.00000    0.07508    0.06816 =
         0.04997   -0.01734   -0.01925    0.00250
C25   1    0.577148    0.030154    1.151061    11.00000    0.05580    0.07037 =
         0.09924   -0.01808   -0.01158    0.00508
AFIX  43
H25   2    0.607830    0.014388    1.166968    11.00000   -1.20000
AFIX   0
C26   1    0.566577    0.047646    1.049446    11.00000    0.08113    0.08675 =
         0.06757   -0.01769    0.00991   -0.00977
AFIX  43
H26   2    0.591103    0.045201    0.998851    11.00000   -1.20000
AFIX   0
C27   1    0.520053    0.068127    1.026465    11.00000    0.10379    0.05024 =
         0.05909    0.00072   -0.00052    0.00250
C28   1    0.487870    0.072407    1.100820    11.00000    0.08797    0.07506 =
         0.06185    0.00455   -0.00266    0.01748
AFIX  43
H28   2    0.456634    0.087582    1.087373    11.00000   -1.20000
AFIX   0
C29   1    0.498771    0.054665    1.202210    11.00000    0.05914    0.09003 =
         0.06234   -0.02893   -0.00447    0.01186
AFIX  43
H29   2    0.474165    0.056177    1.252787    11.00000   -1.20000
AFIX   0
C30   1    0.502531    0.087084    0.919859    11.00000    0.10688    0.05652 =
         0.05401   -0.00797   -0.00424    0.00910
AFIX  43
H30   2    0.469581    0.099280    0.913639    11.00000   -1.20000
AFIX   0
C31   1    0.528538    0.087338    0.842916    11.00000    0.12065    0.07422 =
         0.05785    0.01645   -0.02858   -0.04140
AFIX  43
H31   2    0.561850    0.076816    0.852519    11.00000   -1.20000
AFIX   0
C32   1    0.514979    0.101653    0.738993    11.00000    0.08134    0.05178 =
         0.04876    0.00396   -0.01102   -0.01433
C33   1    0.547370    0.101731    0.659212    11.00000    0.08372    0.07369 =
         0.07055    0.01192    0.00314   -0.01132
AFIX  43
H33A  2    0.581537    0.093454    0.662813    11.00000   -1.20000
AFIX   0
C34   1    0.522480    0.115487    0.575489    11.00000    0.11318    0.04644 =
         0.05053    0.00125    0.00648   -0.01254
AFIX  43
H34   2    0.536770    0.118909    0.510738    11.00000   -1.20000
AFIX   0
C35   1    0.466269    0.117054    0.699889    11.00000    0.09009    0.04421 =
         0.05248    0.00389   -0.00402    0.00886
AFIX  43
H35   2    0.436598    0.121362    0.736768    11.00000   -1.20000
AFIX   0
C72   1    0.551693    0.019036    1.332005    11.00000    0.19611    0.06219 =
         0.06277    0.01438   -0.05803    0.00056
AFIX 137
H72A  2    0.571725   -0.012008    1.331349    11.00000   -1.50000
H72B  2    0.520025    0.012121    1.364790    11.00000   -1.50000
H72C  2    0.569392    0.045677    1.369203    11.00000   -1.50000
AFIX   0

N35   4   -0.022099    0.380185   -0.407987    11.00000    0.09975    0.03891 =
         0.03752   -0.00223   -0.00659   -0.00876
AFIX  43
H35A  2   -0.038087    0.377028   -0.465460    11.00000   -1.20000
AFIX   0
N36   4    0.001134    0.463585    0.241799    11.00000    0.05898    0.04769 =
         0.05275    0.01461    0.00297   -0.00029
C60   1    0.029196    0.379153   -0.396406    11.00000    0.09197    0.03218 =
         0.04146   -0.00510    0.01323    0.00550
AFIX  43
H60   2    0.052540    0.374799   -0.448787    11.00000   -1.20000
AFIX   0
C61   1    0.040261    0.385640   -0.294343    11.00000    0.08310    0.03571 =
         0.04175   -0.00489    0.00251    0.01333
AFIX  43
H61   2    0.072297    0.386093   -0.264485    11.00000   -1.20000
AFIX   0
C62   1   -0.006542    0.391568   -0.242455    11.00000    0.07747    0.02635 =
         0.03982    0.00021    0.00461   -0.00463
C63   1   -0.043644    0.386840   -0.316488    11.00000    0.07466    0.05295 =
         0.04471   -0.00706    0.00367   -0.00827
AFIX  43
H63   2   -0.078232    0.388083   -0.304667    11.00000   -1.20000
AFIX   0
C64   1   -0.013903    0.403196   -0.134077    11.00000    0.07287    0.03935 =
         0.05774   -0.00356    0.01056   -0.01087
AFIX  43
H64   2   -0.046937    0.402122   -0.110313    11.00000   -1.20000
AFIX   0
C65   1    0.021119    0.414977   -0.066824    11.00000    0.07699    0.04989 =
         0.03806    0.00305   -0.00146    0.00342
AFIX  43
H65   2    0.054399    0.413619   -0.089092    11.00000   -1.20000
AFIX   0
C66   1    0.012892    0.430391    0.042197    11.00000    0.07251    0.03815 =
         0.05317   -0.00011    0.00447    0.00568
C67   1    0.052622    0.454173    0.097559    11.00000    0.05125    0.06208 =
         0.04932    0.00019   -0.00300    0.00701
AFIX  43
H67   2    0.084023    0.458226    0.066978    11.00000   -1.20000
AFIX   0
C68   1    0.045355    0.471339    0.195920    11.00000    0.05502    0.04651 =
         0.06098    0.00220   -0.00324    0.00500
AFIX  43
H68   2    0.071275    0.488416    0.230751    11.00000   -1.20000
AFIX   0
C69   1   -0.037489    0.443094    0.193426    11.00000    0.06545    0.08025 =
         0.04640    0.02365   -0.00163   -0.02031
AFIX  43
H69   2   -0.068594    0.440381    0.225767    11.00000   -1.20000
AFIX   0
C70   1   -0.031535    0.425038    0.091194    11.00000    0.07307    0.05764 =
         0.06411   -0.01047    0.00340   -0.01484
AFIX  43
H70   2   -0.058611    0.409310    0.057526    11.00000   -1.20000
AFIX   0
C71   1   -0.006301    0.480304    0.351455    11.00000    0.09844    0.05121 =
         0.04375    0.00153    0.00946   -0.00168
AFIX 137
H71A  2    0.003360    0.452589    0.396821    11.00000   -1.50000
H71B  2   -0.041204    0.488759    0.361988    11.00000   -1.50000
H71C  2    0.014194    0.510236    0.365539    11.00000   -1.50000
AFIX   0
HKLF 4


REM  exp_2300_a.res in P2(1)/c
REM R1 =  0.1114 for   14265 Fo > 4sig(Fo)  and  0.1164 for all   15789 data
REM   1185 parameters refined using     40 restraints

END

WGHT      0.1299     41.5907

REM Highest difference peak  1.761,  deepest hole -1.236,  1-sigma level  0.108
Q1    1   0.2529  0.2505  0.7858  11.00000  0.05    1.76
Q2    1   0.4475  0.0431  1.0870  11.00000  0.05    0.96
Q3    1   0.4543  0.0296  1.1893  11.00000  0.05    0.95
Q4    1   0.5325  0.0772  1.1001  11.00000  0.05    0.89
Q5    1   0.0162  0.4251  0.1164  11.00000  0.05    0.85
Q6    1  -0.0784  0.4702  0.1564  11.00000  0.05    0.83
Q7    1  -0.0457  0.4692  0.2421  11.00000  0.05    0.82
Q8    1  -0.0543  0.4808  0.3298  11.00000  0.05    0.76
Q9    1  -0.0287  0.4337  0.0190  11.00000  0.05    0.75
Q10   1  -0.0707  0.4575  0.0593  11.00000  0.05    0.69
Q11   1   0.6311 -0.0160  1.3479  11.00000  0.05    0.69
Q12   1   0.5010  0.0196  1.3445  11.00000  0.05    0.68
Q13   1   0.2215  0.2379  0.5549  11.00000  0.05    0.68
Q14   1   0.4802  0.0681  1.0259  11.00000  0.05    0.64
Q15   1   0.5346  0.0683  1.1793  11.00000  0.05    0.62
Q16   1   0.0115  0.4343  0.1985  11.00000  0.05    0.59
Q17   1  -0.0222  0.4191 -0.0606  11.00000  0.05    0.54
Q18   1   0.4629  0.0797  0.9276  11.00000  0.05    0.53
Q19   1   0.5435  0.0731  0.9182  11.00000  0.05    0.52
Q20   1   0.4981  0.0330  1.2524  11.00000  0.05    0.52
;
_shelx_res_checksum                34880
_shelx_hkl_file
;
   0   0   1 4.10879 10.3816   9
   0   0  -1 27.9657 10.1195   9
   0   0  -1 11.7048 11.5512   6
   0   0  -2 29295.9 2056.02   6
   0   0  -2 28380.5 2054.34   9
   0   0   2 29973.1 2053.58   9
   0   0  -3 10.2602 38.7215   9
   0   0  -3 8.97661 42.6438   8
   0   0  -3 10.8849 38.5419   6
   0   0   3-24.2879 34.3731   9
   0   0  -4 37056.9 2513.07   6
   0   0  -4 34866.4 2510.28   9
   0   0  -4 36066.4 2501.36  10
   0   0   4 34169.2 2505.98   9
   0   0   5 6.78153 47.7852   7
   0   0  -5-12.6330 31.7582  10
   0   0   5 15.4317 37.5412   9
   0   0  -5 30.5624 46.4613   9
   0   0   6 89809.0 6218.97   7
   0   0  -6 88735.9 6211.23   9
   0   0   6 89050.6 6203.20   9
   0   0  -6 86519.1 6192.67  10
   0   0  -7 18.0479 48.6752   9
   0   0   7 10.3992 50.5483   7
   0   0  -7 80.0501 44.5290  18
   0   0  -7 67.8776 50.9405  30
   0   0   7 137.308 53.4184  26
   0   0   7 11.8866 56.6179   5
   0   0  -7 201.942 65.8102  27
   0   0   7 29.7752 36.9797   9
   0   0  -7 56.0359 39.3999  25
   0   0  -8 15953.4 1150.83  27
   0   0   8 15784.2 1180.52   7
   0   0   8 15731.2 1144.81  26
   0   0  -8 16533.3 1150.17  30
   0   0   8 14478.6 1131.29  28
   0   0  -8 16350.2 1140.00  18
   0   0  -8 15918.3 1135.94  25
   0   0  -9 130.799 59.6545  18
   0   0  -9 215.031 82.6955  30
   0   0  -9 108.770 58.7897  25
   0   0   9 138.021 80.0044  26
   0   0 -10 362.912 76.5675  25
   0   0 -10 291.921 78.3023  18
   0   0  10 659.343 132.323  15
   0   0  10 408.782 98.2733  26
   0   0 -10 370.663 105.716  30
   0   0  11-81.3022 92.1143  26
   0   0 -11 10.5795 93.2202  30
   0   0 -11 7.47406 58.1329  25
   0   0  11 101.159 117.473  15
   0   0 -11 64.5374 67.6989  18
   0   0  12 25586.0 1796.43  26
   0   0 -12 24551.4 1796.79  30
   0   0 -12 22511.7 1770.93  18
   0   0  12 28325.6 1818.60  15
   0   0  13 67.6596 114.898  15
   0   0  13-9.55964 79.7057  26
   0   0  14 7941.24 599.638  15
   0   0  14 7212.56 574.293  26
   0   0  15 15.0131 70.2500  15
   0   0  16 6902.13 512.997  15
   0  -1   1 864.042 24.4369   9
   0  -1   1 843.201 26.4756  10
   0  -1  -1 840.318 36.1665   7
   0   1  -2 85443.5 6080.96  10
   0   1   2 88694.1 6089.19   9
   0  -1   2 87588.1 6082.14   9
   0   1  -2 85703.0 6089.83   8
   0  -1   2 88372.4 6087.88   6
   0  -1  -2 87894.5 6090.48   9
   0   1   2 88474.7 6089.64   7
   0   1  -2 85511.4 6082.81   9
   0  -1   3 3636.90 280.807   9
   0  -1  -3 3600.44 290.459   9
   0  -1  -3 3566.32 289.333   6
   0   1  -3 3964.83 295.861   8
   0   1   3 3819.95 293.233   7
   0   1  -3 3631.33 283.539   9
   0   1   3 3988.43 290.820   9
   0   1  -3 4006.32 279.871  10
   0  -1   3 3753.74 289.320   6
   0   1  -4 619.203 80.2083   8
   0  -1  -4 561.879 73.7425   9
   0  -1   4 388.211 58.2231   9
   0   1  -4 544.026 57.8657  10
   0   1   4 747.617 81.7423   7
   0   1   4 490.538 68.0113   9
   0  -1  -4 451.130 69.7940   6
   0   1  -4 479.765 66.6459   9
   0  -1  -5 136.604 55.1713   6
   0   1  -5 124.979 39.1754  10
   0  -1  -5 259.641 51.0483  10
   0   1   5 157.424 61.8398   7
   0   1  -5 163.648 51.2602   9
   0   1   5 81.1784 48.4627   9
   0  -1  -5 176.381 60.2816   9
   0  -1   5 114.176 41.0396   9
   0   1   6 8949.17 670.826   9
   0   1  -6 9534.40 671.457   9
   0  -1  -6 9015.72 679.123   9
   0   1   6 8634.29 679.973   7
   0  -1   6 9116.05 686.832   5
   0  -1   6 8932.92 661.474   9
   0  -1  -6 8502.16 658.592  10
   0  -1   7 671.006 114.667   5
   0  -1  -7 677.712 93.3963  10
   0   1  -7 790.998 91.2315  18
   0  -1  -7 912.827 103.248  30
   0   1   7 887.426 100.078  26
   0  -1  -7 954.150 96.6941  18
   0  -1   7 860.750 99.3528  26
   0   1   7 908.851 123.738   7
   0  -1   7 956.497 105.896   9
   0  -1  -7 870.208 104.547  27
   0  -1  -7 798.486 113.810   9
   0   1   7 854.337 106.349   9
   0   1  -7 724.410 100.146   9
   0   1  -7 781.380 89.3518  25
   0  -1   7 1014.54 125.438   7
   0   1  -8 515.386 76.2634  25
   0  -1  -8 552.107 72.9006  25
   0   1   8 581.768 88.3054  26
   0  -1   8 556.650 71.7757  28
   0  -1   8 263.702 84.7478   7
   0  -1  -8 685.522 95.4714  30
   0  -1   8 531.408 86.5706  26
   0   1  -8 518.613 77.4424  18
   0   1   8 465.228 96.6347   7
   0   1  -8 534.305 90.0912  30
   0  -1  -8 585.691 82.4328  18
   0  -1  -9 565.397 91.7822  18
   0   1  -9 675.642 108.847  30
   0  -1  -9 620.211 85.1839  25
   0  -1  -9 617.847 109.197  30
   0  -1   9 560.846 105.207  26
   0   1   9 651.391 102.186  26
   0   1  -9 580.515 91.7094  18
   0   1  -9 806.901 98.2026  25
   0  -1  10 1683.92 178.487  26
   0   1  10 1544.10 176.487  26
   0  -1 -10 1476.73 152.470  25
   0   1 -10 1502.52 176.553  30
   0  -1 -10 1411.13 157.135  18
   0   1 -10 1411.37 156.242  25
   0   1 -10 1475.85 158.467  18
   0  -1 -10 1508.54 177.021  30
   0   1  10 1843.70 194.783  15
   0  -1  11 78.7058 114.567  15
   0   1  11 90.1117 115.767  15
   0  -1 -11-8.00083 62.6996  18
   0   1 -11 21.0035 90.9124  30
   0   1 -11 15.5342 66.0190  25
   0  -1 -11 21.3437 95.1258  30
   0   1 -11 16.2298 64.5209  18
   0   1  11 50.6549 86.6404  26
   0  -1  11-10.2034 82.2704  26
   0   1 -12 30964.8 2257.73  25
   0  -1  12 33856.4 2285.59  26
   0   1  12 33704.6 2294.95  15
   0   1 -12 31931.1 2281.33  30
   0  -1  12 34510.9 2298.68  15
   0   1 -12 27524.2 2254.80  18
   0   1  12 32993.5 2281.96  26
   0  -1  13 86.8485 87.9422  26
   0   1  13 28.5182 86.1601  26
   0  -1  13-67.7086 111.425  15
   0   1  13-78.8510 118.697  15
   0  -1  14 303.805 118.694  15
   0  -1  14 310.634 80.3425  26
   0   1  14 189.550 72.6972  26
   0   1  14 224.773 119.095  15
   0  -1  15-30.0492 71.0739  15
   0   1 -15 75.3800 74.8576  23
   0  -1 -15 81.9345 69.3227  23
   0   1  15 37.1031 71.2620  15
   0  -1  16 106.675 59.5427  15
   0   1 -16 530.784 64.1903  23
   0  -1 -16 519.729 63.1677  23
   0   1  16 40.7090 46.1508  15
   0   2   0 87287.1 6100.91   9
   0   2  -1 28.5690 15.1265   5
   0  -2  -1 64.3780 22.0660   7
   0  -2   1 28.7299 13.9310   5
   0   2  -2 15175.2 1077.80   8
   0  -2   2 15388.9 1077.26   5
   0   2   2 14478.7 1079.52   8
   0  -2  -2 15769.8 1083.20   9
   0   2   2 15611.1 1079.85   7
   0   2   2 14943.6 1080.92   9
   0  -2   2 15090.0 1069.86  10
   0  -2  -2 15228.3 1078.98   7
   0  -2   2 15245.1 1068.06   9
   0   2  -2 15020.2 1068.65   9
   0   2  -3 1142.15 116.693   8
   0  -2   3 1258.13 113.381   6
   0   2   3 1150.96 117.860   7
   0   2  -3 1198.08 102.209   9
   0  -2  -3 1154.75 120.188   9
   0   2   3 1041.36 117.934   8
   0  -2   3 1339.39 117.231   5
   0   2   3 1229.58 116.842   9
   0  -2   3 1194.71 99.8248   9
   0  -2   4 10855.3 747.600   9
   0   2  -4 9691.99 749.076   9
   0   2   4 11112.4 764.071   9
   0  -2   4 10532.5 761.807   6
   0  -2   4 10165.6 762.941   5
   0   2  -4 10316.5 766.070   8
   0   2   4 10118.0 763.391   7
   0  -2  -4 10192.4 761.584   6
   0  -2  -4 10796.7 767.198   9
   0   2  -5 207.586 60.1452   8
   0  -2  -5 165.177 57.6173   9
   0   2   5 91.3722 56.9376   7
   0   2   5 257.883 59.8264   9
   0   2  -5 147.103 46.2592   9
   0  -2  -5 227.754 58.0069   6
   0  -2   5 155.844 55.6597   5
   0  -2   5 223.540 44.2068   9
   0  -2  -6 70701.6 5263.56   6
   0   2   6 78189.1 5262.71   9
   0  -2   6 73980.4 5241.11   9
   0  -2  -6 76036.1 5270.48   9
   0   2  -6 76497.9 5249.56   9
   0   2   6 76660.6 5269.71   7
   0  -2  -6 71910.8 5247.26  10
   0  -2   6 74248.2 5269.77   5
   0   2  -7 55.8527 42.2846  25
   0  -2  -7 81.5745 43.0058  18
   0  -2   7 72.2886 37.7871   9
   0  -2   7 58.5472 53.5348   5
   0  -2  -7-10.7805 48.2422   9
   0   2  -7 50.9821 43.4362   9
   0   2   7 45.1088 43.0823   9
   0   2  -7 60.5970 39.5161  18
   0  -2  -7 34.3986 38.3656  10
   0   2   7 116.968 49.5827  26
   0  -2  -7 178.666 55.0739  30
   0   2   7 74.7965 55.7782   7
   0   2  -8 24921.9 1731.32  25
   0  -2  -8 24956.6 1731.48  18
   0  -2   8 24743.2 1737.69  26
   0   2   8 25054.1 1739.06  26
   0   2   8 24137.4 1757.84   9
   0  -2  -8 25888.2 1744.74  30
   0  -2   8 22903.1 1769.28   7
   0  -2  -8 23616.2 1724.35  25
   0  -2   8 23276.4 1724.21  28
   0   2   8 21522.3 1765.03   7
   0   2  -8 24514.6 1731.11  18
   0   2   9 893.181 120.910  26
   0   2  -9 769.733 109.239  25
   0   2   9 804.751 121.694  15
   0  -2   9 746.427 114.557  26
   0   2  -9 1025.96 115.132  18
   0   2  -9 742.889 118.333  30
   0  -2  -9 1023.95 126.198  30
   0  -2  -9 787.964 99.6882  25
   0  -2  -9 810.935 105.885  18
   0   2  10 2095.45 216.936  15
   0  -2 -10 2014.00 186.351  18
   0   2 -10 1767.31 197.753  30
   0   2 -10 1933.05 184.494  25
   0   2  10 1827.59 196.535  26
   0  -2  10 1877.15 197.463  26
   0   2 -10 1649.67 181.301  18
   0  -2 -10 1856.30 205.279  30
   0  -2 -11 1478.67 161.744  18
   0   2 -11 1563.10 164.287  25
   0   2  11 1763.21 187.446  26
   0  -2  11 1695.70 191.297  26
   0   2  11 1584.83 198.318  15
   0   2 -11 1532.61 181.745  30
   0  -2 -11 1508.14 190.021  30
   0   2 -11 1104.24 153.693  18
   0   2 -12 14822.4 1133.49  30
   0   2 -12 14521.7 1113.92  25
   0   2  12 15303.1 1133.59  26
   0  -2  12 16383.0 1153.92  15
   0  -2  12 16010.5 1139.81  26
   0   2  12 17662.9 1159.35  15
   0   2 -12 13861.8 1111.67  18
   0  -2  13 90.1582 121.226  15
   0  -2  13 38.7821 85.0495  26
   0   2  13 84.3917 86.9528  26
   0   2  13 56.0746 119.217  15
   0   2  14 970.785 129.541  26
   0   2  14 1539.38 169.618  15
   0  -2  14 922.127 129.128  26
   0  -2  14 1350.48 171.325  15
   0   2 -15 60.7855 68.9043  23
   0   2  15 21.9691 68.6155  15
   0  -2 -15 106.066 70.5062  23
   0  -2  15 14.8894 73.9308  15
   0  -2 -16 450.719 59.7968  23
   0   2  16 404.965 63.4614  15
   0   2 -16 387.016 57.9617  23
   0  -2  16 310.290 63.0248  15
   0   3   0 45.9058 19.7866   9
   0   3  -1 64.7788 20.3112   5
   0  -3  -1 70.9091 31.9019   7
   0   3  -2 73.5211 21.8948   9
   0  -3  -2 41.3649 42.5127   9
   0  -3  -2 47.0869 45.7006   7
   0   3   2 38.4385 40.0364   7
   0   3   2 47.4311 45.7028   9
   0  -3   2 49.9936 30.2310   5
   0  -3  -3 456.496 77.1808   9
   0  -3   3 550.266 56.0024  10
   0   3   3 589.088 84.7435   9
   0  -3   3 390.268 66.9722   6
   0   3   3 359.637 73.3913   8
   0   3   3 470.683 81.4644   7
   0   3  -3 436.482 65.5036   8
   0  -3   3 552.740 68.6848   5
   0   3  -3 425.958 51.7127   9
   0   3   4 20452.9 1458.08   8
   0   3  -4 19605.9 1434.30   9
   0  -3  -4 19768.9 1457.02   9
   0   3   4 20310.6 1453.28   9
   0  -3   4 20785.3 1452.29   5
   0   3  -4 20980.0 1455.46   8
   0  -3   4 20197.1 1449.81   6
   0   3   4 20513.5 1453.89   7
   0   3   5 825.749 110.649   8
   0  -3  -5 891.537 110.385   9
   0  -3   5 764.836 97.8597   6
   0   3  -5 649.242 83.1191   9
   0   3   5 751.860 102.336   7
   0  -3  -5 850.003 102.743   6
   0   3  -5 838.438 106.066   8
   0  -3   5 860.272 102.548   5
   0   3   5 817.610 103.777   9
   0  -3  -6 18092.2 1350.84   6
   0   3   6 19375.1 1352.76   9
   0  -3   6 18914.2 1357.45   5
   0  -3  -6 19096.0 1364.93   9
   0   3  -6 18169.7 1329.59  27
   0   3   6 18297.4 1356.33   7
   0   3  -6 18405.0 1330.72   9
   0   3  -7 38.3777 40.3463   9
   0   3   7 11.0795 58.6346   7
   0  -3  -7 15.1080 35.9250  10
   0  -3  -7 10.2130 44.4986   6
   0  -3  -7 11.6897 53.2912   9
   0   3   7 35.9888 43.8061  26
   0   3   7 19.4266 49.2484  15
   0   3   7 88.9405 53.9632   9
   0   3  -7 26.5543 37.7974  25
   0   3  -7 15.4920 40.1955  18
   0   3  -7-12.7812 56.3323  27
   0  -3  -7 65.5600 52.1419  30
   0  -3   7-11.6890 49.6953   5
   0  -3  -7 36.6612 40.1531  18
   0   3   8 6355.43 499.909   9
   0   3   8 5948.23 507.126   7
   0   3   8 6836.69 486.212  15
   0   3  -8 5756.94 466.741  25
   0  -3  -8 5784.09 504.615   9
   0  -3   8 6404.74 511.517   7
   0  -3  -8 6459.66 481.808  30
   0   3  -8 6146.25 467.356  18
   0   3   8 6435.83 477.048  26
   0  -3   8 5323.63 458.052  28
   0  -3  -8 6427.75 469.605  18
   0   3  -9 321.066 70.9717  25
   0  -3   9 424.735 88.3913  26
   0  -3  -9 217.072 64.1652  18
   0   3   9 300.109 94.4670  15
   0   3  -9 346.172 74.0860  18
   0  -3  -9 369.167 90.8038  30
   0   3   9 323.995 82.3412  26
   0   3  10 366.259 96.3815  26
   0  -3  10 418.073 104.716  26
   0  -3 -10 230.213 70.8781  18
   0   3 -10 237.534 75.9725  25
   0   3 -10 328.255 102.709  30
   0   3  10 332.568 123.581  15
   0   3 -10 324.000 79.4665  18
   0  -3 -10 345.027 101.975  30
   0   3  11 699.074 125.726  26
   0   3 -11 571.915 105.001  18
   0   3 -11 497.858 123.767  30
   0  -3  11 651.986 132.583  26
   0  -3 -11 513.532 103.623  18
   0   3 -11 643.456 110.394  25
   0   3  11 661.184 152.284  15
   0   3 -12 150.789 80.6935  18
   0  -3  12 294.120 153.323  15
   0  -3  12 232.098 110.908  26
   0   3 -12 169.864 78.5359  25
   0   3  12 275.719 111.270  26
   0   3  12-35.2671 145.264  15
   0   3 -12 114.571 113.032  30
   0   3 -13 55.0188 60.9494  25
   0   3  13-55.8462 118.171  15
   0   3 -13-18.9495 82.9962  30
   0  -3  13-67.4300 121.276  15
   0  -3  13 29.2190 88.2766  26
   0   3  14 582.314 94.5310  26
   0   3  14 717.698 128.499  15
   0  -3  14 460.640 96.9100  26
   0   3 -15 355.310 74.0049  23
   0  -3  15 229.737 83.2456  15
   0   3  15 329.655 84.6021  15
   0  -3 -15 270.988 76.9528  23
   0  -3  16 875.160 97.7103  15
   0  -3 -16 1170.25 97.1733  23
   0   3 -16 1141.99 96.9671  23
   0   4   0 28.1061 28.8277   9
   0   4   1 3.67463 38.0864   9
   0  -4  -2 41494.0 2864.21   7
   0   4  -2 40034.1 2856.55   5
   0   4  -3-22.4067 40.0437   8
   0   4   3-5.26363 51.8101   8
   0   4   3 68.5179 54.8640   9
   0   4  -3 54.1483 25.1145   9
   0  -4   3 69.7997 33.2556  10
   0   4   3 5.17089 50.1837   7
   0  -4  -3 30.5229 54.4842   9
   0  -4   3 16.9784 38.7874   5
   0   4  -4 7891.44 596.083   9
   0   4  -4 8233.33 618.140   8
   0   4   4 8324.07 624.137   8
   0  -4   4 8414.64 616.373   5
   0   4   4 8482.01 623.497   9
   0  -4   4 8725.95 618.365   6
   0   4   4 7969.60 620.456   7
   0  -4  -4 8774.63 630.113   9
   0  -4  -5 690.378 103.036   9
   0  -4   5 716.877 94.1698   5
   0   4  -5 707.032 95.6545   8
   0  -4   5 669.057 92.3464   6
   0   4   5 761.537 104.713   7
   0   4   5 626.136 99.6294   8
   0   4  -5 645.798 74.2636   9
   0   4   5 702.648 94.9064   9
   0   4   6 6096.93 485.582   8
   0   4  -6 5718.79 443.643   9
   0   4  -6 5952.89 449.806  27
   0   4  -6 5535.79 474.660   8
   0  -4  -6 6091.02 485.777   9
   0   4   6 5812.88 450.865  15
   0   4   6 6071.74 479.085   7
   0  -4   6 6015.65 475.800   5
   0   4   6 5957.71 475.030   9
   0  -4  -6 6184.22 453.046  30
   0  -4  -6 5856.86 471.229   6
   0  -4   7 493.656 94.6996   5
   0   4   7 505.714 99.1332   7
   0   4  -7 509.043 75.5700  25
   0  -4  -7 619.147 107.003   9
   0   4  -7 515.272 73.7321  18
   0  -4  -7 664.453 78.6228  18
   0  -4  -7 582.815 85.8617  30
   0   4   7 419.167 91.3640   9
   0   4   7 459.139 75.0680  13
   0   4  -7 656.662 88.1553  27
   0  -4  -7 504.441 92.9446   6
   0   4   7 448.559 83.5754  15
   0  -4   7 523.216 68.0444  28
   0   4  -8 27116.2 1882.73  18
   0  -4  -8 24054.1 1913.48   6
   0   4  -8 25990.1 1882.09  25
   0   4   8 26078.3 1926.68   7
   0  -4  -8 26701.6 1882.42  18
   0   4   8 26287.6 1888.18  26
   0  -4  -8 28176.7 1895.70  30
   0   4   8 28726.9 1898.72  15
   0  -4   8 25441.2 1874.73  28
   0   4  -8 26963.5 1893.13  27
   0   4   8 25751.7 1918.22   9
   0  -4  -8 23784.7 1926.32   9
   0  -4  -9 332.007 89.4758  30
   0  -4  -9 99.2331 54.7758  18
   0   4  -9 91.2033 91.0073  27
   0   4   9 126.609 78.3782  26
   0  -4   9 212.433 83.3166  26
   0   4   9 120.700 89.6391  15
   0   4  -9 144.116 62.4054  18
   0   4  -9 103.976 66.5558  25
   0  -4  10 1553.82 187.043  26
   0   4  10 1847.53 203.833  15
   0   4  10 1596.25 181.705  26
   0  -4 -10 1573.90 167.789  18
   0   4 -10 1587.00 183.707  30
   0   4 -10 1808.48 180.531  25
   0   4 -10 1698.38 173.384  18
   0   4 -11 1870.85 212.313  30
   0   4  11 1904.34 208.688  26
   0   4 -11 1812.38 192.317  18
   0  -4 -11 1821.79 186.949  18
   0   4  11 2034.58 232.335  15
   0   4 -11 2189.82 202.233  25
   0  -4  11 2189.02 221.931  26
   0  -4  12 10657.9 796.250  15
   0   4  12 9643.22 772.323  26
   0   4 -12 9826.03 757.543  18
   0   4  12 10364.8 794.548  15
   0  -4  12 11335.0 786.157  26
   0   4 -12 9353.23 758.799  25
   0   4 -12 10172.0 775.775  30
   0  -4  13 136.698 93.3283  26
   0   4  13 81.8600 85.7198  26
   0   4 -13 139.192 87.4288  30
   0   4 -13 178.639 69.9817  25
   0   4  13 177.087 123.505  15
   0  -4  13 179.326 128.190  15
   0  -4  14 265.406 80.2269  26
   0  -4 -14 414.122 111.259  23
   0   4  14 394.652 111.806  15
   0   4  14 181.813 67.3424  26
   0  -4  14 375.062 117.234  15
   0   4  15 138.758 69.7768  15
   0  -4 -15 286.691 71.6463  23
   0   4 -15 287.903 74.3757  23
   0  -4  15 222.657 86.2239  15
   0   4 -16 210.393 41.4619  23
   0  -4 -16 149.235 37.7771  23
   0   5   0-3.54781 40.1685   9
   0   5   1 2565.00 213.216   9
   0   5  -2 30652.3 2177.95   5
   0  -5  -2 31301.0 2189.23   7
   0   5   3 25.7828 52.1276   9
   0   5   3 78.0266 49.2786   8
   0  -5  -3 48.3420 50.9913   9
   0  -5  -3 71.7305 50.1789   7
   0   5  -3 60.7911 23.0613   9
   0  -5   4 1696.64 163.056   5
   0  -5   4 1857.74 170.083   6
   0  -5   4 1834.51 153.160  10
   0   5  -4 1841.07 145.607   9
   0   5   4 1704.10 171.072   7
   0   5  -4 1765.13 166.177   8
   0  -5  -4 1786.69 179.534   9
   0   5   4 2161.91 184.258   9
   0   5   4 1760.44 173.233   8
   0   5   5 2374.46 235.559   7
   0   5   5 2940.01 246.696   8
   0   5   5 2812.94 243.367   9
   0   5  -5 2461.85 206.813   9
   0  -5   5 2827.90 236.844   5
   0  -5   5 2708.96 237.144   6
   0  -5  -5 2716.15 250.024   9
   0   5  -5 2658.45 237.096   8
   0  -5  -6 5237.73 457.290   6
   0   5  -6 5555.61 433.165  14
   0   5   6 6113.62 477.576   8
   0   5   6 5770.58 469.549   7
   0   5  -6 5832.83 435.828  25
   0  -5  -6 6085.10 480.102   9
   0   5  -6 5834.82 466.995   8
   0   5   6 6283.11 470.772   9
   0   5   6 5616.72 440.852  15
   0   5  -6 5436.27 426.800   9
   0  -5   6 6121.14 467.385   6
   0  -5  -6 5758.05 441.151  30
   0  -5   6 6101.08 465.973   5
   0  -5  -7-21.0944 47.7461  30
   0  -5  -7 11.1613 41.4540  18
   0   5   7 24.1975 57.5060   7
   0  -5   7 23.6967 51.6209   5
   0   5  -7-6.62692 54.1950  27
   0   5   7 31.9192 45.0205  26
   0   5  -7 11.7730 47.8215  25
   0  -5  -7 32.9434 41.7749   6
   0   5   7 93.3912 63.7430   9
   0  -5  -7 13.6090 56.3916   9
   0   5   7 48.6595 56.0725  15
   0   5  -7 49.4535 42.4543  18
   0  -5   7 53.6063 41.4556  28
   0   5   8 8254.28 662.934   9
   0   5   8 8802.21 640.503  15
   0   5  -8 7908.70 622.210  18
   0   5  -8 8068.79 625.704  25
   0  -5  -8 8279.52 623.425  18
   0   5   8 8854.05 633.842  26
   0  -5  -8 9083.35 639.984  30
   0  -5  -8 7836.97 673.385   9
   0   5   8 7227.56 659.359   7
   0   5  -8 9193.03 640.856  27
   0  -5   8 8014.91 616.887  28
   0  -5  -9 3440.34 288.470  18
   0   5   9 3332.95 309.572  15
   0   5  -9 3399.13 289.873  18
   0   5  -9 3842.46 312.590  27
   0   5  -9 3450.46 293.757  25
   0   5   9 3201.77 295.064  26
   0   5  10 1857.64 237.444  15
   0   5  10 2140.74 215.169  26
   0   5 -10 1804.54 196.997  25
   0   5 -10 1625.64 190.706  18
   0   5 -10 2226.08 213.232  30
   0  -5  10 2352.76 220.064  26
   0  -5 -10 1812.35 188.491  18
   0   5 -10 2185.94 227.546  27
   0   5 -11 154.598 97.8697  30
   0   5 -11 276.108 98.3938  25
   0  -5 -11 47.0090 62.9627  18
   0   5  11 57.9951 115.951  15
   0  -5  11 180.450 101.775  26
   0   5 -11 194.782 78.5570  18
   0   5  11 92.0561 97.6200  26
   0   5 -12 1342.19 168.177  30
   0   5  12 1330.57 164.662  26
   0  -5  12 1483.37 185.535  26
   0   5  12 1175.03 194.869  15
   0   5 -12 1503.96 160.349  25
   0   5 -12 1101.43 143.603  18
   0   5 -13 4571.06 385.555  25
   0  -5  13 5276.57 426.772  15
   0   5  13 4534.84 394.246  26
   0   5  13 5216.70 425.685  15
   0   5 -13 4520.03 395.483  30
   0  -5  13 5316.09 412.161  26
   0   5  14 1357.33 156.245  26
   0  -5  14 1725.00 194.453  15
   0   5  14 1986.42 195.926  15
   0  -5  14 1599.84 169.939  26
   0  -5 -14 2138.26 186.096  23
   0   5  15 369.470 79.0728  15
   0   5 -15 362.038 77.3425  23
   0  -5 -15 380.139 74.3168  23
   0  -5  15 373.488 90.3211  15
   0   6   0 20738.7 1476.48   9
   0   6  -1 377.026 59.6517   9
   0   6   1 379.027 72.2604   9
   0   6  -2 35717.9 2492.11   5
   0  -6  -2 34840.7 2506.14   7
   0   6  -3 556.072 56.7042   9
   0   6   3 545.637 80.3677   8
   0  -6  -3 637.528 87.4973   7
   0   6   4 160.344 57.7757   8
   0  -6  -4 161.393 60.5816   7
   0  -6  -4 92.2566 61.3437   9
   0   6  -4 115.170 29.3034   9
   0   6   4 118.202 61.1801   9
   0   6  -4 101.591 44.7655   8
   0  -6   4 141.439 38.6871  10
   0   6   5 434.674 91.7879   9
   0  -6  -5 337.321 92.3254   9
   0   6  -5 270.717 71.5877   8
   0   6  -5 296.810 45.1121   9
   0  -6   5 324.212 75.8157   6
   0  -6   5 295.714 67.4766   5
   0   6   5 476.057 92.7854   8
   0   6   6 20036.3 1429.14   8
   0   6  -6 19096.5 1386.33  25
   0   6  -6 19175.6 1388.09  21
   0   6   6 20040.5 1389.64  26
   0  -6  -6 19774.7 1436.35   9
   0   6   6 19392.7 1392.43  15
   0   6  -6 18422.3 1371.08   9
   0  -6   6 19321.5 1417.96   6
   0   6  -6 19142.1 1383.20  18
   0   6   6 20577.8 1427.51   9
   0  -6  -6 20345.6 1394.09  30
   0   6  -6 18982.4 1383.75  14
   0   6  -6 19780.5 1419.74   8
   0  -6   6 19274.4 1414.01   5
   0   6   7 1859.86 182.177  15
   0  -6   7 1889.20 165.536  28
   0   6  -7 2100.64 174.494  18
   0   6   7 2046.55 209.243   9
   0  -6  -7 1746.40 193.426   6
   0   6  -7 2010.64 183.082  27
   0  -6   7 1982.06 204.043   5
   0  -6  -7 1687.07 211.347   9
   0   6   7 1541.33 171.850  26
   0   6  -7 2037.88 177.460  25
   0  -6  -7 1854.67 169.822  18
   0   6   8 22166.7 1594.35  26
   0   6  -8 22964.5 1599.15  27
   0   6  -8 22895.6 1592.50  25
   0   6   8 22083.1 1602.02  15
   0   6  -8 22145.1 1586.48  18
   0  -6   8 21618.9 1580.31  28
   0  -6  -8 21209.5 1584.61  18
   0   6  -9 751.419 113.907  25
   0   6   9 430.761 115.992  15
   0  -6   9 464.211 82.7597  28
   0  -6  -9 530.785 92.8253  18
   0   6   9 716.354 112.945  26
   0   6  -9 629.104 101.044  18
   0   6  -9 637.326 125.363  27
   0   6  10 7869.12 616.116  15
   0   6 -10 8006.52 613.071  27
   0  -6 -10 6971.13 582.341  18
   0   6  10 7707.73 601.883  26
   0  -6  10 8743.53 612.455  26
   0   6 -10 7553.41 594.770  25
   0   6 -10 7306.27 588.472  18
   0   6 -11 3662.79 325.408  25
   0  -6 -11 3372.81 310.632  18
   0   6 -11 3970.71 323.808  18
   0   6  11 3992.09 357.492  15
   0   6  11 3536.13 329.596  26
   0   6 -11 3965.92 336.330  30
   0  -6  11 3963.29 344.559  26
   0   6  12 1187.30 168.998  26
   0   6  12 1431.23 197.312  15
   0   6 -12 1454.94 156.574  18
   0   6 -12 1606.14 176.786  30
   0  -6  12 1425.47 181.336  26
   0   6 -12 1222.82 159.962  25
   0  -6  13 667.266 118.335  26
   0   6  13 571.232 106.525  26
   0   6 -13 555.612 109.859  30
   0   6 -13 525.212 95.6454  25
   0  -6  13 640.459 137.291  15
   0   6  13 648.065 139.555  15
   0  -6 -14 2873.66 229.603  23
   0   6 -14 2547.23 225.307  23
   0   6  14 2398.43 234.376  15
   0  -6  14 2511.89 219.521  26
   0   6  14 1848.42 200.416  26
   0  -6  14 2464.48 237.454  15
   0   6 -15 38.2242 46.7814  23
   0  -6 -15 31.4974 47.9257  23
   0  -6  15 40.9643 68.7092  15
   0   6  15 64.5573 64.9756  15
   0   7   0 5.10095 46.4869   9
   0   7   1 2182.43 192.084   9
   0   7  -1 2175.63 183.278   9
   0   7   2 73596.2 5110.64   9
   0  -7  -2 70246.7 5105.50   7
   0   7  -2 73409.8 5089.23   5
   0  -7  -3 1193.53 133.901   7
   0   7  -3 1299.22 107.959   9
   0  -7  -4 9320.56 704.051   9
   0   7   4 9170.93 691.102   8
   0   7   4 9898.20 702.606   9
   0   7  -4 8929.32 679.930   8
   0  -7   4 9029.99 671.045  10
   0   7  -4 8957.10 655.961   9
   0  -7  -4 9327.03 692.986   7
   0  -7   5 5570.94 448.720   6
   0  -7  -5 5959.22 467.797   9
   0   7  -5 5904.70 445.010   8
   0   7   5 6397.79 466.025   9
   0  -7   5 5792.78 422.695  10
   0   7   5 5538.53 450.791   8
   0   7  -5 5510.73 419.381  25
   0   7  -5 5147.68 404.598   9
   0   7   5 5425.62 424.036  15
   0   7  -6 25.8623 39.0778  18
   0   7  -6 23.3638 43.0510  19
   0  -7   6 10.6847 54.7189   6
   0  -7  -6 41.1834 66.5476   9
   0   7  -6 15.7801 38.1334  14
   0   7  -6 33.5653 19.3380   9
   0   7  -6 45.2708 44.7228  25
   0   7   6 65.7619 47.5813  26
   0  -7  -6 21.2099 38.7686  18
   0   7   6 84.2392 51.5640  15
   0   7   6 60.5364 56.4032   8
   0   7  -6 10.4040 53.2839   8
   0   7   6 36.1593 53.7650   9
   0  -7   7 1342.44 119.175  28
   0   7  -7 1142.43 126.143  25
   0   7   7 1160.76 153.625   9
   0  -7   7 1172.57 150.878   6
   0  -7  -7 1008.05 154.768   9
   0   7  -7 1244.17 131.312  27
   0   7  -7 1196.86 122.258  18
   0   7   7 1049.76 132.652  15
   0   7  -7 1170.07 126.078  19
   0  -7  -7 1012.56 118.435  18
   0  -7  -7 930.688 134.649   6
   0   7   7 1088.41 125.335  26
   0   7   8 5336.24 436.658  15
   0  -7   8 5309.71 415.780  28
   0   7   8 5126.18 428.067  26
   0   7  -8 5353.57 433.568  27
   0   7  -8 5300.28 421.956  18
   0  -7  -8 5421.55 421.276  18
   0   7  -8 5766.81 431.981  25
   0   7   9 54.5032 71.5262  26
   0  -7   9 128.317 58.5403  28
   0   7  -9 92.5989 79.4971  25
   0   7   9 151.250 97.0178  15
   0   7  -9 9.53897 86.7493  27
   0   7  -9 78.2118 67.6667  18
   0  -7  -9 165.209 65.0005  18
   0   7  10 12945.6 1014.11  26
   0   7  10 15057.2 1033.79  15
   0   7 -10 13144.6 1005.12  18
   0  -7 -10 12888.5 999.927  18
   0   7 -10 13903.8 1014.17  25
   0   7 -10 14513.1 1029.74  27
   0  -7  11 10.9252 98.4910  26
   0   7 -11 8.70139 68.6963  18
   0   7 -11 141.117 87.1391  25
   0   7 -11 113.143 119.235  27
   0   7  11-23.5957 106.944  15
   0   7  11-10.2800 92.1603  26
   0   7 -11-30.7321 88.6893  30
   0   7 -12 88.9474 72.1542  18
   0   7  12 291.995 129.688  15
   0   7 -12 217.108 97.3542  30
   0   7  12 98.2261 81.2611  26
   0   7 -12 44.7387 81.0905  25
   0  -7  12 139.787 105.522  26
   0   7  13 644.396 104.855  26
   0   7  13 743.516 137.611  15
   0   7 -13 563.117 103.507  25
   0  -7  13 753.014 144.790  15
   0  -7  13 605.249 118.286  26
   0   7 -13 502.977 104.311  30
   0  -7 -14 355.723 84.6517  23
   0   7 -14 128.008 50.8839  25
   0   7 -14 265.742 74.4094  23
   0   7  14 156.414 90.2795  15
   0  -7  14 184.577 72.0715  26
   0  -7  14 127.048 98.4416  15
   0  -7  15 111.726 68.3614  15
   0  -7 -15 161.933 52.1511  23
   0   7 -15 137.391 51.7740  23
   0   7  15 60.4508 57.4910  15
   0   8   0 77.0607 51.2827   9
   0   8   1 88.8835 60.5329   9
   0   8  -1 82.7474 45.1564   9
   0  -8  -2 103195. 7161.20   7
   0   8   2 107179. 7166.47   9
   0   8  -2 98608.1 7141.58   9
   0   8  -2 101596. 7139.93   5
   0  -8  -3 1992.07 194.324   7
   0   8   4 5049.99 404.313   8
   0   8  -4 4810.18 367.927   9
   0  -8  -4 5046.20 409.085   7
   0   8   4 5744.37 424.491   9
   0  -8  -4 5445.06 425.686   9
   0   8  -4 4702.39 392.665   8
   0   8   5 208.095 75.6067   8
   0   8  -5 228.624 55.4059  18
   0   8  -5 456.535 66.8669  25
   0   8  -5 302.526 64.9178  19
   0  -8   5 288.323 56.4495  10
   0   8  -5 136.800 32.7821   9
   0  -8  -5 385.249 101.082   9
   0   8   5 241.057 65.5768  15
   0  -8   5 265.829 74.7089   6
   0   8  -5 102.175 55.8863   8
   0   8   5 425.700 98.4065   9
   0  -8   6 239.946 52.0457  28
   0   8  -6 445.497 64.6289  18
   0  -8   6 275.123 77.5325   6
   0   8  -6 277.939 66.5889  19
   0   8  -6 241.989 55.7829  14
   0   8   6 125.947 68.7873   8
   0   8  -6 367.335 66.8004  25
   0  -8  -6 221.901 86.8779   9
   0   8   6 317.104 63.4858  26
   0  -8  -6 354.120 59.7765  18
   0   8   6 337.832 88.9032   9
   0   8  -6 358.607 79.1222   8
   0   8   6 377.806 75.6154  15
   0   8  -7 1036.17 144.929   8
   0   8  -7 1212.98 136.007  25
   0   8  -7 1171.36 126.815  18
   0   8   7 1079.26 138.638  15
   0   8  -7 1077.71 124.249  14
   0   8   7 1440.43 137.941  26
   0   8  -7 1165.96 131.876  19
   0  -8  -7 1150.72 124.660  18
   0  -8  -7 968.874 142.027   6
   0  -8   7 1232.88 121.403  28
   0   8  -8 25238.0 1731.57  18
   0   8  -8 24108.7 1739.33  27
   0   8   8 23287.6 1735.99  26
   0   8   8 25367.5 1747.38  15
   0  -8   8 23132.1 1720.89  28
   0   8  -8 23982.5 1734.93  25
   0  -8  -8 23958.9 1728.05  18
   0  -8   9 1162.28 124.979  28
   0   8  -9 1116.72 155.087  27
   0  -8  -9 1008.45 128.258  18
   0   8   9 1133.02 157.388  15
   0   8  -9 955.991 142.107  25
   0   8  -9 1177.00 139.778  18
   0   8   9 1056.01 144.253  26
   0   8 -10 526.471 133.242  27
   0   8 -10 589.840 106.130  18
   0   8  10 261.760 124.916  15
   0  -8 -10 423.257 86.8907  18
   0   8 -10 500.079 109.739  25
   0   8  10 261.734 98.7176  26
   0   8 -11 641.945 114.167  18
   0   8 -11 663.791 129.110  25
   0  -8  11 985.549 155.900  26
   0   8  11 807.772 157.588  15
   0   8  11 792.331 128.936  26
   0   8 -11 866.430 136.461  30
   0   8 -11 1027.85 164.335  27
   0   8 -12 5449.98 444.258  25
   0   8 -12 4931.67 430.295  18
   0  -8  12 6076.65 461.776  26
   0   8  12 5109.73 441.612  26
   0   8 -12 5396.79 443.586  30
   0   8  12 6074.73 471.049  15
   0   8 -13 137.592 69.2808  25
   0   8 -13-8.17483 64.4583  30
   0   8  13 124.538 108.706  15
   0  -8  13 104.188 92.4980  26
   0  -8 -13 151.479 82.2518  23
   0  -8  13 182.578 116.570  15
   0   8  13 145.089 74.2106  26
   0   8 -14 2537.69 201.155  23
   0   8  14 1851.69 204.367  15
   0  -8  14 2464.40 216.419  15
   0  -8  14 2347.81 199.638  26
   0  -8 -14 2443.59 194.127  23
   0   8 -15 441.694 63.5303  23
   0   8  15 406.321 77.6258  15
   0  -8  15 303.253 80.4252  15
   0   9   0 27.1750 48.7695   9
   0   9   1 725.219 95.6669   9
   0   9  -1 480.724 76.4594   9
   0   9   2 108049. 7359.27   9
   0  -9  -2 103537. 7354.97   7
   0   9  -2 103816. 7335.16   9
   0   9  -2 104101. 7329.38   5
   0   9   3 4024.43 343.228   9
   0  -9  -3 3666.71 336.988   7
   0   9  -3 4165.24 311.725   9
   0   9  -4 3057.43 246.578   9
   0  -9  -4 3205.27 284.420   7
   0   9  -4 3209.03 266.837   8
   0  -9  -4 3511.52 302.299   9
   0   9   4 3437.77 281.415   8
   0   9  -4 3025.75 241.841   9
   0   9  -5 1384.87 128.147   9
   0   9  -5 1719.62 153.176  21
   0   9  -5 1343.51 129.889   9
   0   9  -5 1620.45 167.117   8
   0   9  -5 1808.78 158.967  19
   0   9   5 1774.30 190.893   9
   0  -9  -5 2064.28 157.487  18
   0   9  -5 1637.51 150.242  18
   0   9   5 1807.25 182.750   8
   0  -9   5 1727.85 156.634  10
   0  -9  -5 1685.26 182.279   7
   0   9  -5 1700.90 148.698  14
   0   9   5 1834.33 160.522  15
   0   9   5 1895.67 158.054  26
   0  -9   6 42006.0 2918.71   6
   0   9   6 38788.4 2877.66  26
   0   9  -6 40364.1 2872.99  18
   0  -9   6 40509.1 2868.87  28
   0   9  -6 40019.6 2871.83  14
   0   9   6 41851.3 2884.33  15
   0   9  -6 40067.7 2903.81   8
   0   9   6 39397.9 2917.05   8
   0   9  -6 41085.8 2877.34  25
   0  -9  -6 38949.7 2872.19  18
   0   9   6 41209.3 2927.35   9
   0   9  -6 44311.6 2884.08  19
   0   9  -7 194.002 64.4924  18
   0  -9  -7 286.103 63.8656  18
   0  -9   7 321.813 64.1968  28
   0   9   7 302.351 77.4956  15
   0   9  -7 295.257 70.3907  14
   0   9  -7 364.107 81.1381  19
   0   9  -7 315.190 78.2650  25
   0   9   7 331.533 77.0024  26
   0   9  -7 219.225 74.2037   8
   0   9   8 10670.3 765.387  15
   0   9  -8 10149.2 746.998  18
   0  -9  -8 9574.02 742.912  18
   0   9   8 9758.36 752.810  26
   0  -9   8 10021.8 740.507  28
   0   9  -8 10103.8 753.422  25
   0   9  -8 9593.34 753.904  27
   0   9  -9 138.598 97.4330  27
   0   9   9 235.874 105.425  15
   0   9  -9 108.567 73.5100  18
   0  -9  -9 133.736 65.1865  18
   0   9   9 172.692 88.5579  26
   0  -9   9 173.420 63.4604  28
   0   9  -9 155.040 89.8547  25
   0   9 -10 378.942 109.705  25
   0   9  10 285.817 99.2060  26
   0   9 -10 389.833 129.326  27
   0   9 -10 319.069 95.8172  18
   0   9  10 301.374 123.311  15
   0   9 -11 168.634 123.832  27
   0   9  11 256.756 96.4407  26
   0  -9  11 123.306 105.654  26
   0   9  11 226.709 125.856  15
   0   9 -11 225.549 100.714  25
   0   9 -11 168.148 80.7662  18
   0   9 -11 121.340 91.0075  30
   0   9  12 188.581 90.6590  26
   0   9  12 297.770 128.448  15
   0   9 -12 493.532 107.697  25
   0  -9  12 548.381 120.848  26
   0   9 -12 281.685 91.6151  30
   0   9 -12 287.923 82.8620  18
   0  -9 -13 710.742 102.123  23
   0   9  13 443.271 127.078  15
   0   9  13 334.584 83.8787  26
   0  -9  13 632.093 121.713  26
   0   9 -13 559.672 95.6219  30
   0   9 -13 654.651 103.485  25
   0   9  14 394.690 96.9347  15
   0  -9  14 422.253 104.432  15
   0   9 -14 445.390 73.9729  23
   0   9 -14 343.528 69.5976  25
   0  -9  14 416.210 85.3809  26
   0  -9 -14 348.417 70.5317  23
   0   9 -15 315.847 48.8302  23
   0   9  15 423.082 73.3597  15
   0  -9  15 439.250 79.5880  15
   0  10   0 409.115 76.6240   9
   0  10  -1 2063.72 191.895   9
   0  10   1 2157.30 202.981   9
   0  10   2 46980.2 3265.72   9
   0  10  -2 46384.8 3241.80   9
   0  10  -2 44923.6 3231.65   5
   0 -10  -2 45851.0 3262.80   7
   0 -10  -3 1059.91 142.803   7
   0  10   3 909.659 136.810   9
   0  10  -3 992.749 108.076   9
   0 -10  -4 22272.6 1628.39   7
   0  10   4 21010.1 1591.92  26
   0  10  -4 22993.3 1591.91  21
   0  10  -4 22909.5 1598.11  19
   0  10  -4 23019.1 1605.93   8
   0  10  -4 22654.9 1590.12  18
   0  10   4 23271.9 1620.20   8
   0  10  -4 20247.2 1583.51   9
   0  10  -4 22834.6 1580.10   9
   0  10   4 22826.9 1596.43  15
   0  10   5 109.053 68.5338   9
   0 -10   5 225.058 49.7086  28
   0  10   5 161.990 63.5103  15
   0 -10   5 248.025 56.6133  10
   0  10  -5 115.959 52.4738   8
   0  10   5 308.836 62.4283  26
   0  10   5 114.032 60.7396   8
   0  10  -5 236.629 62.3009  19
   0  10  -5 149.212 52.0407  21
   0 -10  -5 203.166 75.5764   7
   0  10  -5 144.610 49.5755  18
   0  10  -5 222.331 51.9368  14
   0  10  -6 6197.02 467.516  14
   0 -10   6 6176.20 510.830   6
   0  10   6 5903.75 472.001  26
   0  10   6 6149.31 480.366  15
   0  10  -6 6382.25 474.386  21
   0  10   6 5500.42 503.469   8
   0  10  -6 6563.43 480.302  19
   0 -10  -6 6029.87 468.768  18
   0  10  -6 5900.43 491.745   8
   0  10  -6 6123.05 469.908  18
   0 -10   6 6078.60 464.945  28
   0 -10  -7 125.746 57.0245  18
   0  10   7 168.167 81.1526  15
   0  10  -7 108.458 75.5926  25
   0  10   7 113.515 68.6211  26
   0 -10   7 114.137 56.5800  28
   0  10  -7 155.653 64.0428  18
   0  10  -7 260.795 80.9646  19
   0  10  -7 63.0471 55.6072  14
   0  10  -8 16023.2 1153.26  27
   0 -10   8 15614.4 1136.51  28
   0  10  -8 16619.8 1153.35  25
   0  10  -8 15087.5 1142.47  18
   0 -10  -8 15519.2 1140.34  18
   0  10   8 14886.5 1149.46  26
   0  10   8 15720.2 1159.75  15
   0  10  -9 51.8820 78.1542  18
   0  10  -9 151.271 94.0581  27
   0  10  -9 47.4079 95.0868  25
   0  10   9 59.1347 79.6669  26
   0 -10   9 112.344 62.7096  28
   0  10   9 55.2091 102.416  15
   0  10  10 3553.95 326.939  26
   0  10 -10 3595.33 337.842  27
   0  10  10 3675.03 340.247  15
   0  10 -10 3945.39 330.876  25
   0  10 -10 3552.87 316.565  18
   0  10 -11 124.332 82.3633  18
   0  10 -11 334.449 131.480  27
   0 -10  11 215.116 118.824  26
   0  10  11 298.235 133.060  15
   0  10 -11 169.069 103.775  25
   0  10  11 285.154 90.5084  26
   0  10 -12 9.08556 76.2561  30
   0 -10 -12 293.196 90.4748  23
   0  10  12 112.579 112.018  15
   0  10 -12 146.254 88.5787  25
   0  10 -12 173.915 73.3486  18
   0  10  12 91.4611 76.2641  26
   0 -10  12 95.9492 97.5519  26
   0  10 -13 248.675 74.0945  30
   0  10  13 252.306 106.821  15
   0  10 -13 270.266 82.3834  25
   0 -10  13 325.527 104.065  26
   0 -10 -13 238.352 69.9180  23
   0  10  13 170.974 63.4931  26
   0  10 -13 243.686 79.5571  23
   0  10 -14 283.542 65.4575  25
   0 -10  14 527.631 106.114  15
   0  10  14 231.230 85.2893  15
   0  10 -14 264.332 59.7665  23
   0 -10 -14 345.509 57.8094  23
   0 -10  14 380.600 78.5444  26
   0 -10  15 127.234 58.1243  15
   0  10  15-23.8660 46.0708  15
   0  11   0-26.0706 50.9298   9
   0  11   1 3229.49 290.593   9
   0  11  -1 3300.56 280.549   9
   0  11  -2-6.98025 41.0778   9
   0  11   2 42.6389 65.7581   9
   0  11  -2 83.0807 41.4700   5
   0  11   3 3450.85 309.373   9
   0  11   3 3408.65 270.842  15
   0  11  -3 3245.91 270.610   9
   0 -11  -3 3218.09 301.942   7
   0  11  -3 3284.07 264.980  18
   0  11  -4 82.4567 45.7557   8
   0  11   4 78.5238 49.1750  26
   0  11   4 39.8662 51.1299   8
   0  11  -4 110.338 43.0663  17
   0  11  -4 117.774 52.0691  21
   0  11  -4 21.7276 45.7319  18
   0  11  -4 19.9079 30.5070   9
   0  11  -4 27.1107 50.4323  19
   0  11  -4 39.9698 29.4070   9
   0 -11  -4 82.2975 66.1890   7
   0  11   4 44.6468 52.9603  15
   0  11  -5 906.137 105.704  21
   0  11   5 797.399 104.482  26
   0  11   5 836.362 121.403   8
   0 -11   5 974.746 103.269  28
   0  11   5 847.799 112.465  15
   0 -11  -5 739.931 123.263   7
   0  11  -5 991.443 105.288  18
   0  11  -5 957.920 104.635  14
   0  11   5 737.542 127.889   9
   0  11  -5 802.814 110.451   8
   0  11  -5 1028.05 118.967  19
   0 -11   5 887.187 107.973  10
   0  11  -5 849.657 107.339  25
   0  11  -6 4303.23 328.536  21
   0  11   6 3662.37 324.634  26
   0  11  -6 4498.20 338.002  19
   0  11  -6 3631.54 316.561  14
   0 -11   6 3937.22 316.702  28
   0  11  -6 3952.62 321.710  18
   0  11   6 3910.82 332.765  15
   0  11   7 51.1079 63.1470  26
   0  11   7 55.8843 86.1335  15
   0  11  -7 61.0655 73.1263  19
   0  11  -7 254.729 74.3641  18
   0  11  -7 163.510 79.1979  25
   0 -11   7 74.2884 59.9878  28
   0  11  -7 131.796 64.9598  14
   0  11  -8 8925.29 696.289  18
   0  11  -8 9244.43 704.875  25
   0 -11   8 9285.02 690.589  28
   0  11   8 9982.98 717.530  15
   0  11   8 8529.45 699.873  26
   0  11  -8 9219.75 703.966  27
   0 -11   9 255.798 76.1121  28
   0  11   9 313.105 98.6116  26
   0  11   9 499.448 131.927  15
   0  11  -9 276.692 107.749  27
   0  11  -9 294.524 108.324  25
   0  11  -9 258.928 88.5184  18
   0  11  10 35.8004 111.098  15
   0  11  10 31.2040 76.5600  26
   0  11 -10-81.7445 105.913  25
   0  11 -10 73.7647 91.4722  18
   0  11 -10 76.4587 108.850  27
   0  11 -11 1473.48 189.250  27
   0 -11  11 1548.57 188.998  26
   0  11  11 1161.70 158.409  26
   0  11 -11 1069.16 147.932  18
   0  11  11 1365.46 193.010  15
   0  11 -11 1343.65 173.836  25
   0 -11 -12 910.931 115.109  23
   0  11  12 940.243 123.662  26
   0  11 -12 699.215 129.002  25
   0  11 -12 785.001 120.106  30
   0  11 -12 636.646 109.874  18
   0 -11  12 947.636 150.697  26
   0  11  12 713.970 145.511  15
   0  11 -13-13.1406 51.1271  23
   0  11  13 6.55886 51.0381  26
   0  11 -13 20.3356 53.5260  30
   0  11  13 9.25789 86.6481  15
   0  11 -13 95.6017 73.9649  25
   0 -11  13 78.6342 83.4446  26
   0 -11 -13 42.0562 48.4679  23
   0 -11  14 465.368 81.1734  26
   0  11 -14 509.873 74.5223  25
   0 -11  14 621.292 104.875  15
   0  11  14 390.454 94.7898  15
   0  11  15 102.039 44.3787  15
   0 -11  15-4.74498 44.9830  15
   0  12   0 2749.99 255.092   9
   0  12  -1 2166.66 203.362   9
   0  12  -1 2152.94 185.037  17
   0  12   1 1855.56 206.059   9
   0  12  -2 12153.1 924.138   5
   0 -12  -2 12654.9 964.082   7
   0  12  -2 12624.6 926.598  17
   0  12  -2 12862.5 930.495  19
   0  12   2 12950.2 965.469   9
   0  12   2 13122.7 925.470  26
   0  12   2 12738.1 925.308  15
   0  12  -2 12774.4 939.854   9
   0  12  -3 677.596 97.8309   9
   0  12   3 1074.58 144.630   9
   0  12   3 1003.93 110.630  17
   0  12   3 966.128 106.001  26
   0 -12  -3 776.434 132.805   7
   0  12  -3 872.584 100.644  18
   0  12   3 1057.04 113.389  15
   0  12  -3 827.614 100.618  17
   0  12   4 10021.6 784.548  26
   0  12  -4 10586.1 793.251   8
   0 -12  -4 11371.4 831.216   7
   0  12  -4 11096.3 784.900  17
   0  12  -4 11049.3 794.730  19
   0  12   4 10617.4 810.037   8
   0  12  -4 10573.9 783.081  21
   0  12   4 10201.6 781.465  17
   0  12   4 10611.6 788.951  15
   0  12  -4 10629.4 783.086  18
   0  12   4 11015.2 837.476   9
   0  12   5 36.3567 48.5470  26
   0  12   5 46.5180 63.9349  15
   0  12  -5 102.402 56.7052  21
   0  12  -5 79.0649 48.8761  14
   0  12   5 37.5419 49.2067   8
   0 -12  -5 42.4408 60.2610   7
   0  12   5-12.1239 40.1294  17
   0  12  -5 95.7971 63.1756  25
   0  12  -5 259.710 62.7512  18
   0  12  -5 159.231 68.2117  19
   0  12  -6 16429.9 1200.50  18
   0 -12   6 15928.0 1193.45  28
   0  12  -6 15826.0 1196.29  14
   0  12  -6 17487.3 1205.93  21
   0  12   6 17639.3 1214.87  15
   0  12  -6 17460.3 1215.48  19
   0  12   6 15436.0 1202.44  26
   0  12  -7 1743.15 171.939  18
   0  12  -7 1788.64 190.159  19
   0  12   7 1624.88 186.415  15
   0  12   7 1511.39 175.340  26
   0  12  -7 1576.41 167.595  14
   0 -12   7 1620.21 163.980  28
   0  12  -7 1673.57 179.428  21
   0  12  -8 3045.59 288.266  14
   0 -12   8 3495.86 288.218  28
   0  12  -8 3605.31 308.282  27
   0  12  -8 3152.84 303.461  25
   0  12   8 3138.84 298.080  26
   0  12  -8 3356.33 294.667  18
   0  12   8 3825.72 321.489  15
   0  12   9 2203.95 240.925  26
   0  12   9 2418.66 259.921  15
   0 -12   9 2656.38 232.091  28
   0  12  -9 2694.04 255.305  25
   0  12  -9 2701.04 259.990  27
   0  12  -9 2297.58 237.950  18
   0  12  10 104.135 80.0079  26
   0  12 -10 41.5814 105.174  25
   0  12  10 24.0265 118.229  15
   0  12 -10 168.060 87.1367  18
   0  12 -10 43.6002 111.231  27
   0  12 -11 110.435 97.2429  25
   0  12  11 140.826 114.623  15
   0  12 -11 247.837 119.309  27
   0  12  11 147.309 84.9923  26
   0  12 -11 123.938 84.1934  18
   0 -12 -11 99.3813 66.8089  23
   0  12 -12 1258.68 148.081  18
   0 -12  12 1457.35 178.519  26
   0  12 -12 1278.36 164.606  25
   0  12 -12 1234.83 148.461  30
   0  12  12 1326.73 174.956  15
   0  12  12 1023.27 143.471  26
   0 -12 -12 1447.69 139.875  23
   0  12 -12 1495.71 146.477  23
   0  12  13 131.362 101.582  15
   0  12 -13 24.7182 49.5079  30
   0 -12  13-33.3670 76.4546  26
   0  12 -13 49.8377 68.3436  25
   0  12 -14 710.336 91.8340  25
   0 -12  14 952.818 121.065  15
   0 -12  14 984.737 105.512  26
   0  12  14 856.243 111.465  15
   0  13   0-53.4107 58.3677   9
   0  13   0 71.2676 55.8096  17
   0  13   0 113.621 50.9955  26
   0  13   1 1080.75 110.291  26
   0  13  -1 952.858 128.541   9
   0  13   1 1002.43 113.637  17
   0  13  -1 858.948 110.371  19
   0  13   1 940.647 135.290   9
   0  13  -1 963.749 111.662  17
   0  13  -2 2341.86 223.566   5
   0  13   2 2922.73 234.228  15
   0 -13  -2 2565.72 266.428   7
   0  13  -2 3147.71 242.601  19
   0  13   2 2848.30 234.862  17
   0  13   2 2353.40 260.135   9
   0  13  -2 2744.45 233.969  17
   0  13   2 2837.13 233.334  26
   0  13  -2 2692.43 244.861   9
   0  13  -3 22.7894 39.1817   9
   0 -13  -3 134.153 69.9879   7
   0  13   3 84.9417 70.0667   9
   0  13  -3 163.751 51.9310  17
   0  13   3 73.8941 51.6951  15
   0  13   3 59.6989 44.3931  17
   0  13   3 93.3337 41.2213  22
   0  13   3 56.0296 43.7468   8
   0  13   3 52.0965 49.3583  26
   0  13  -3 67.4029 57.5808  19
   0  13  -3 47.8483 46.7773  18
   0  13   4 4202.62 323.453  15
   0  13   4 3689.00 310.923  17
   0  13   4 3934.63 306.749  22
   0  13  -4 4202.42 315.708  17
   0  13   4 3529.47 312.794  26
   0 -13  -4 3445.27 350.008   7
   0  13  -4 3681.50 310.767  18
   0  13   4 3740.49 334.397   8
   0  13  -4 4058.24 313.884  21
   0  13  -5 1260.52 143.891  18
   0  13   5 1351.93 137.214  17
   0  13  -5 1342.13 140.365  14
   0  13   5 1452.61 151.206  26
   0  13  -5 1558.85 165.084  19
   0  13  -5 1356.66 144.843  21
   0  13   5 1392.26 153.840  15
   0  13  -5 1346.88 147.454  25
   0  13   5 1215.39 158.625   8
   0  13  -6 2413.54 225.143  14
   0  13  -6 2706.19 246.376  19
   0  13   6 2368.25 238.288  15
   0  13  -6 2331.88 234.370  25
   0  13   6 2694.94 238.352  26
   0  13  -6 2415.73 230.503  18
   0  13  -6 2522.51 232.396  21
   0 -13   6 2615.27 225.810  28
   0  13   7 297.227 107.421  15
   0  13  -7 374.567 100.162  21
   0  13  -7 376.684 99.8197  18
   0  13  -7 406.591 117.710  19
   0  13  -7 335.524 86.9929  14
   0 -13   7 367.554 82.6929  28
   0  13   7 215.381 85.7154  26
   0  13  -8 1044.98 129.773  14
   0  13   8 871.519 153.913  15
   0  13  -8 856.111 129.429  18
   0  13  -8 707.837 134.063  27
   0  13   8 875.348 134.417  26
   0 -13   8 861.863 119.881  28
   0  13  -8 797.667 147.778  25
   0  13   9 3602.01 340.238  15
   0  13  -9 3805.79 333.521  25
   0  13   9 3232.16 321.852  26
   0  13  -9 3807.37 324.957  18
   0  13  -9 3385.65 329.408  27
   0 -13   9 4048.83 317.480  28
   0  13 -10 311.009 95.3628  18
   0  13  10 336.849 132.284  15
   0  13 -10 346.812 112.156  25
   0  13  10 248.516 94.0151  26
   0  13 -10 454.081 125.336  27
   0  13  11 199.270 86.4673  26
   0  13 -11 393.024 98.2702  18
   0  13 -11 319.213 118.118  25
   0  13 -11 429.511 126.969  27
   0  13  11 552.133 139.425  15
   0  13  12 957.827 162.389  15
   0  13 -12 1125.93 137.231  18
   0 -13  12 1531.19 174.294  26
   0  13 -12 1197.05 139.213  30
   0  13 -12 1282.31 156.536  25
   0  13  12 1107.32 136.924  26
   0  13 -13 213.878 59.2225  30
   0 -13 -13 259.701 60.7358  12
   0 -13  13 315.383 90.0232  26
   0  13 -13 265.646 80.1153  25
   0  13  13 229.074 91.6517  15
   0  13 -14 216.095 51.7471  25
   0  13  14 132.401 59.2936  15
   0 -13  14 140.532 55.2568  26
   0 -13  14 297.175 79.8862  15
   0  14   0 414389. 28329.8   9
   0  14   0 400643. 28296.3  17
   0  14   0 403385. 28294.7  19
   0  14  -1 4634.51 360.354  17
   0  14  -1 4607.12 353.166   5
   0  14  -1 4411.06 359.949  19
   0 -14  -1 4033.80 392.290   7
   0  14  -1 4575.45 379.258   9
   0  14   1 4125.07 352.493  26
   0  14   1 4997.10 363.637  17
   0  14   1 4046.88 349.403  19
   0  14   1 4942.89 398.504   9
   0  14   2 34352.3 2407.07   9
   0  14  -2 31740.1 2351.74   5
   0  14  -2 33833.0 2377.65   9
   0  14   2 34692.2 2361.60  17
   0  14   2 33311.5 2356.91  26
   0  14   2 31150.5 2345.42  22
   0 -14  -2 33526.8 2406.83   7
   0  14   2 32942.6 2356.80  15
   0  14  -2 33531.3 2360.80  17
   0  14  -2 34598.0 2364.76  19
   0  14  -3 40.5120 60.6278  19
   0  14   3 14.5334 48.3447  17
   0  14   3-5.55961 36.2342  22
   0  14  -3 79.3635 56.5404  17
   0  14   3 14.1503 52.9447  26
   0  14   3-9.89124 37.6113   8
   0  14   3 51.0427 61.5899  15
   0  14   3-15.4070 60.3679   9
   0 -14  -3 44.3988 70.3168   7
   0  14  -3 65.4155 57.3144  18
   0  14  -4 28.0811 55.9786  21
   0  14   4 45.8236 54.9598  26
   0  14   4 144.052 73.0637  15
   0  14   4 35.0059 50.9947   8
   0  14  -4 48.9135 58.0446  18
   0  14   4 87.3856 49.1209  17
   0  14  -4 147.240 65.3903  17
   0  14   4 41.8640 41.2104  22
   0  14  -5 293.981 81.8340  18
   0  14   5 222.225 66.8213  17
   0  14   5 188.006 60.6236  22
   0  14   5 371.533 90.8188  15
   0  14  -5 320.392 85.3356  25
   0  14  -5 225.609 73.9738  21
   0  14  -5 313.452 94.4966  19
   0  14  -5 244.051 70.3210  14
   0  14   5 340.318 83.2411  26
   0  14  -6 286.668 89.9138  19
   0  14  -6 207.609 83.1939  21
   0  14  -6 416.790 94.7412  18
   0  14   6 126.208 57.4116  22
   0  14  -6 190.746 70.8241  14
   0  14   6 216.879 78.3020  26
   0 -14   6 325.422 77.6177  28
   0  14   6 156.316 95.4392  15
   0  14  -6 199.226 78.2717  25
   0  14  -7 2207.72 222.262  19
   0  14  -7 1622.29 198.568  21
   0  14  -7 2371.75 208.270  18
   0  14   7 1621.33 194.591  26
   0  14   7 1797.02 210.010  15
   0  14  -7 1982.85 197.709  14
   0 -14   7 1996.37 193.272  28
   0  14  -8 5091.84 449.525  14
   0  14  -8 5769.19 464.361  27
   0  14   8 5358.77 461.215  26
   0 -14   8 5850.52 452.677  28
   0  14   8 6061.67 479.562  15
   0  14  -8 5760.44 461.415  18
   0  14   9 359.761 138.634  15
   0  14   9 474.411 111.329  26
   0  14  -9 462.425 115.353  18
   0  14  -9 326.216 114.240  27
   0 -14   9 303.707 87.5122  28
   0  14  -9 307.727 125.294  25
   0  14 -10 13613.6 979.795  25
   0  14 -10 13559.9 968.829  18
   0  14 -10 12726.5 975.886  27
   0  14  10 11709.0 965.054  26
   0  14  10 13247.4 987.356  15
   0  14 -11 707.240 141.414  25
   0  14 -11 655.571 130.490  27
   0  14  11 525.221 139.027  15
   0  14 -11 647.722 115.376  18
   0  14 -12 2661.60 247.843  25
   0  14  12 2655.39 232.764  26
   0 -14  12 3211.51 266.441  26
   0  14 -12 2259.58 227.133  18
   0  14  12 2712.26 256.544  15
   0  14 -12 2538.67 230.335  30
   0  14 -13 276.478 75.8727  25
   0 -14  13 256.959 82.1791  26
   0  14  13 166.744 81.6310  15
   0 -14 -13 194.624 57.1696  12
   0  14  14 1642.23 151.984  15
   0  14 -14 1724.57 143.809  25
   0 -14  14 1494.10 142.803  26
   0 -14  14 1727.02 161.142  15
   0  15   0 7.81788 59.9338  17
   0  15   0 65.7296 56.4237  19
   0  15   0 25.9016 60.3287   9
   0  15   1 930.841 109.557  26
   0  15   1 932.992 113.594  17
   0 -15  -1 588.629 119.540   7
   0  15   1 808.165 103.600  19
   0  15  -1 669.673 109.059  17
   0  15  -1 767.648 117.705   9
   0  15  -1 809.152 108.739  19
   0  15   1 759.874 128.190   9
   0  15  -2 19443.3 1400.48  19
   0  15  -2 19434.1 1396.59  17
   0  15   2 18747.3 1384.96  19
   0  15   2 20075.5 1445.93   9
   0  15   2 19092.5 1381.57  22
   0  15   2 19611.2 1397.88  17
   0  15   2 19068.7 1393.33  15
   0  15   2 19271.4 1393.20  26
   0  15  -3 614.711 91.7160  21
   0  15   3 618.658 83.9107  22
   0  15   3 649.682 95.4954  17
   0  15  -3 637.594 113.205  19
   0  15   3 481.217 99.2144  15
   0  15  -3 669.529 102.700  17
   0  15   3 668.527 99.5731  26
   0  15  -4 707.452 106.872  17
   0  15  -4 763.950 110.067  18
   0  15   4 743.611 103.667  17
   0  15   4 682.509 91.1485  22
   0  15  -4 889.004 109.492  21
   0  15   4 644.290 108.958  15
   0  15   4 730.939 109.214  26
   0  15   5 46.4813 48.5729  17
   0  15   5 79.5922 78.4572  26
   0  15  -5 234.587 85.7289  18
   0  15  -5 241.245 88.4881  25
   0  15   5 84.6182 79.4239  15
   0  15   5 128.320 55.5851  22
   0  15  -5 178.330 101.358  19
   0  15  -5 171.144 69.1542  14
   0  15  -5 215.021 78.3223  21
   0  15  -6 173.583 81.8851  18
   0  15  -6 273.881 108.612  19
   0 -15   6 153.682 73.3110  28
   0  15   6 143.943 97.6174  15
   0  15   6 165.330 62.5205  22
   0  15  -6 283.171 97.9416  25
   0  15  -6 200.330 90.4782  21
   0  15  -6 249.235 79.7647  14
   0  15   6 152.209 83.4136  26
   0  15  -7 347.377 106.283  21
   0  15  -7 356.349 112.485  25
   0  15   7 195.806 67.5044  22
   0  15  -7 302.735 89.3878  14
   0 -15   7 171.048 74.2209  28
   0  15   7 232.644 94.1038  26
   0  15   7 366.511 121.338  15
   0  15  -7 360.605 101.938  18
   0  15  -7 410.168 122.934  19
   0  15   8 3519.14 327.813  15
   0  15   8 3334.34 309.784  26
   0  15  -8 3182.49 305.887  18
   0  15  -8 3162.76 304.496  27
   0 -15   8 3827.86 304.135  28
   0  15  -8 3391.42 303.859  14
   0 -15   9 502.365 93.5137  28
   0  15   9 421.743 131.685  15
   0  15  -9 356.365 112.670  27
   0  15  -9 224.787 106.709  18
   0  15  -9 462.143 129.432  25
   0  15   9 305.396 101.516  26
   0  15 -10 145.215 118.581  27
   0  15 -10 84.2041 89.7599  18
   0  15 -10 262.171 134.699  25
   0  15  10 109.226 77.1383  26
   0  15  10 105.828 127.188  15
   0  15 -11 2344.77 219.278  18
   0  15  11 1981.77 212.082  26
   0  15  11 2167.50 238.845  15
   0  15 -11 2431.73 236.376  25
   0  15 -11 2389.12 231.341  27
   0  15 -12 675.110 113.292  25
   0  15  12 562.813 114.601  15
   0  15 -12 505.341 88.4558  18
   0  15 -12 485.648 81.9746  30
   0 -15  12 793.651 125.120  26
   0  15  12 338.405 76.0331  26
   0  15  13-41.2565 75.3475  15
   0 -15  13-33.5457 64.0679  26
   0  15 -13-5.97567 59.8228  25
   0 -15 -13 84.3875 50.0069  12
   0  15  14 725.064 85.5172  15
   0 -15  14 936.223 98.5240  15
   0  15 -14 705.562 78.3354  25
   0  16   0 10891.0 812.771  17
   0  16   0 10146.1 838.405   9
   0  16   0 11184.5 809.331  19
   0  16  -1 679.482 109.246  17
   0  16   1 684.287 107.157  17
   0  16  -1 681.428 108.667  19
   0  16   1 558.849 92.4346  19
   0  16  -1 437.262 103.513   9
   0  16   1 773.021 107.378  26
   0  16   2 13810.4 1016.37  15
   0  16  -2 13971.9 1019.78  17
   0  16   2 14357.6 1017.26  26
   0  16   2 13626.9 1018.01  17
   0  16  -2 13854.1 1022.96  19
   0  16   2 13877.6 1007.38  19
   0  16   2 13204.6 1000.58  22
   0  16  -3 1078.58 145.344  19
   0  16   3 943.718 108.856  22
   0  16  -3 1014.82 133.433  17
   0  16   3 781.420 125.356  15
   0  16   3 850.958 121.058  17
   0  16  -3 974.665 121.496  21
   0  16   3 1011.24 128.107  26
   0  16   4 837.205 110.307  17
   0  16  -4 931.942 121.975  17
   0  16  -4 748.202 109.309  21
   0  16  -4 513.977 108.055  18
   0  16   4 604.591 93.6959  22
   0  16   4 677.210 115.352  26
   0  16   4 826.243 123.243  15
   0  16   5 24.9584 59.7593  17
   0  16   5 109.504 96.5065  15
   0  16  -5-25.9323 73.0647  18
   0  16  -5 94.8907 68.1057  14
   0  16  -5 63.5748 100.216  19
   0  16   5 13.9907 54.0863  22
   0  16  -5 35.0401 73.5734  21
   0  16  -5 70.4703 74.4540  25
   0  16   5 103.103 75.6295  26
   0  16   6 526.752 119.072  15
   0 -16   6 369.567 91.5917  28
   0  16  -6 344.664 107.133  25
   0  16  -6 444.467 121.509  19
   0  16  -6 286.175 91.4333  21
   0  16   6 409.562 76.4134  22
   0  16  -6 387.588 91.3631  14
   0  16   6 338.715 99.7425  26
   0  16  -6 421.914 107.259  18
   0  16   7 11.4693 103.953  15
   0  16  -7 34.8332 111.416  19
   0  16  -7 20.5184 101.298  25
   0  16   7 52.1355 90.2569  26
   0  16  -7 41.0451 92.4911  21
   0  16  -7-26.7897 74.4514  14
   0 -16   7-35.8205 75.6250  28
   0  16  -7 19.2770 90.1931  18
   0  16   8 442.025 135.321  15
   0  16  -8 323.456 104.398  27
   0  16  -8 208.099 107.126  18
   0  16  -8 433.804 101.361  14
   0  16   8 319.185 106.248  26
   0 -16   8 487.050 99.9381  28
   0 -16   9 153.498 78.3326  28
   0  16  -9 124.131 106.906  27
   0  16  -9 78.6148 95.8330  18
   0  16   9 20.8357 85.3282  26
   0  16   9-23.9934 119.674  15
   0  16  10 12633.8 1072.60  26
   0  16  10 14448.4 1097.12  15
   0  16 -10 15079.0 1081.05  18
   0  16 -10 16390.7 1097.79  25
   0  16 -10 14928.7 1086.07  27
   0  16  11 190.982 78.7344  26
   0  16  11 275.824 119.390  15
   0  16 -11 260.986 101.984  27
   0  16 -11 284.307 89.5801  18
   0  16 -11 313.598 122.076  25
   0  16 -12 15.1339 80.1456  25
   0 -16  12 76.7398 87.3333  26
   0  16 -12-17.8914 53.5864  18
   0  16  12 58.6794 83.6168  15
   0  16 -12 136.039 54.2532  30
   0 -16 -13 2462.55 206.495  12
   0 -16  13 2709.84 222.646  26
   0  16 -13 2581.72 216.053  25
   0  16  13 2339.73 218.242  15
   0 -16  14 4.15955 36.4369  15
   0  17   0 83.2694 76.6753  17
   0  17   0 8.51435 61.1264  19
   0  17   1 231.734 81.5553  17
   0  17  -1 262.362 76.3711  19
   0  17  -1 221.264 86.6227  17
   0  17   1 253.024 68.0951  19
   0  17  -2 4225.86 352.062  19
   0  17   2 3837.16 343.617  15
   0  17   2 4098.47 333.399  19
   0  17   2 4172.38 350.066  17
   0  17   2 3952.43 342.935  26
   0  17  -2 4358.63 351.827  17
   0  17   3 176.198 73.0571  17
   0  17  -3 90.9629 89.8935  19
   0  17  -3 175.303 72.2276  21
   0  17   3 36.4470 79.2396  15
   0  17   3 100.479 57.0815  22
   0  17  -3 27.9016 71.6508  17
   0  17   3 169.439 81.6278  26
   0  17  -4 2310.12 215.369  18
   0  17   4 1780.43 207.711  26
   0  17   4 2187.43 218.561  15
   0  17  -4 2096.52 226.429  19
   0  17  -4 2416.93 216.011  17
   0  17  -4 2242.23 207.219  21
   0  17   4 1719.51 185.152  22
   0  17   4 1968.03 202.305  17
   0  17   5 73.3084 96.3924  15
   0  17  -5 101.514 77.4838  21
   0  17  -5 125.296 73.3130  14
   0  17   5 186.736 59.8028  22
   0  17  -5 157.674 86.8267  25
   0  17  -5 156.150 87.3152  18
   0  17   5 98.8750 86.5857  26
   0  17   5 106.227 64.7056  17
   0  17  -6 3342.17 296.785  21
   0  17   6 2991.74 271.837  17
   0  17  -6 3425.70 317.751  19
   0  17  -6 2766.59 279.378  14
   0  17   6 3228.56 307.274  15
   0  17   6 3314.14 297.848  26
   0 -17   6 3307.95 287.536  28
   0  17  -6 3090.63 293.832  18
   0  17  -6 3411.72 301.906  25
   0  17  -7 526.103 132.112  21
   0  17  -7 710.131 163.807  19
   0 -17   7 455.255 109.819  28
   0  17   7 596.943 116.915  26
   0  17  -7 521.194 113.399  14
   0  17   7 598.709 138.754  15
   0  17  -7 505.828 127.669  25
   0  17  -7 578.291 123.260  18
   0 -17   8 274.826 91.6915  28
   0  17   8 351.643 107.821  26
   0  17  -8 351.647 98.2440  14
   0  17  -8 442.995 119.073  18
   0  17  -8 347.004 139.856  25
   0  17   8 108.046 125.198  15
   0  17  -8 251.949 107.028  27
   0  17  -9 131.069 100.842  27
   0  17   9 129.963 124.292  15
   0  17   9-60.9152 83.4308  26
   0 -17   9 252.522 85.0806  28
   0  17  -9 332.361 112.558  18
   0  17 -10 687.048 123.457  18
   0  17 -10 626.840 131.721  27
   0  17  10 715.282 148.379  15
   0  17  10 715.042 120.123  26
   0  17 -10 843.271 151.988  25
   0  17 -11 4056.47 321.224  18
   0  17  11 3799.15 336.818  15
   0  17  11 3407.86 310.181  26
   0  17 -11 3940.02 332.750  25
   0  17 -11 3922.74 327.026  27
   0  17 -12 2979.25 258.732  18
   0  17 -12 3335.11 276.494  25
   0  17  12 3018.96 275.693  15
   0 -17  12 3593.14 285.034  26
   0  17  13 287.009 64.0927  15
   0  17 -13 184.443 60.1100  25
   0 -17  13 247.973 62.5927  26
   0 -17 -13 186.608 47.4991  12
   0  18   0 24046.6 1763.31  17
   0  18   0 24560.8 1758.98  19
   0  18   1 649.511 104.362  19
   0  18  -1 618.551 114.516  19
   0  18   1 599.618 112.373  17
   0  18   2 592.883 94.2870  19
   0  18  -2 588.382 119.474  19
   0  18   2 578.984 112.481  26
   0  18   2 606.792 116.306  17
   0  18   2 672.969 116.132  15
   0  18  -2 649.855 117.968  17
   0  18  -3 79.9857 85.5325  17
   0  18   3 29.7644 74.2679  17
   0  18  -3-8.47468 69.3119  21
   0  18  -3 10.7289 87.7261  19
   0  18   3 67.9343 91.7804  15
   0  18   3 76.1444 90.4678  26
   0  18  -4 909.910 132.098  25
   0  18   4 873.088 136.168  26
   0  18   4 717.238 127.868  17
   0  18   4 918.406 111.893  22
   0  18  -4 1056.16 164.283  19
   0  18  -4 839.039 127.146  21
   0  18  -4 987.767 139.043  18
   0  18   4 1050.33 150.765  15
   0  18  -5 222.843 107.130  18
   0  18   5 120.634 79.0914  17
   0  18  -5-8.75570 76.9364  14
   0  18  -5 145.436 100.674  25
   0  18   5 142.224 106.685  15
   0  18   5 50.9800 59.0276  22
   0  18  -5 96.4093 89.9540  21
   0  18   5 72.2512 92.1948  26
   0  18   6 3256.99 321.124  15
   0  18   6 3430.46 311.521  26
   0  18  -6 4312.68 343.320  19
   0  18   6 2861.38 285.352  17
   0  18  -6 3602.43 311.705  21
   0  18  -6 3338.15 310.310  18
   0 -18   6 3369.50 305.380  28
   0  18  -6 3264.86 298.684  14
   0  18  -6 3673.85 315.791  25
   0  18  -7 136.133 131.840  19
   0  18  -7 120.413 88.1310  14
   0 -18   7 133.415 83.0897  28
   0  18   7 178.377 119.988  15
   0  18  -7 122.609 110.709  18
   0  18  -7 246.711 122.280  25
   0  18   7 129.437 91.0597  26
   0  18  -7 128.276 110.777  21
   0  18  -8 21255.7 1559.98  27
   0 -18   8 20884.6 1553.99  28
   0  18   8 20750.1 1562.54  26
   0  18  -8 22618.2 1566.47  18
   0  18  -8 23097.1 1575.15  25
   0  18  -8 20038.1 1551.37  14
   0  18   8 21873.1 1580.10  15
   0  18  -9 182.452 106.771  18
   0  18   9 234.488 97.7505  26
   0  18   9 137.640 130.940  15
   0 -18   9 220.400 76.6603  28
   0  18  -9 87.1373 100.314  27
   0  18 -10 3301.42 282.435  18
   0  18 -10 2939.76 282.441  27
   0  18  10 2955.69 274.185  26
   0  18  10 3451.24 305.364  15
   0  18  11 178.751 63.8281  26
   0  18  11 246.764 97.1217  15
   0  18 -11 263.118 102.474  25
   0  18 -11 255.053 74.3233  18
   0  18 -11 232.427 83.6483  27
   0 -18  12 1152.32 142.766  26
   0  18  12 1107.74 136.938  15
   0  18 -12 1186.00 117.360  18
   0  18 -12 1269.19 137.358  25
   0 -18  13-16.8428 39.2484  26
   0  18  13 52.2787 40.1803  15
   0  18 -13 58.6025 44.3311  25
   0  19   0 74.9156 88.6603  17
   0  19   0-9.55506 72.0761  19
   0  19   1 256.692 103.827  17
   0  19  -1 324.794 97.2828  19
   0  19   1 238.466 79.1540  19
   0  19   2 519.481 120.838  15
   0  19   2 536.578 92.8873  19
   0  19  -2 521.796 113.104  18
   0  19   2 551.784 118.358  17
   0  19  -2 534.618 126.313  17
   0  19  -2 718.801 130.337  19
   0  19   3 3193.61 311.692  17
   0  19   3 3140.89 309.788  26
   0  19   3 3879.12 324.026  15
   0  19  -3 3487.39 308.748  21
   0  19  -3 4191.92 331.215  17
   0  19  -3 3345.20 325.536  19
   0  19  -4 897.830 146.210  21
   0  19   4 1477.41 182.540  15
   0  19   4 1071.02 159.482  26
   0  19   4 1021.21 148.669  17
   0  19  -4 1329.46 186.895  19
   0  19  -4 973.640 160.657  18
   0  19  -4 1129.69 155.874  25
   0 -19   5 519.048 115.260  28
   0  19   5 531.336 134.844  15
   0  19  -5 454.868 103.662  14
   0  19   5 406.608 93.3956  17
   0  19  -5 491.281 120.198  25
   0  19  -5 419.209 110.724  21
   0  19   5 491.930 116.175  26
   0  19  -5 597.076 126.826  18
   0 -19   6 215.112 100.138  28
   0  19  -6 144.651 107.023  18
   0  19  -6 343.171 99.5203  14
   0  19  -6 350.942 138.332  19
   0  19   6 206.329 95.4508  26
   0  19   6 227.931 74.9475  17
   0  19   6 246.242 125.163  15
   0  19  -6 241.850 114.242  25
   0  19  -6 219.403 102.581  21
   0 -19   7 2527.44 265.696  28
   0  19   7 3118.80 294.991  15
   0  19  -7 2928.55 265.918  14
   0  19  -7 3115.65 309.930  19
   0  19  -7 2554.00 278.768  25
   0  19  -7 2907.82 278.730  21
   0  19  -7 2752.41 278.714  18
   0  19   7 2907.16 277.333  26
   0  19  -8 4003.74 346.605  27
   0  19  -8 3684.06 337.115  14
   0  19   8 3510.96 343.473  26
   0  19  -8 4074.48 362.702  25
   0  19   8 4469.26 376.301  15
   0 -19   8 3873.97 338.593  28
   0  19  -8 4408.60 357.524  18
   0  19  -9 567.167 119.261  18
   0  19  -9 314.540 131.212  25
   0  19   9 231.353 88.5015  26
   0  19  -9 228.079 101.641  27
   0  19   9 439.345 135.054  15
   0 -19   9 289.232 84.9594  28
   0  19  10 3148.12 299.042  15
   0  19 -10 3475.95 287.061  18
   0  19  10 2873.82 275.178  26
   0  19 -10 3553.29 291.135  27
   0  19 -11 50.1557 62.3197  18
   0  19 -11 90.7903 83.6184  25
   0  19  11 39.9576 80.4556  15
   0 -19  12 61.8599 63.0457  26
   0  19 -12 151.868 66.1201  25
   0  19  12 41.2881 60.6356  15
   0  19 -12-27.6869 38.7198  18
   0  19 -13 37.6306 31.8606  25
   0 -19  13-21.4052 40.2770  15
   0  20   0 272.886 109.592  17
   0  20   0 180.299 84.3008  19
   0  20   1 328.982 108.799  17
   0  20   1 396.563 89.9608  19
   0  20  -1 276.875 104.441  19
   0  20  -2 3510.20 309.405  18
   0  20  -2 3299.07 311.626  17
   0  20  -2 2899.33 303.100  19
   0  20  -2 3147.14 290.229  21
   0  20   2 3566.68 310.069  17
   0  20   2 3176.12 302.673  15
   0  20  -3 70.7111 115.648  19
   0  20   3 147.911 106.628  26
   0  20  -3 270.989 122.661  17
   0  20   3 88.0247 96.2529  17
   0  20   3 161.087 112.149  15
   0  20  -3 102.648 88.6928  21
   0  20   4 3106.36 295.533  15
   0  20  -4 2721.10 272.965  25
   0  20   4 2574.77 281.323  26
   0  20  -4 3011.78 278.697  21
   0  20   4 3127.79 284.766  17
   0  20  -4 3362.13 312.549  19
   0  20   5 115.594 108.803  15
   0 -20   5 49.7372 88.2538  28
   0  20   5 21.8631 92.9912  26
   0  20  -5 40.9369 91.8281  25
   0  20  -5 52.2803 103.326  18
   0  20  -5 83.9557 81.3387  14
   0  20  -5 102.015 92.5557  21
   0  20   5 39.8627 70.9793  17
   0  20   6 534.400 121.587  26
   0  20  -6 546.651 137.103  18
   0 -20   6 337.910 109.169  28
   0  20  -6 635.324 112.704  14
   0  20  -6 328.184 121.236  25
   0  20   6 523.303 92.9437  17
   0  20  -6 399.967 118.494  21
   0  20   6 342.093 132.744  15
   0  20   7 1544.79 191.106  26
   0  20  -7 1892.17 212.222  18
   0  20  -7 1805.45 210.928  25
   0  20  -7 1507.57 179.567  14
   0  20   7 1656.65 218.230  15
   0 -20   7 1709.12 190.919  28
   0  20  -8 18903.3 1440.40  27
   0  20  -8 21501.2 1460.44  25
   0 -20   8 20225.5 1442.25  28
   0  20  -8 21159.8 1453.62  18
   0  20  -8 18178.8 1434.49  14
   0  20   8 21315.9 1465.38  15
   0  20   8 18493.6 1444.38  26
   0  20  -9 265.715 102.163  18
   0  20  -9 183.076 108.713  25
   0  20   9 175.942 110.704  15
   0  20  -9 252.085 85.8558  27
   0  20   9 119.916 72.5839  26
   0 -20   9 172.936 72.3245  28
   0  20 -10 564.720 106.067  18
   0  20  10 383.321 106.539  15
   0  20 -10 374.160 89.0569  27
   0  20  10 317.641 75.6485  26
   0  20 -11 244.108 67.3953  18
   0  20  11 140.835 76.8330  15
   0 -20  11 344.024 92.4473  26
   0  20 -12 122.535 58.2719  25
   0  20  12 39.5717 47.3594  15
   0 -20 -12 137.064 49.1585  12
   0 -20  12 42.3737 55.2083  26
   0  21   0 103.631 86.0410  19
   0  21   0 59.7538 99.8123  17
   0  21  -1 1556.27 189.505  19
   0  21   1 1471.05 167.303  19
   0  21   1 1385.67 183.521  17
   0  21  -2 13523.1 956.515  19
   0  21  -2 13681.6 957.758  17
   0  21   2 11578.9 940.661  15
   0  21  -2 11177.9 925.879  21
   0  21   2 12843.8 952.641  17
   0  21  -2 12739.7 943.258  18
   0  21   3 1421.30 187.054  15
   0  21  -3 1805.08 193.963  17
   0  21   3 1244.63 169.849  17
   0  21  -3 1344.95 166.235  21
   0  21  -3 1318.45 164.180  25
   0  21  -3 1007.63 180.380  19
   0  21  -4 19.9363 85.2583  21
   0  21   4-34.2678 110.693  15
   0  21  -4 9.88602 87.1257  25
   0  21   4 11.0296 87.6966  26
   0  21   4 108.782 91.3001  17
   0  21  -4 37.6438 123.910  19
   0  21  -5 791.513 137.745  21
   0  21  -5 631.786 125.267  14
   0  21   5 834.444 127.620  17
   0  21   5 745.941 158.228  15
   0  21  -5 969.353 174.217  19
   0  21   5 957.989 145.128  26
   0  21  -5 905.265 157.259  18
   0 -21   5 881.540 141.140  28
   0  21  -5 853.625 138.839  25
   0  21   6 1425.65 195.959  15
   0  21  -6 1408.74 168.909  14
   0  21  -6 1728.17 200.028  18
   0  21   6 1422.52 179.269  26
   0  21  -6 1638.45 187.402  21
   0 -21   6 1383.00 179.352  28
   0  21  -6 1436.93 188.590  25
   0  21   6 1432.12 160.412  17
   0 -21   7 75.0436 82.2167  28
   0  21  -7-50.8275 103.612  18
   0  21   7-51.0275 89.4399  26
   0  21  -7 88.4201 77.9571  14
   0  21  -7 207.866 116.455  25
   0  21   7-11.4055 117.747  15
   0  21   8 562.559 112.069  26
   0  21  -8 861.099 143.407  25
   0  21  -8 830.380 133.646  18
   0  21   8 524.944 134.907  15
   0 -21   8 852.770 115.864  28
   0  21  -8 609.388 110.351  27
   0  21  -9 542.375 96.3809  27
   0  21  -9 827.759 135.075  25
   0  21   9 471.707 91.9686  26
   0  21  -9 591.592 113.744  18
   0  21   9 678.273 125.804  15
   0  21 -10 5238.23 394.372  25
   0  21 -10 4973.51 382.747  18
   0  21  10 4880.33 392.805  15
   0  21 -10 4249.30 371.776  27
   0  21  11 262.606 74.8968  15
   0 -21  11 187.636 76.3584  26
   0  21 -11 135.525 52.3251  18
   0 -21 -12 343.771 51.2792  12
   0  21 -12 270.423 53.1942  25
   0  22   0 21318.4 1552.70  19
   0  22   0 21136.8 1564.51  17
   0  22  -1 63.5950 77.7768  21
   0  22   1 73.5671 119.431  17
   0  22  -1 85.1083 112.618  18
   0  22  -1 45.0607 109.739  19
   0  22   1 28.5617 74.6868  19
   0  22  -2 4975.15 416.481  25
   0  22  -2 4745.18 430.965  18
   0  22  -2 5111.80 420.228  21
   0  22  -2 5287.75 447.212  17
   0  22   2 5807.04 447.045  17
   0  22  -2 5049.85 441.375  19
   0  22   2 4907.08 437.089  15
   0  22   3 418.472 123.681  15
   0  22   3 303.476 109.862  17
   0  22  -3 405.041 109.204  25
   0  22  -3 480.529 134.809  19
   0  22  -3 272.054 98.3127  21
   0  22   4 1207.51 177.692  15
   0  22  -4 1081.20 155.588  14
   0  22  -4 1199.32 160.516  21
   0  22  -4 1403.88 197.881  19
   0  22   4 1286.30 162.856  17
   0  22  -4 1164.59 159.341  25
   0  22   5-69.3281 117.419  15
   0  22  -5 233.423 104.084  25
   0  22  -5 42.6971 126.453  18
   0  22  -5 229.022 138.534  19
   0  22  -5 183.016 93.9158  21
   0  22  -5 28.0918 78.8788  14
   0 -22   5 60.9840 99.6648  28
   0  22   5 129.801 76.2077  17
   0  22  -6 659.504 124.433  21
   0  22  -6 602.218 138.416  18
   0  22  -6 683.148 131.213  25
   0  22   6 616.414 118.566  26
   0  22  -6 702.553 116.738  14
   0 -22   6 556.308 119.817  28
   0  22   6 426.016 91.4307  17
   0  22   6 375.573 133.404  15
   0 -22   7 134.308 79.9165  28
   0  22  -7 157.038 102.240  18
   0  22  -7 25.1338 73.5093  14
   0  22   7 106.132 86.0985  26
   0  22   7-43.4983 111.360  15
   0  22  -7-29.7374 97.0560  25
   0  22   8 279.225 114.786  15
   0 -22   8 311.123 84.2385  28
   0  22  -8 347.535 101.148  18
   0  22  -8 203.763 110.041  25
   0  22  -8 198.873 77.0517  27
   0  22  -9 16.4371 88.7583  25
   0  22   9 17.3294 84.0290  15
   0  22  -9 110.368 63.6059  27
   0  22  -9 22.8065 76.5219  18
   0  22 -10 1865.25 175.812  18
   0  22 -10 1822.40 166.005  27
   0  22  10 1773.63 184.183  15
   0  22 -10 1990.11 184.819  25
   0  22 -11 90.4600 41.1448  18
   0 -22  11 128.947 61.5128  26
   0  22  11 59.7888 50.4813  15
   0  23   0 10.4551 83.7215  19
   0  23   0 63.0787 125.727  17
   0  23   1 324.762 134.036  17
   0  23  -1 79.0066 98.6833  19
   0  23  -1 154.378 81.8793  21
   0  23  -1 80.9735 68.0906  25
   0  23  -1 76.0040 124.965  18
   0  23   1 149.685 80.9776  19
   0  23  -2 10897.4 780.941  19
   0  23   2 9725.07 767.595  15
   0  23   2 10547.6 778.802  17
   0  23  -2 9255.86 747.462  21
   0  23  -2 9301.11 744.940  25
   0  23  -2 10068.0 765.893  18
   0  23  -3 92.8114 81.6902  25
   0  23  -3 96.3809 82.2933  21
   0  23  -3 110.655 126.608  19
   0  23   3 249.198 127.134  15
   0  23   3 93.3714 101.342  17
   0  23   4 1132.32 159.175  17
   0  23  -4 877.206 145.899  25
   0  23  -4 1191.95 154.700  14
   0  23  -4 1040.25 148.159  21
   0  23   4 875.222 175.332  15
   0  23  -4 1302.04 187.849  19
   0  23  -5 29.5335 85.5116  21
   0  23   5 78.7036 113.277  15
   0  23  -5 107.789 95.6670  25
   0 -23   5 129.519 97.7187  28
   0  23  -5 73.5396 113.593  18
   0  23  -5 348.923 147.101  19
   0  23   5 136.211 73.1365  17
   0  23  -5 54.6076 81.8893  14
   0  23  -6 28.9832 85.1316  21
   0 -23   6-74.8978 92.0196  28
   0  23  -6 10.0412 115.676  18
   0  23   6-65.1275 116.685  15
   0  23  -6 111.624 82.4012  14
   0  23  -6 96.8759 96.5424  25
   0 -23   7 316.717 88.7807  28
   0  23   7 121.827 111.309  15
   0  23  -7 416.295 111.113  25
   0  23  -7 185.669 76.5443  14
   0  23  -7 165.680 74.9590  27
   0  23  -7 408.627 113.266  18
   0  23  -8 3855.89 299.765  18
   0  23  -8 3630.38 297.784  25
   0 -23   8 3126.80 274.591  28
   0  23  -8 2945.57 271.423  27
   0  23   8 3159.25 294.020  15
   0  23   9 375.223 95.1566  15
   0  23  -9 332.877 68.5999  27
   0  23  -9 563.460 102.320  25
   0  23  -9 517.899 93.2141  18
   0  23  10 29.6551 62.3346  15
   0  23 -10 55.2884 53.0713  18
   0  23 -10 58.6483 62.3919  25
   0  23  11 90.2521 40.8403  15
   0 -23  11 46.9920 41.2362  26
   0  23 -11 228.862 51.4633  25
   0 -23 -11 167.436 48.5573  12
   0  24   0 11721.7 874.105  18
   0  24   0 12479.4 891.535  17
   0  24   0 10384.3 847.574  21
   0  24   0 11768.1 869.287  19
   0  24  -1 106.286 77.8036  21
   0  24   1 299.880 134.438  17
   0  24   1 132.691 134.257  15
   0  24  -1 76.0389 120.501  18
   0  24   1 9.01084 71.8659  19
   0  24  -1 132.114 103.186  19
   0  24  -1 54.2029 63.1279  25
   0  24  -2 2463.36 245.055  25
   0  24   2 2929.47 279.779  17
   0  24  -2 2630.20 252.555  21
   0  24  -2 2558.51 271.949  18
   0  24  -2 3133.18 280.023  19
   0  24   2 2734.60 282.353  15
   0  24  -3 718.292 118.701  21
   0  24  -3 622.499 109.485  25
   0  24  -3 744.920 159.526  19
   0  24   3 873.085 145.918  17
   0  24   3 289.027 135.201  15
   0  24  -4 137.233 88.2597  14
   0  24   4 341.180 121.420  15
   0  24  -4 367.059 95.1378  25
   0  24  -4 263.500 94.9921  21
   0  24  -4 278.543 130.858  19
   0 -24   4 290.187 112.259  28
   0  24   4 158.087 99.1705  17
   0 -24   5 124.104 96.7019  28
   0  24  -5 202.513 126.348  18
   0  24   5 203.245 119.102  15
   0  24  -5 251.094 126.024  19
   0  24  -5 230.511 98.6425  25
   0  24  -5 86.3099 80.7812  14
   0  24  -5 176.876 90.9571  21
   0  24  -6 721.830 131.870  18
   0 -24   6 692.220 113.958  28
   0  24  -6 673.890 106.405  14
   0  24  -6 699.674 118.673  25
   0  24   6 588.298 138.371  15
   0  24  -7 1404.28 153.471  25
   0  24   7 1121.03 156.890  15
   0  24  -7 875.578 121.743  14
   0  24  -7 1279.86 157.909  18
   0  24  -7 904.250 118.752  27
   0 -24   7 1166.06 132.126  28
   0  24  -8 140.817 83.1884  18
   0  24   8-56.4912 77.6193  15
   0  24  -8 82.8539 78.5730  25
   0 -24   8 126.860 59.4971  28
   0  24   9 170.986 70.1142  15
   0  24  -9 347.344 77.3855  25
   0  24  -9 112.000 67.7009  18
   0  24 -10 517.618 76.0557  25
   0  24 -10 404.949 63.7967  18
   0  24  10 467.622 71.3919  15
   0  25   0 40.0352 65.0480  21
   0  25   0 21.1232 104.795  18
   0  25   0 38.4733 72.5780  19
   0  25   1 176.675 108.980  18
   0  25  -1 347.292 102.822  19
   0  25   1 354.436 136.922  17
   0  25   1 180.477 68.2968  21
   0  25   1 173.020 123.547  15
   0  25  -1 223.026 112.677  18
   0  25  -1 276.342 77.6844  21
   0  25   2 1518.35 189.394  17
   0  25  -2 1323.91 150.849  25
   0  25  -2 1174.07 153.501  21
   0  25  -2 1455.78 183.126  19
   0  25  -2 1415.04 189.761  18
   0  25   2 1628.79 198.172  15
   0  25   3 55.1778 90.9672  17
   0  25  -3 137.231 119.644  19
   0  25  -3 43.8595 71.9023  21
   0  25  -3 115.389 68.0374  25
   0  25   3 42.7074 115.345  15
   0  25  -4 43.7487 77.2194  21
   0 -25   4 123.852 87.4029  28
   0  25  -4-25.8414 79.4697  14
   0  25   4 114.623 109.443  15
   0  25  -4 114.797 122.509  19
   0  25  -4 101.598 76.0157  25
   0  25  -5 526.508 94.8068  14
   0  25  -5 378.582 100.887  25
   0 -25   5 365.128 103.697  28
   0  25  -5 305.022 119.814  18
   0  25   5 438.159 121.295  15
   0  25  -5 230.505 85.8453  21
   0 -25   6 103.370 74.1790  28
   0  25  -6 88.8280 76.1056  25
   0  25   6 9.23752 94.6502  15
   0  25  -6 35.1535 91.2143  18
   0  25  -6 78.1181 66.2857  14
   0  25  -7 287.877 93.1269  18
   0  25  -7 333.572 88.9153  25
   0 -25   7 275.458 74.3687  28
   0  25   7 197.700 90.5923  15
   0  25  -8 58.0772 65.0440  18
   0  25  -8 103.622 64.9874  25
   0  25   8 27.8644 70.5027  15
   0  25  -9 5.21877 51.2936  25
   0  25   9 27.0972 49.9254  15
   0  25  -9-4.90222 49.0749  18
   0 -25  10 130.776 46.0805  26
   0 -25 -10 133.114 44.4239  12
   0  25 -10 76.0777 38.2767  25
   0  25  10 137.517 37.7708  15
   0  26   0 332.565 114.714  18
   0  26   0 394.646 91.3946  19
   0  26   0 274.855 73.2934  21
   0  26  -1 213.424 73.3578  21
   0  26   1 185.829 127.123  15
   0  26  -1 233.374 99.1678  19
   0  26  -1 141.818 113.079  18
   0  26   1 177.652 100.625  18
   0  26  -2 385.372 78.8717  25
   0  26  -2 378.217 82.4098  21
   0  26  -2 491.950 127.114  18
   0  26   2 511.656 133.374  15
   0  26  -2 620.230 121.476  19
   0  26   2 484.708 115.217  18
   0  26  -3 110.193 79.0149  14
   0  26  -3 36.6312 67.3748  25
   0  26   3 110.047 108.752  15
   0  26  -3 156.625 110.026  18
   0  26  -3 246.938 71.1696  21
   0 -26   4 1025.39 145.574  28
   0  26  -4 946.754 130.316  14
   0  26  -4 1240.99 136.617  21
   0  26  -4 1028.24 131.867  25
   0  26   4 1289.49 165.766  15
   0  26   5-54.0894 91.1321  15
   0  26  -5 43.0097 63.6453  14
   0  26  -5 125.280 67.9962  25
   0  26  -5 17.5123 98.8633  18
   0 -26   5 88.8467 76.4550  28
   0  26  -6 1256.51 151.828  18
   0  26   6 1164.37 147.922  15
   0  26  -6 1009.49 132.774  25
   0 -26   6 1273.89 139.668  28
   0  26  -6 1178.68 127.047  14
   0  26   7 71.1133 70.6668  15
   0  26  -7 125.614 68.1695  25
   0 -26   7 63.9960 51.8454  28
   0  26  -7-20.5397 69.8860  18
   0  26  -8 323.142 69.9142  25
   0  26   8 156.122 65.6672  15
   0  26  -8 317.128 71.8254  18
   0  26  -9 11.4327 35.1097  18
   0 -26  -9 12.1053 39.8463  12
   0  26   9 16.8174 37.4773  15
   0  26  -9-8.08290 39.1630  25
   0  27   0-74.7506 104.041  18
   0  27  -1 28.2025 96.7550  18
   0  27   1 63.7981 91.3823  18
   0  27  -1 98.8576 56.5995  21
   0  27   1 67.2489 109.658  15
   0  27  -2 463.949 121.850  18
   0  27  -2 411.281 79.7759  21
   0  27   2 495.432 110.088  18
   0  27   2 415.258 113.645  15
   0  27  -3 53.4568 70.7737  14
   0 -27   3-51.2120 87.7610  28
   0  27   3 48.3499 75.4562  18
   0  27  -3 55.4214 54.6418  25
   0  27  -3 6.92449 57.7968  21
   0  27   3 191.956 99.8179  15
   0  27  -3 17.9896 94.8204  18
   0  27  -4 88.0558 63.3632  25
   0  27   4 114.749 69.5989  18
   0  27  -4-13.9301 61.8475  14
   0  27   4 60.5893 89.0392  15
   0 -27   4 39.7808 80.0942  28
   0 -27   5-14.1312 68.5794  28
   0  27   5 84.6405 57.5830  18
   0  27  -5 78.6426 59.5909  14
   0  27  -5 73.7605 61.6611  25
   0  27   5 39.8174 78.0032  15
   0  27  -6 186.207 81.0724  18
   0  27  -6 231.356 60.6166  14
   0  27  -6 308.690 66.3869  25
   0  27   6 192.133 48.8963  18
   0  27   6 268.083 82.6002  15
   0 -27   6 127.701 60.9600  28
   0  27   7 449.643 83.3798  15
   0  27  -7 368.236 69.1953  25
   0  27  -7 467.332 83.5692  18
   0  27  -8 133.708 44.0216  25
   0 -27  -8 43.5930 39.2662  12
   0  27   8 114.208 47.3133  15
   0  27  -8 165.083 53.9941  18
   0  28   0 168.039 92.1162  18
   0  28   1 408.053 115.348  15
   0  28   1 708.561 111.618  18
   0  28  -1 414.388 105.848  18
   0  28  -2 1578.07 169.893  14
   0  28   2 1658.78 177.226  18
   0  28   2 1795.73 187.562  15
   0  28  -2 1816.36 191.044  18
   0  28  -3 120.104 84.0446  18
   0  28   3 32.3609 79.8997  15
   0  28   3-20.9439 68.3123  18
   0  28  -3 33.0233 62.4603  14
   0 -28   3-7.56350 76.0703  28
   0  28   4 618.643 106.167  15
   0  28   4 567.788 90.1843  18
   0 -28   4 557.324 99.9410  28
   0  28  -4 568.796 85.9381  14
   0 -28   5 82.5467 64.1299  28
   0  28   5 4.82311 42.2664  18
   0  28   5 27.2009 65.5831  15
   0  28  -5 4.73820 45.0350  25
   0  28  -5 9.73437 45.5613  14
   0  28   6 337.213 74.7340  15
   0  28  -6 295.924 75.6059  18
   0  28  -6 200.658 52.0203  25
   0 -28   6 282.550 57.5727  28
   0  28  -7 45.3277 33.6707  25
   0  28   7 27.7438 46.1131  15
   0  28  -7-14.0458 48.3559  18
   0  29   0-36.4346 74.9306  18
   0  29  -1 129.385 67.5582  14
   0  29  -1 183.933 85.5326  18
   0  29   1 308.413 86.0870  18
   0  29  -2 216.207 66.3161  14
   0  29   2 198.337 82.0054  15
   0  29   2 220.517 73.9988  18
   0  29  -2 216.644 84.3668  18
   0 -29   2 152.418 75.5007  28
   0  29   3 254.120 66.4656  18
   0  29  -3 295.947 86.6841  18
   0  29   3 215.110 82.5162  15
   0  29  -3 157.120 59.9494  14
   0 -29   3 148.533 68.4268  28
   0  29   4 436.962 83.5530  15
   0 -29   4 352.243 72.6595  28
   0  29  -4 230.675 55.7208  14
   0  29   4 357.915 62.8862  18
   0  29   5 182.952 64.7860  15
   0 -29   5 241.679 56.0270  28
   0  29  -6 428.829 70.4583  18
   0  29   6 472.738 69.5244  15
   0  30   0 1048.25 121.781  18
   0  30  -1 165.559 69.5580  18
   0  30   1 189.615 64.6048  18
   0  30  -1 151.046 56.6229  14
   0 -30   1 121.167 69.4649  28
   0 -30   2 270.793 69.8683  28
   0  30   2 271.046 65.1157  18
   0  30  -2 154.662 54.0726  14
   0  30  -2 311.955 78.6108  18
   0  30  -3 446.799 82.6395  18
   0  30  -3 374.408 59.9051  14
   0  30   3 415.442 64.8754  18
   0 -30   3 439.917 72.6115  28
   0 -30   4 1320.54 119.725  28
   0  30   4 1053.04 106.829  18
   0  30   4 1509.32 130.830  15
   0  30   5 54.3940 42.8000  15
   0 -31   0-9.83885 49.4776  28
   0  31   0 4.73045 46.2868  18
   0  31   0-32.6344 40.1071  14
   0  31  -1 25.8763 34.9149  14
   0  31   1 58.3518 43.1351  14
   0 -31   1 33.7626 49.4590  28
   0  31   1 43.6990 43.6619  18
   0  31  -1 86.4167 50.6888  18
   0  31  -2 65.4548 50.0051  18
   0 -31   2 17.7376 43.5414  28
   0  31   2 76.6301 39.3893  18
   0 -31   3 73.0398 40.0001  28
   0  31  -3 21.6349 45.3606  18
   0  31  -4 127.562 45.5432  18
   0 -32   0 605.154 69.9105  28
  -1   0  16 163.766 54.6293  15
  -1   0  16 405.762 69.4122   3
  -1   0  15 181.924 82.1476  15
  -1   0  15-5.23501 43.7062  26
  -1   0  14 890.873 122.759  26
  -1   0  14 944.881 153.414  15
  -1   0  13-67.9584 125.519  15
  -1   0  13 89.7489 85.8281  26
  -1   0  12 7525.32 625.935  15
  -1   0  12 7847.74 614.537  26
  -1   0  11 52.1626 94.0983  26
  -1   0  11 45.1295 108.317  15
   1   0 -11 51.2741 93.5182  30
  -1   0  10 1726.40 193.991  26
   1   0 -10 1750.55 172.575  18
   1   0 -10 1808.35 192.721  30
   1   0 -10 1635.22 167.990  25
  -1   0  10 2098.88 209.046  15
   1   0  -9 36.7152 44.3544  25
   1   0  -9 65.2399 48.8769  18
  -1   0   9-50.0474 78.4977  26
   1   0  -9 83.6238 71.9939  30
  -1   0   8 566.465 83.5747  28
   1   0  -8 765.406 87.7065  18
   1   0  -8 786.492 101.534  30
   1   0  -8 515.728 78.3353  25
  -1   0   8 702.366 118.537   7
  -1   0   8 651.198 97.2879  26
  -1   0   7 58.9818 48.9264  26
   1   0  -7 41.9124 45.5882  30
  -1   0   7 37.0592 52.5560  11
  -1   0   7 11.0596 63.1032   7
   1   0  -7 57.8751 49.4249   9
  -1   0   7 23.9706 44.1836   5
  -1   0   7 23.8488 41.4552   9
  -1   0   7 43.3630 34.6638  28
  -1   0   6 5778.48 449.572   9
  -1   0   6 6048.67 472.777  11
   1   0  -6 5852.10 457.784   9
  -1   0   6 5692.47 466.501   7
  -1   0   6 5976.77 470.061   5
   1   0  -6 5622.07 444.041  10
   1   0  -5-8.25402 27.1741   8
   1   0  -5 124.157 50.8233   9
  -1   0   5 38.5286 36.6122   9
   1   0  -5 63.3506 40.1022  10
  -1   0   5-23.3354 28.6303  11
   1   0  -5 14.0308 48.5292   6
   1   0  -4 4947.08 364.704   9
  -1   0   4 4689.12 357.970   9
   1   0  -4 4466.29 353.805  10
   1   0  -4 4781.92 365.028   6
   1   0  -3 16.3377 42.8633   6
   1   0  -3-30.6877 34.4989  10
  -1   0   3 3.33546 35.4313   9
   1   0  -3 52.2499 47.3088   9
  -1   0   2 1984.89 165.144   9
   1   0  -2 2029.78 168.086   9
   1   0  -1 16.9317 13.7222   9
  -1   0  -1 2.91151 7.77433   9
  -1   0  -1 14.8536 13.5509  11
  -1   0  -1 8.03431 8.99244   6
   1   0   2 6255.61 472.693   9
   1   0   2 6028.14 477.993   8
  -1   0  -2 6875.15 473.167   6
  -1   0  -2 6546.13 477.898  11
  -1   0  -2 7128.31 474.393   9
   1   0   3 30.7654 47.3132   8
  -1   0  -3 22.0593 35.6455   6
  -1   0  -3 4.24769 48.9983  11
   1   0   3 81.9324 35.2977   9
  -1   0  -3 25.3716 36.8706   9
  -1   0  -4 13921.3 1032.49  11
  -1   0  -4 13559.8 1011.36  10
  -1   0  -4 14280.2 1024.60   6
  -1   0  -4 14190.6 1023.80   9
   1   0   4 14919.4 1020.10   9
   1   0   4 15150.7 1035.89   8
  -1   0  -5 34.1468 45.4058   9
  -1   0  -5 63.6444 30.8504  10
   1   0   5 29.1868 38.5869   9
   1   0   5 68.3250 48.4611   7
  -1   0  -5 108.273 60.7166  11
   1   0   6 4244.83 335.736   9
  -1   0  -6 4330.94 343.371   9
  -1   0  -6 4131.50 323.505  10
   1   0   6 4606.79 353.192   7
   1   0   6 3964.10 357.785  11
   1   0   7 7.04072 39.0838   9
  -1   0  -7 82.1283 49.5583  27
   1   0   7 58.0204 53.6293   7
  -1   0  -7 9.73515 37.0800  25
  -1   0  -7 58.4194 46.3009   9
   1   0   7 211.135 75.5977  11
   1   0   7 5.55239 43.2513  26
  -1   0  -7 15.8214 38.5669  18
   1   0   8 1990.61 214.785   7
  -1   0  -8 2097.37 192.518  18
  -1   0  -8 2380.30 205.855  30
  -1   0  -8 2158.52 202.917  27
   1   0   8 2052.01 195.691  26
  -1   0  -8 2276.83 191.480  25
  -1   0  -9 6.66067 49.8657  25
  -1   0  -9 44.2685 75.2629  30
  -1   0  -9 29.0519 60.9741  18
   1   0   9 47.2758 63.9901  26
  -1   0 -10 3183.29 280.161  18
  -1   0 -10 3142.95 273.972  25
   1   0  10 3065.02 284.480  26
  -1   0 -10 3192.95 298.105  30
   1   0  10 3490.84 300.118  15
  -1   0 -11-34.2290 74.5205  18
   1   0  11 78.2020 114.815  15
  -1   0 -11-32.6497 105.454  30
   1   0  11-49.1320 81.9288  26
  -1   0 -11 15.7135 67.1882  25
   1   0  12 9453.14 683.998  26
   1   0  12 10035.1 706.361  15
  -1   0 -12 8201.20 659.155  25
  -1   0 -12 9346.63 691.389  30
  -1   0 -12 7770.63 662.796  18
   1   0  13 27.2759 69.1303  26
   1   0  13 22.3337 113.295  15
   1   0  14 588.247 127.657  15
   1   0  14 546.183 90.2929  26
   1   0  15 43.6291 65.6126  15
   1   0  16 183.292 50.9385  15
   1   0  16 312.421 62.2374   3
  -1   1  16 1916.31 195.650   3
   1  -1 -16 2920.02 198.109  23
  -1   1  16 1967.93 194.313  15
  -1  -1  16 2335.62 199.778   3
   1   1 -16 2782.42 197.586  23
  -1  -1  16 2309.20 197.528  15
   1  -1 -15 211.054 68.1988  23
  -1   1  15 239.933 81.6690  15
  -1  -1  15 144.044 83.8010  15
  -1  -1  15 129.596 53.4674  26
   1   1 -15 300.958 82.7453  23
  -1  -1  14 1171.70 162.324  15
  -1  -1  14 1253.31 137.869  26
  -1   1  14 757.437 126.427  26
  -1   1  14 1139.02 164.103  15
  -1  -1  13 782.353 132.587  26
  -1   1  13 789.344 132.849  26
  -1   1  13 927.335 165.607  15
  -1  -1  13 916.681 161.111  15
  -1  -1  12 7291.58 580.172  15
  -1   1  12 6388.35 550.660  26
  -1   1  12 7726.83 582.611  15
  -1  -1  12 7081.67 560.483  26
   1   1 -12 6301.61 545.230  30
  -1   1  11 3709.87 362.883  15
   1   1 -11 3836.01 334.223  18
   1  -1 -11 3975.94 356.067  30
   1   1 -11 4026.76 334.391  25
  -1   1  11 4444.99 362.675  26
  -1  -1  11 4276.18 363.440  26
  -1  -1  11 4579.71 378.317  15
   1   1 -11 3979.90 354.347  30
  -1   1  10 1904.04 192.075  15
  -1  -1  10 1374.50 169.415  26
  -1   1  10 1355.17 172.284  26
   1  -1 -10 1440.60 152.803  18
   1   1 -10 1503.55 170.599  30
   1   1 -10 1433.40 151.730  25
   1   1 -10 1400.43 151.028  18
   1  -1 -10 1677.35 176.796  30
  -1   1   9 4855.43 380.619  26
   1  -1  -9 4604.35 377.391  30
   1   1  -9 4616.85 378.142  30
   1   1  -9 4521.82 361.235  25
  -1  -1   9 4677.66 380.197  26
   1   1  -9 4630.63 363.496  18
  -1  -1   9 4394.73 361.688  28
   1  -1  -9 4523.37 358.272  25
   1  -1  -9 4476.94 361.607  18
  -1  -1   8 1747.84 185.623   7
  -1   1   8 1016.48 143.438   9
  -1   1   8 1828.39 159.953  26
  -1   1   8 1254.89 135.495  28
   1  -1  -8 1300.17 137.578  18
  -1  -1   8 1765.43 158.613  26
   1  -1  -8 1369.35 131.266  25
   1   1  -8 1278.95 135.248  25
   1  -1  -8 1530.80 151.010  30
  -1  -1   8 1357.12 137.477  28
  -1   1   8 1486.10 175.341   7
   1   1  -8 1554.39 150.179  30
   1   1  -8 1366.28 136.168  18
  -1   1   7 6819.36 608.508   5
  -1   1   7 7397.01 593.536   9
  -1   1   7 7628.08 571.818  28
  -1  -1   7 7063.58 585.748   9
  -1  -1   7 7301.42 571.132  28
  -1  -1   7 8595.57 627.273  11
  -1   1   7 8402.80 625.760  11
   1  -1  -7 6942.23 581.160  10
  -1  -1   7 7136.71 610.402   5
   1   1  -7 7656.48 596.908   9
   1   1  -7 7726.12 571.688  25
  -1  -1   7 8437.26 583.095  26
   1  -1  -7 8708.12 585.336  30
  -1   1   7 8604.56 584.353  26
   1  -1  -7 7433.24 604.402   9
  -1  -1   7 8640.98 619.944   7
   1  -1  -6 11361.0 893.492  10
  -1   1   6 15531.2 931.161   7
   1   1  -6 10883.3 898.963   9
  -1   1   6 11766.0 902.486   9
   1  -1  -6 12303.5 912.445   9
   1  -1  -6 11311.8 908.537   6
  -1   1   6 15282.3 936.577  11
  -1  -1   6 11631.5 893.087   9
  -1  -1   6 11579.5 914.828   5
  -1  -1   6 14237.7 928.168  11
   1   1  -5 4146.47 188.376   8
   1  -1  -5 4797.08 161.546  10
  -1   1   5 5898.58 212.213   7
  -1   1   5 4438.42 166.518   9
   1  -1  -5 4538.13 180.229   9
  -1  -1   5 3892.73 144.670   9
   1   1  -5 3995.11 140.240  10
   1  -1  -5 4187.72 177.106   6
   1   1  -5 4026.86 160.208   9
  -1  -1   5 4362.05 184.077   5
   1   1  -4 1514.80 142.342   9
  -1  -1   4 1380.22 146.836   5
   1  -1  -4 1491.36 148.205   9
  -1  -1   4 1600.20 137.906   9
   1  -1  -4 1489.95 148.101   6
   1   1  -4 1601.64 136.401  10
  -1   1   4 1941.06 160.345   7
  -1   1   4 1695.12 147.874   9
  -1   1   3 9375.78 695.971   7
   1   1  -3 9261.35 695.632   8
   1  -1  -3 10668.8 696.942   9
  -1   1   3 9283.99 690.789   9
   1  -1  -3 8661.28 692.955   6
  -1  -1   3 9913.82 686.306   9
   1   1  -3 10062.4 688.291   9
  -1  -1   3 8454.96 693.215   6
   1   1  -3 9806.06 684.755  10
   1  -1  -2 132.497 39.4583   9
  -1   1   2 117.343 34.5759   9
  -1  -1   2 144.049 30.7514   9
  -1   1   2 180.963 44.7353   7
   1   1  -2 116.245 31.5366   9
  -1  -1   2 212.177 41.4863   6
   1   1  -2 239.747 31.4357  10
  -1   1   2 146.610 41.4262   8
   1   1  -1 40733.2 2688.28   9
  -1  -1   1 39324.7 2687.80   9
  -1  -1   1 33938.8 2687.36  10
  -1   1   1 40472.7 2690.57   8
   1   1   1 28623.3 2405.08   9
  -1  -1  -1 34565.6 2406.43  11
   1  -1   1 31575.1 2404.22   8
  -1  -1  -1 36535.1 2403.14   7
  -1  -1  -1 35162.6 2407.05   9
   1   1   1 36976.7 2403.46   7
  -1   1  -1 36080.4 2404.56   8
   1   1   2 380.320 48.7334   7
   1  -1   2 405.442 51.2421   8
   1  -1   2 443.944 40.7037   9
  -1  -1  -2 539.780 57.1663  11
   1   1   2 420.014 50.8083   9
  -1   1  -2 460.604 51.8595   8
  -1   1  -2 448.237 41.5832   9
   1  -1   2 388.748 46.7202   6
  -1  -1  -2 371.529 51.8706   9
  -1  -1  -3 7823.32 581.949   9
  -1  -1  -3 7834.09 586.470  11
   1   1   3 8673.65 582.604   7
  -1  -1  -3 8230.86 580.663   6
   1   1   3 8082.05 582.346   9
  -1   1  -3 7147.82 583.357   8
  -1   1  -3 8490.52 567.879  10
   1  -1   3 7688.49 584.450   8
   1  -1   3 8345.55 580.144   6
   1  -1   3 7531.44 571.253   9
  -1   1  -3 7608.37 573.540   9
  -1   1  -4 4113.76 307.075   9
  -1  -1  -4 4000.57 311.662   6
   1   1   4 3627.15 310.662   7
   1   1   4 3589.92 319.254   8
   1   1   4 4700.86 314.409   9
  -1  -1  -4 4203.18 315.665   9
  -1  -1  -4 3986.24 319.832  11
   1  -1   4 4243.03 303.548   9
  -1   1  -4 3787.13 295.512  10
  -1   1  -5 11463.8 842.025   9
   1   1   5 12196.4 846.441   9
   1   1   5 10553.7 846.941   7
  -1  -1  -5 12372.9 854.037   9
   1   1   5 12010.7 864.133   8
  -1  -1  -5 11014.7 845.984   6
  -1  -1  -5 11106.3 857.540  11
   1  -1   5 11941.8 837.222   9
  -1  -1  -6 30896.0 2133.55  11
   1   1   6 25561.5 2124.47  11
   1   1   6 28599.4 2117.33   7
  -1  -1  -6 29162.8 2098.26  10
   1  -1   6 30656.5 2102.15   9
   1  -1   6 25394.4 2122.48  11
   1   1   6 32718.9 2115.54   9
  -1  -1  -6 31770.5 2122.19   9
  -1   1  -6 30500.9 2109.54   9
   1  -1   6 29937.6 2120.40   7
   1  -1   7 12682.7 996.253   7
   1  -1   7 12620.3 1009.97  11
   1  -1   7 14190.0 1013.76   5
   1  -1   7 12968.1 976.220   9
  -1  -1  -7 13245.9 995.841   9
  -1  -1  -7 14363.9 980.143  30
   1   1   7 13368.4 972.585  26
   1   1   7 14340.6 990.533   9
   1  -1   7 14147.6 973.687  26
   1   1   7 12653.6 995.893   7
  -1  -1  -7 12743.3 969.031  18
  -1   1  -7 13878.4 969.542  25
  -1   1  -7 12965.5 968.763  18
   1   1   7 12288.0 1010.18  11
  -1   1  -7 14431.1 980.489  27
  -1  -1  -7 13812.0 978.988  27
  -1  -1  -7 13141.8 965.785  25
  -1  -1  -7 13040.9 969.171  10
  -1   1  -7 13282.1 983.419   9
  -1  -1  -8 4717.31 375.485  30
  -1  -1  -8 4576.27 366.000  18
  -1   1  -8 4948.60 366.081  25
   1   1   8 4727.74 370.087  26
   1  -1   8 4719.59 398.243   7
   1   1   8 3759.75 384.268   7
  -1   1  -8 4382.37 373.396  27
  -1   1  -8 4818.82 367.250  18
   1  -1   8 4672.06 369.116  26
  -1  -1  -8 4820.21 363.094  25
  -1   1  -9 3750.53 306.529  18
   1   1   9 3609.48 310.752  26
  -1   1  -9 3317.44 300.526  25
  -1   1  -9 3979.70 323.623  30
  -1  -1  -9 3843.91 322.662  30
  -1  -1  -9 3717.56 308.250  18
  -1  -1  -9 3796.12 302.772  25
   1  -1   9 3674.01 313.895  26
  -1   1  -9 3705.23 321.166  27
  -1   1 -10 947.694 142.410  30
   1   1  10 1071.67 140.242  26
  -1   1 -10 943.101 125.985  25
   1  -1  10 1087.29 144.770  26
  -1   1 -10 954.635 125.682  18
  -1  -1 -10 1063.75 122.964  25
   1   1  10 1194.44 160.389  15
  -1  -1 -10 931.473 125.299  18
  -1  -1 -10 1174.14 155.107  30
   1  -1  11 2236.16 222.676  15
   1  -1  11 1926.97 199.904  26
   1   1  11 1746.28 212.200  15
   1   1  11 2093.13 203.159  26
  -1  -1 -11 1658.93 175.405  25
  -1   1 -11 1589.70 203.619  30
  -1   1 -11 1761.30 181.989  25
  -1  -1 -11 1580.10 179.636  18
  -1  -1 -11 1896.54 210.346  30
  -1   1 -11 1603.46 182.369  18
  -1  -1 -12 15043.5 1135.61  30
   1  -1  12 15306.6 1127.74  26
  -1   1 -12 14537.8 1113.07  18
  -1   1 -12 15987.4 1136.88  30
   1   1  12 15631.6 1127.19  26
   1  -1  12 16290.4 1149.20  15
   1   1  12 15244.6 1142.76  15
  -1  -1 -12 14251.3 1111.69  18
  -1   1 -12 15078.5 1112.08  25
   1  -1  13 865.116 131.899  26
   1   1  13 906.596 127.420  26
   1   1  13 992.462 166.775  15
   1  -1  13 905.126 158.769  15
   1  -1  14 410.627 85.1858  26
   1   1  14 478.442 82.6518  26
   1  -1  14 396.412 117.458  15
   1   1  14 373.587 116.085  15
  -1   1 -15 81.1404 72.9576  23
   1   1  15 101.442 69.7718  15
  -1  -1 -15 222.705 80.8454  23
   1  -1  15 131.651 72.1105  15
   1  -1  16 287.777 63.9284  15
  -1   1 -16 763.309 75.9785  23
   1   1  16 341.271 66.1261  15
   1   1  16 670.445 81.7523   3
  -1  -1 -16 870.193 78.1524  23
   1  -1  16 654.707 81.6282   3
   1   2 -16 718.409 74.5182  23
  -1  -2  16 517.743 78.3116  15
   1  -2 -16 685.861 73.6491  23
  -1   2  16 436.427 75.4044   3
  -1   2  16 560.609 75.9158  15
  -1  -2  16 492.076 78.6571   3
   1  -2 -15 334.718 79.4375  23
   1   2 -15 222.554 74.4295  23
  -1  -2  15 133.807 53.1492  26
  -1   2  15 125.888 81.2186  15
  -1  -2  15 149.359 82.5026  15
  -1  -2  14 1363.92 150.631  26
  -1   2  14 1026.40 140.201  26
  -1  -2  14 1277.61 170.418  15
  -1   2  14 1341.42 171.036  15
  -1   2  13 186.406 98.4912  26
  -1   2  13 259.059 129.538  15
  -1  -2  13 261.700 104.939  26
  -1   2  12 6909.11 586.495  26
   1   2 -12 7001.19 563.769  25
   1   2 -12 7908.41 590.173  30
  -1  -2  12 7734.73 612.170  15
  -1  -2  12 7600.04 593.767  26
  -1   2  12 7512.53 606.616  15
  -1  -2  11 2393.47 238.731  26
   1   2 -11 2124.49 209.544  25
   1   2 -11 2175.72 230.037  30
  -1   2  11 2231.23 233.648  26
  -1   2  11 2149.34 245.998  15
   1   2 -11 2267.53 210.138  18
  -1   2  10 124.858 85.5205  26
  -1  -2  10 105.769 88.9625  26
  -1   2  10 165.260 105.108  15
   1   2 -10 147.514 64.7629  25
   1  -2 -10 150.598 63.7310  18
   1  -2 -10 87.4433 86.0093  30
   1   2 -10 28.0674 77.4290  30
   1   2 -10 125.147 65.7666  18
   1   2  -9 5742.73 452.670  18
  -1  -2   9 5310.58 449.708  28
   1  -2  -9 5790.94 453.247  18
   1  -2  -9 6211.68 470.525  30
  -1   2   9 5630.56 465.476  26
  -1  -2   9 6191.99 469.744  26
   1   2  -9 6099.48 468.097  30
   1   2  -9 6203.25 456.730  25
  -1   2   9 5823.00 472.392  15
  -1   2   8 1437.39 141.172  26
  -1   2   8 785.657 127.586   9
   1  -2  -8 976.548 146.285   9
  -1  -2   8 1215.37 158.606   7
   1   2  -8 1267.26 145.110  27
  -1   2   8 936.551 117.121  13
  -1   2   8 1185.18 153.758   7
   1  -2  -8 1426.37 138.834  30
   1   2  -8 1129.06 120.049  18
  -1  -2   8 1189.90 119.739  28
  -1  -2   8 1178.16 133.530  26
   1   2  -8 1256.08 123.429  25
   1  -2  -8 1310.38 122.565  18
  -1  -2   7 2673.26 248.125   5
  -1   2   7 3001.57 240.844   9
   1   2  -7 2688.38 229.273   9
   1   2  -7 2550.27 218.083  27
   1  -2  -7 2613.30 217.689  30
  -1  -2   7 2675.30 220.416   9
  -1   2   7 2341.57 252.959   1
   1   2  -7 2428.46 207.041  18
  -1   2   7 2461.66 215.538  26
  -1  -2   7 2597.71 249.981  11
  -1  -2   7 2308.43 204.451  28
   1  -2  -7 2289.84 220.136  10
   1   2  -7 2366.72 206.475  25
  -1   2   7 2126.18 237.691   7
   1  -2  -7 2489.85 243.780   9
   1  -2  -7 2953.62 249.214   6
   1  -2  -6 922.345 123.416   6
  -1   2   6 1459.86 150.889  11
  -1  -2   6 929.257 131.501   5
   1   2  -6 786.309 122.521   8
  -1  -2   6 1428.57 147.568  11
   1   2  -6 1233.10 114.068  27
  -1  -2   6 926.492 105.526   9
  -1   2   6 1333.43 144.171   7
   1  -2  -6 825.964 108.048  10
   1  -2  -6 931.135 127.890   9
   1   2  -6 863.032 111.562   9
  -1   2   6 940.314 119.921   9
   1  -2  -5 4125.46 176.823   6
   1  -2  -5 4080.70 180.753   9
  -1  -2   5 3811.11 135.980   9
   1   2  -5 3509.79 143.554   9
  -1   2   5 4666.24 194.200   7
   1   2  -5 4370.36 192.047   8
  -1   2   5 3997.64 166.540   9
  -1  -2   5 3894.11 175.722   5
   1   2  -4 17390.0 1252.10   8
  -1  -2   4 17841.6 1250.55   5
   1  -2  -4 16627.3 1248.21   6
  -1  -2   4 17219.0 1248.55   6
   1   2  -4 17126.6 1237.70   9
   1  -2  -4 17599.0 1252.55   9
  -1   2   4 18309.2 1249.28   9
  -1   2   4 17297.4 1251.52   7
  -1  -2   4 17029.1 1235.80   9
  -1  -2   3 94545.7 6502.04   9
   1  -2  -3 95503.7 6517.85   9
  -1   2   3 92158.7 6515.42   8
   1   2  -3 94986.9 6504.06   9
  -1   2   3 91553.2 6514.70   7
  -1   2   3 92037.5 6512.93   9
  -1  -2   3 87958.1 6511.09   6
   1   2  -3 92499.9 6513.95   8
  -1  -2   3 93559.9 6512.54   5
  -1  -2   2 548.096 56.2115  10
  -1  -2   2 462.663 59.0511   6
   1  -2  -2 557.266 66.6764   9
   1   2  -2 514.112 52.7686   9
  -1   2   2 457.569 67.9542   9
  -1   2   2 633.999 66.4684   7
  -1  -2   2 455.571 57.9503   5
  -1   2   2 405.494 60.6824   8
  -1  -2   1 100450. 6988.01   1
   1   2  -1 101549. 6987.23   5
  -1   2   1 97988.8 6986.43   8
  -1   2   0 213.337 26.4293   9
   1  -2   0 228.494 27.3796   9
  -1  -2   0 261.214 30.1193   1
  -1  -2  -1 105087. 7500.01   1
  -1  -2  -1 107008. 7496.74   7
  -1   2  -1 109458. 7493.79   8
   1  -2   1 106557. 7493.03   5
  -1  -2  -2 1154.53 97.7541  11
  -1   2  -2 1164.48 91.1630   8
   1   2   2 1152.39 97.5583   9
   1  -2   2 1310.02 78.5270  10
  -1  -2  -2 1258.46 92.9185   7
   1  -2   2 1186.18 75.2511   9
  -1  -2  -2 1073.25 98.0082   9
   1   2   2 1073.65 91.4874   7
   1  -2   3 75397.8 5283.15   6
  -1  -2  -3 74955.3 5289.80  11
  -1   2  -3 71695.0 5271.77   9
   1  -2   3 76868.2 5270.55   9
   1   2   3 78842.9 5286.09   7
  -1   2  -3 75632.9 5288.20   8
  -1  -2  -3 76144.8 5289.86   9
   1   2   3 75511.3 5288.44   9
   1   2   4 14054.0 912.185   7
  -1  -2  -4 11930.4 905.122   6
  -1  -2  -4 12482.3 912.559   9
   1  -2   4 12907.9 891.545   9
  -1   2  -4 12000.2 911.188   8
  -1  -2  -4 12504.2 914.242  11
  -1   2  -4 12131.9 894.061   9
   1  -2   4 12953.6 907.149   6
   1   2   4 11775.4 906.589   9
   1   2   5 7213.66 563.675   7
  -1  -2  -5 7400.81 573.236  11
   1  -2   5 7422.16 545.083   9
  -1  -2  -5 7529.20 562.130   6
   1   2   5 7946.36 566.295   9
  -1  -2  -5 7703.17 571.432   9
  -1   2  -5 7266.96 549.496   9
  -1  -2  -6 3720.67 313.820  11
   1  -2   6 3541.94 306.473   5
   1   2   6 3235.17 300.039   7
  -1  -2  -6 3475.15 285.003  10
   1  -2   6 3164.15 306.539  11
  -1   2  -6 3422.57 282.468   4
  -1   2  -6 3690.47 285.456   9
  -1  -2  -6 3690.39 299.395   6
   1   2   6 3583.93 298.442   9
   1  -2   6 3755.67 280.096   9
  -1  -2  -6 3762.70 309.123   9
   1   2   7 1150.02 130.177   7
  -1  -2  -7 696.100 92.9204  10
   1   2   7 1073.59 105.531  26
  -1   2  -7 1085.73 113.096   4
   1   2   7 681.515 105.996   9
  -1  -2  -7 1146.90 114.050  30
   1  -2   7 1165.87 132.546   7
   1   2   7 1180.50 149.317   1
   1  -2   7 647.652 87.3527   9
   1  -2   7 1054.56 134.299  11
  -1  -2  -7 874.960 93.5071  25
  -1   2  -7 906.446 99.8881  18
  -1   2  -7 673.050 93.1706   9
  -1   2  -7 893.250 96.5653  25
  -1  -2  -7 908.496 100.134  18
   1  -2   7 649.694 114.293   5
  -1  -2  -7 798.650 114.234   9
  -1  -2  -7 718.592 122.827  11
   1  -2   8 2371.27 244.763   7
   1  -2   8 2709.96 226.179  26
  -1  -2  -8 2470.31 220.438  18
  -1   2  -8 2579.14 221.225  18
   1   2   8 2531.26 223.612  26
  -1   2  -8 2457.94 230.993  27
   1   2   8 2211.53 240.351   7
  -1   2  -8 2672.40 221.966  25
  -1  -2  -8 2617.18 215.804  25
  -1  -2  -8 2773.93 236.738  30
  -1  -2  -9 3668.96 309.071  25
   1  -2   9 3925.78 324.618  26
   1   2   9 4217.86 326.069  26
  -1   2  -9 3931.81 318.219  25
  -1  -2  -9 3843.53 331.390  30
  -1  -2  -9 3926.49 319.361  18
  -1   2  -9 3818.95 319.115  18
  -1   2  -9 3444.22 330.551  27
   1   2   9 3669.10 331.155  15
  -1   2  -9 3901.37 329.415  30
  -1   2 -10 69.6887 89.3452  30
   1   2  10 81.6555 98.5212  15
  -1  -2 -10 146.271 68.3326  18
   1   2  10 108.461 75.9729  26
  -1  -2 -10 21.0658 52.2963  25
   1  -2  10 27.4122 80.1632  26
  -1   2 -10 90.1797 65.7830  18
  -1  -2 -10 20.4970 83.3134  30
  -1   2 -10 31.6742 70.3152  25
  -1  -2 -11 3885.16 342.080  18
  -1  -2 -11 4166.33 336.777  25
  -1  -2 -11 4317.95 370.780  30
   1   2  11 4261.00 375.125  15
  -1   2 -11 3961.68 362.732  30
  -1   2 -11 4460.39 346.967  25
  -1   2 -11 3825.24 342.905  18
   1   2  11 3992.45 351.476  26
   1  -2  11 3947.10 356.065  26
   1   2  12 3393.02 297.129  26
  -1   2 -12 3328.16 306.482  30
  -1   2 -12 2861.35 277.835  25
  -1  -2 -12 3114.94 280.699  18
   1  -2  12 3335.37 302.402  26
   1   2  12 3750.76 330.827  15
   1  -2  12 3803.11 330.728  15
  -1   2 -12 2816.06 280.050  18
  -1   2 -13 110.036 95.7335  30
   1   2  13 144.341 118.120  15
   1  -2  13 44.6802 113.497  15
  -1   2 -13 76.6866 62.4700  25
   1   2  13 106.818 76.8566  26
   1   2  14 2346.74 219.478  15
   1   2  14 1642.09 180.808  26
   1  -2  14 1938.99 188.772  26
   1  -2  14 2378.42 224.277  15
  -1  -2 -14 2190.78 209.255  23
  -1  -2 -15 452.268 83.1178  23
   1  -2  15 160.161 79.1747  15
  -1   2 -15 372.885 82.6780  23
   1   2  15 228.473 79.2209  15
   1   2  16 105.788 46.1395  15
   1  -2  16 214.198 57.9335   3
   1   2  16 163.659 54.6702   3
   1  -2  16 122.055 47.2535  15
  -1   2 -16 272.694 50.4225  23
  -1  -2 -16 335.862 51.9798  23
   1  -3 -16 617.826 69.1733  23
  -1  -3  16 468.859 73.3865  15
  -1   3  16 564.331 77.1240   3
  -1   3  16 459.454 71.4598  15
   1   3 -15 151.169 64.3258  23
  -1  -3  15 141.900 79.6055  15
  -1   3  15 139.316 79.7029   3
  -1   3  15 7.28300 69.1629  15
   1  -3 -15 155.379 67.1410  23
  -1  -3  15 37.8902 49.7647  26
  -1  -3  14 147.975 81.3662  26
  -1   3  14 211.900 100.596  15
  -1  -3  14 156.667 105.981  15
  -1   3  14 193.275 72.2867  26
  -1  -3  13 1298.87 170.422  26
  -1  -3  13 1171.44 186.596  15
  -1   3  13 1201.50 159.787  26
  -1   3  13 1491.64 200.093  15
  -1  -3  12 21420.0 1523.10  15
  -1   3  12 20773.2 1507.63  26
   1   3 -12 19611.2 1485.31  25
   1   3 -12 20469.1 1502.04  30
  -1  -3  12 21283.9 1513.57  26
  -1   3  12 20442.3 1521.09  15
   1   3 -11 4413.50 386.602  18
  -1   3  11 5367.85 420.237  26
   1   3 -11 4645.65 404.769  30
  -1   3  11 5373.84 431.681  15
  -1  -3  11 5110.90 416.205  26
   1   3 -11 4600.35 391.484  25
   1  -3 -10 2545.91 234.844  30
   1  -3 -10 2112.41 201.508  18
  -1   3  10 2906.46 250.820  15
   1   3 -10 2016.54 203.981  18
  -1   3  10 2402.89 230.990  26
  -1  -3  10 2447.74 232.775  26
  -1  -3  10 2140.11 203.073  28
   1   3 -10 2026.23 205.866  25
   1   3 -10 2051.59 217.601  30
   1   3  -9 4890.07 377.248  27
   1   3  -9 4193.97 352.881  25
  -1  -3   9 4376.38 366.208  26
  -1   3   9 4350.54 373.028  15
   1  -3  -9 4321.58 350.597  18
   1   3  -9 4373.58 363.884  30
  -1   3   9 4523.67 369.049  26
   1   3  -9 4466.03 353.625  18
  -1  -3   9 4265.64 350.951  28
   1  -3  -9 4473.20 368.419  30
   1  -3  -8 1026.36 110.872  18
  -1   3   8 1015.57 122.255  26
  -1   3   8 793.875 137.669   7
   1   3  -8 1069.70 129.688  27
  -1   3   8 888.361 112.629  13
  -1   3   8 1023.96 135.800   9
  -1   3   8 1162.90 134.523  15
  -1  -3   8 1011.87 110.549  28
   1   3  -8 1059.50 113.264  18
   1  -3  -8 1112.94 127.047  30
   1  -3  -8 1079.92 147.080   9
  -1  -3   8 992.143 145.711   7
   1   3  -8 1118.46 118.428  25
  -1  -3   7 4804.65 449.703  11
   1   3  -7 5716.00 412.174  18
  -1   3   7 4918.24 446.523   7
  -1   3   7 5427.09 417.861  13
   1   3  -7 5958.48 424.535  27
  -1   3   7 4970.51 418.676  15
  -1   3   7 5008.66 416.278  26
  -1   3   7 5899.23 447.650   9
   1  -3  -7 5909.40 435.151  10
   1  -3  -7 4548.00 445.771  11
  -1  -3   7 5874.90 457.348   5
   1  -3  -7 5539.16 421.687  30
   1   3  -7 5985.70 415.481  25
   1  -3  -7 5464.53 447.542   6
   1  -3  -7 5057.83 450.756   9
   1   3  -7 5369.33 425.230   9
  -1   3   7 4816.11 457.240   1
  -1  -3   7 5422.63 410.297  28
  -1   3   6 6705.94 433.818   1
  -1   3   6 6338.36 413.222   7
   1   3  -6 3901.57 384.647   8
  -1  -3   6 4837.80 395.894  11
  -1   3   6 4503.10 385.462   9
  -1  -3   6 4418.16 388.397   5
   1  -3  -6 4679.33 399.151   6
   1  -3  -6 5084.72 402.375   9
   1   3  -6 4916.43 365.451  27
   1   3  -6 3786.62 362.136   9
  -1  -3   5 1579.76 150.891   6
  -1   3   5 1618.26 150.501   9
  -1   3   5 1623.25 156.611   7
  -1  -3   5 1629.89 154.192   5
  -1  -3   5 984.898 138.132  11
   1  -3  -5 1660.43 158.377   9
   1   3  -5 1353.72 148.851   8
   1  -3  -5 1444.35 148.820   6
   1   3  -5 1482.34 133.558   9
  -1   3   5 970.920 142.070   1
   1   3  -4 51954.7 3759.59   9
   1  -3  -4 53203.0 3780.49   9
  -1   3   4 56043.0 3780.80   8
  -1  -3   4 52914.1 3773.93   5
  -1   3   4 51935.4 3776.53   7
  -1  -3   4 52670.9 3773.67   6
   1   3  -4 55820.3 3778.54   8
  -1   3   4 55015.4 3776.25   9
  -1   3   3 75659.4 5324.09   8
  -1  -3   3 76253.3 5320.84   5
   1  -3  -3 74957.6 5327.81   9
  -1  -3   3 75444.8 5322.24   6
  -1  -3   3 75915.1 5311.73  10
   1   3  -3 75501.9 5309.82   9
  -1   3   3 76402.5 5325.29   9
  -1   3   3 76541.3 5326.39   7
   1  -3  -2 205.526 51.6978   7
  -1   3   2 139.070 41.4715   8
  -1  -3   2 266.600 50.1833   1
   1   3  -2 156.360 43.8864   5
  -1  -3   2 141.694 41.1219   5
  -1   3   2 233.129 59.0804   7
   1   3  -2 167.366 34.2159   9
  -1   3   1 13161.7 1001.87   9
  -1  -3   1 14979.3 1001.59   1
  -1  -3   0 1133.31 89.9545   1
   1  -3   0 992.797 85.0244   9
  -1   3   0 945.969 84.8103   9
  -1  -3  -1 18941.0 1386.97   1
  -1   3  -1 19449.0 1376.79   5
  -1   3  -1 20025.7 1376.03   9
   1  -3   2 366.373 43.0432   5
  -1  -3  -2 306.893 53.5493  11
  -1  -3  -2 304.405 54.3461   9
  -1  -3  -2 347.288 48.6387   7
   1   3   2 278.901 52.6591   9
  -1   3  -2 329.367 45.2604   8
   1   3   3 77356.1 5356.75   7
  -1  -3  -3 73960.7 5359.90  11
   1  -3   3 76250.7 5353.40   5
   1  -3   3 75556.7 5339.55  10
   1   3   3 80214.3 5361.86   9
  -1   3  -3 75909.2 5337.36   9
  -1   3  -3 75034.5 5355.68   8
   1   3   3 75542.4 5360.33   8
  -1  -3  -3 80189.5 5364.74   9
   1   3   4 44825.3 2947.62   7
   1  -3   4 43063.7 2942.53   6
   1  -3   4 42513.8 2944.79   5
   1   3   4 41493.6 2947.66   9
  -1   3  -4 40000.7 2923.63   9
  -1  -3  -4 39384.3 2947.96  11
  -1   3  -4 41975.3 2946.24   8
  -1  -3  -4 42177.1 2951.61   9
   1   3   5 3192.79 270.846   7
  -1  -3  -5 3357.00 279.228   9
  -1  -3  -5 3209.22 277.976  11
   1  -3   5 3128.60 266.976   6
   1  -3   5 3199.87 271.191   5
  -1   3  -5 3382.19 250.262   9
   1   3   5 3323.24 273.656   9
  -1  -3  -5 3199.70 267.053   6
   1   3   5 2840.82 279.980   1
  -1  -3  -6 13815.4 987.271  30
   1   3   6 12281.6 1002.27   7
   1   3   6 11803.9 1018.75   1
   1   3   6 14542.9 1007.76   9
   1  -3   6 12437.5 1010.94  11
  -1   3  -6 14423.2 982.024   9
  -1  -3  -6 14621.2 1018.20   9
  -1  -3  -6 13852.0 1018.37  11
  -1   3  -6 13279.0 984.454   4
  -1  -3  -6 14100.0 1004.45   6
   1  -3   6 13968.3 1011.66   5
  -1  -3  -7 1572.13 187.185   9
  -1   3  -7 1775.03 172.350   4
   1  -3   7 1761.81 199.324  11
   1   3   7 2182.09 172.747  26
  -1   3  -7 1789.61 163.957  18
   1   3   7 1953.70 196.129   7
   1   3   7 2261.18 222.477   1
  -1  -3  -7 2522.11 186.774  30
  -1  -3  -7 1378.08 174.154   6
   1   3   7 1615.36 180.821   9
   1   3   7 2458.65 183.374  15
   1  -3   7 1554.52 186.906   5
  -1   3  -7 1604.25 162.261  25
  -1  -3  -7 2314.51 172.455  18
  -1  -3  -7 1435.83 163.920  10
  -1  -3  -7 1446.21 188.568  11
   1   3   8 1281.81 151.770   7
  -1   3  -8 1208.12 127.301  25
   1   3   8 1343.72 133.932  26
  -1   3  -8 1234.09 127.326  18
  -1  -3  -8 1074.51 125.577  18
   1   3   8 1250.79 140.005  15
  -1  -3  -8 1232.75 139.991  30
  -1  -3  -8 1225.63 120.112  25
   1  -3   8 707.046 128.996   7
  -1   3  -9 4254.17 371.894  25
   1   3   9 4244.49 384.661  15
   1  -3   9 4668.87 379.892  26
  -1  -3  -9 4551.42 364.130  25
  -1  -3  -9 4948.27 376.318  18
  -1   3  -9 4783.54 375.739  18
  -1  -3  -9 4961.75 391.412  30
   1   3   9 4751.93 379.101  26
  -1   3 -10 6287.99 487.470  18
   1  -3  10 5900.46 490.832  26
   1   3  10 5750.60 487.260  26
   1   3  10 6225.78 502.993  15
  -1   3 -10 6002.63 484.067  25
  -1  -3 -10 6281.63 485.951  18
  -1  -3 -10 6063.81 473.595  25
  -1   3 -10 6984.29 505.921  30
  -1  -3 -10 6046.10 499.962  30
  -1   3 -11 3455.01 311.710  18
  -1  -3 -11 3159.06 329.088  30
   1   3  11 3706.01 322.212  26
   1   3  11 3507.62 337.366  15
  -1  -3 -11 3673.08 312.940  18
  -1   3 -11 3711.72 315.492  25
  -1   3 -11 3669.62 330.649  30
   1  -3  11 3878.59 328.452  26
   1   3  12 17464.6 1295.24  26
  -1  -3 -12 15827.2 1278.59  18
   1   3  12 20010.2 1322.23  15
  -1   3 -12 17205.0 1286.63  18
  -1   3 -12 18254.5 1305.59  30
   1  -3  12 18288.3 1302.37  26
   1  -3  12 19018.8 1318.72  15
  -1   3 -12 16997.6 1285.63  25
  -1   3 -13 962.977 122.857  18
   1  -3  13 1252.17 150.562  26
  -1   3 -13 960.690 125.571  25
   1  -3  13 1047.29 171.286  15
  -1   3 -13 1003.96 148.996  30
   1   3  13 1226.71 176.214  15
   1   3  13 1231.22 143.727  26
   1  -3  14 325.200 78.2681  26
  -1   3 -14 279.502 89.4464  23
   1   3  14 394.230 109.253  15
  -1  -3 -14 329.643 104.997  23
   1  -3  14 431.347 116.198  15
   1  -3  15 50.7830 75.5026  15
  -1  -3 -15 76.5427 64.2160  23
   1   3  15 62.9105 67.0951  15
  -1   3 -15 200.922 69.1885  23
  -1  -3 -16 807.902 82.4565  23
   1   3  16 776.467 91.7079   3
   1  -3  16 715.884 85.3746  15
  -1   3 -16 917.036 85.4197  23
   1   4 -16 443.584 54.4242  23
  -1   4  16 307.096 59.0762   3
  -1   4  16 322.584 57.0151  15
  -1  -4  16 377.527 60.0843  15
  -1  -4  15 677.487 109.860  15
   1  -4 -15 826.211 100.548  23
  -1   4  15 648.493 108.189   3
  -1  -4  15 580.530 86.5406  26
  -1   4  15 618.015 104.859  15
  -1   4  14 1861.57 201.583  26
  -1  -4  14 2275.72 217.109  26
  -1   4  14 2535.86 236.022  15
  -1  -4  14 2557.48 236.936  15
  -1   4  13 1776.75 187.359  26
  -1  -4  13 1437.41 205.614  15
   1   4 -13 1547.21 174.079  30
   1   4 -13 1437.93 155.790  25
  -1   4  13 1746.64 217.508  15
  -1  -4  13 1852.38 193.463  26
   1   4 -12 3801.81 338.224  25
  -1  -4  12 4794.12 394.689  15
  -1   4  12 4102.64 381.767  15
  -1  -4  12 4294.35 368.560  26
  -1   4  12 3969.41 362.121  26
   1   4 -12 4060.79 354.283  30
  -1   4  11 1495.96 182.963  26
  -1  -4  11 1510.91 188.376  26
   1   4 -11 1463.06 177.100  30
  -1   4  11 1421.60 201.883  15
   1   4 -11 1677.25 166.200  18
   1   4 -11 1510.15 166.728  25
  -1  -4  10 4336.70 354.059  26
  -1  -4  10 3744.72 324.176  28
  -1   4  10 3999.43 347.872  26
  -1   4  10 3793.21 354.514  15
   1  -4 -10 3915.34 325.550  18
   1   4 -10 3761.96 329.974  25
   1   4 -10 4145.07 331.827  18
   1   4 -10 4274.67 344.755  30
   1  -4  -9 1056.73 117.369  18
   1  -4  -9 997.422 137.713  30
  -1  -4   9 1075.30 136.454  26
   1   4  -9 972.352 121.993  25
  -1   4   9 1002.57 135.728  26
   1   4  -9 981.627 118.938  18
  -1   4   9 1243.99 149.460  15
   1   4  -9 1114.15 145.568  27
  -1  -4   9 889.505 113.830  28
  -1   4   8 4425.36 368.595  26
   1  -4  -8 4308.79 394.374   6
   1  -4  -8 4552.61 357.267  18
  -1  -4   8 4363.98 356.713  28
  -1   4   8 4789.63 377.459  15
  -1   4   8 4445.44 392.581   9
  -1   4   8 4969.33 411.300   7
  -1   4   8 4525.73 367.131  13
   1   4  -8 4742.87 374.021  27
   1  -4  -8 4239.20 403.447   9
   1   4  -8 4373.57 360.051  25
   1   4  -8 4832.74 361.095  18
   1  -4  -8 4753.23 372.731  30
   1   4  -7 1025.92 116.833  27
  -1  -4   7 1096.11 138.176   5
   1   4  -7 911.840 136.746   8
   1  -4  -7 716.518 133.070  11
   1  -4  -7 1145.61 119.553  30
   1   4  -7 980.984 102.706  18
  -1   4   7 779.226 121.555   9
  -1  -4   7 944.508 141.832   1
  -1   4   7 815.912 106.800  13
  -1  -4   7 1234.18 150.099  11
  -1   4   7 1061.34 116.125  26
  -1   4   7 1204.29 129.081  15
  -1  -4   7 1032.75 103.389  28
   1  -4  -7 1110.88 104.886  18
   1  -4  -7 737.011 111.285  10
  -1   4   7 1421.22 171.912   1
   1  -4  -7 744.087 131.617   9
  -1   4   7 1212.98 149.809   7
   1  -4  -7 637.814 119.005   6
  -1   4   6 10834.7 825.121   7
  -1  -4   6 11110.4 820.557   5
   1   4  -6 10102.6 788.950  27
  -1  -4   6 10741.1 822.673  11
   1   4  -6 11131.3 825.684   8
   1  -4  -6 10812.5 818.305   6
   1   4  -6 11027.2 793.876   9
  -1   4   6 11766.7 843.711   1
   1  -4  -6 11680.2 832.949   9
  -1   4   6 11910.8 823.888   9
   1  -4  -6 9900.29 789.717  30
  -1   4   5 8616.11 662.151   9
  -1  -4   5 8577.42 659.668   5
   1   4  -5 8329.26 638.390   9
  -1  -4   5 8982.52 664.598  11
  -1   4   5 9327.76 679.761   1
   1   4  -5 8297.34 661.678   8
  -1  -4   5 8759.79 660.913   6
  -1   4   5 9411.72 670.105   7
   1  -4  -5 9269.33 674.471   9
  -1   4   5 8325.67 664.531   8
  -1  -4   4 302.259 65.1342   6
   1   4  -4 462.599 68.9961   8
  -1  -4   4 566.815 81.8322   1
   1   4  -4 344.973 52.5975   9
   1  -4  -4 369.755 73.7120   9
  -1   4   4 452.418 74.6077   8
  -1   4   4 400.461 75.3596   7
  -1   4   4 316.772 68.6406   9
  -1  -4   4 352.065 63.7657   5
  -1  -4   4 511.337 60.3532  10
   1  -4  -3 16924.6 1137.32   7
  -1  -4   3 15871.8 1119.66  10
  -1   4   3 17323.8 1139.24   7
   1  -4  -3 15753.6 1139.73   9
  -1  -4   3 16462.7 1129.19   5
  -1  -4   3 15652.2 1133.25   1
  -1   4   3 14933.3 1133.87   9
  -1   4   3 14780.8 1128.94   8
   1   4  -3 14870.8 1113.72   9
   1  -4  -2 963.305 104.206   7
  -1   4   2 867.065 101.821   7
   1   4  -2 876.701 90.6270   5
  -1  -4   2 805.781 93.4185   1
  -1   4   2 841.123 92.8880   8
  -1   4   1 63134.7 3948.73   9
   1  -4  -1 49784.5 3942.95   7
  -1  -4   1 57230.5 3945.09   1
  -1   4   0 91.7899 32.3897   9
  -1  -4   0 123.331 41.3184   1
   1  -4   0 129.949 34.2597   9
  -1   4  -1 49495.2 3462.20   1
  -1  -4  -1 51461.2 3465.60   1
  -1   4  -1 48462.8 3452.65   9
  -1   4  -1 49032.1 3450.22   5
   1  -4   2 1676.71 127.985   5
  -1  -4  -2 1620.81 138.160   7
  -1  -4  -2 1199.19 141.176   1
  -1  -4  -2 1532.50 146.565   9
  -1   4  -3 31108.6 2096.73   8
   1  -4   3 30353.8 2094.85   5
  -1  -4  -3 28293.1 2102.19  11
   1   4   3 30523.2 2106.77   9
  -1  -4  -3 27749.1 2096.52   7
  -1   4  -3 30401.8 2076.25   9
   1  -4   3 29979.4 2082.31  10
   1   4   3 25296.3 2097.18   7
  -1  -4  -3 31149.7 2109.99   9
   1   4   4 95.4879 48.1390   7
  -1  -4  -4 232.256 63.1207  11
   1   4   4 56.8278 47.4673   8
   1   4   4 149.633 55.0605   9
   1  -4   4 125.485 43.8270   6
   1  -4   4 137.203 47.9191   5
  -1  -4  -4 148.255 55.1626   9
  -1   4  -4 104.738 24.7991   9
  -1   4  -4 106.481 47.7285   8
   1  -4   5 11116.6 812.424   5
   1   4   5 11762.4 827.033   8
   1  -4   5 9210.29 810.570  11
   1   4   5 9452.01 822.914   1
  -1  -4  -5 10538.2 817.148  11
   1   4   5 10557.7 812.760   7
   1  -4   5 11439.4 811.411   6
   1   4   5 11896.4 819.886   9
  -1  -4  -5 11498.4 824.707   9
  -1   4  -5 11532.2 817.526   8
  -1   4  -5 11262.6 783.200   9
   1  -4   5 10719.0 822.841   1
  -1   4  -6 8663.07 685.611  25
   1  -4   6 10279.8 735.080   1
   1  -4   6 9991.94 719.324   5
   1   4   6 9628.53 692.673  15
  -1  -4  -6 9557.58 711.433   6
   1   4   6 8847.78 723.210   8
   1   4   6 9461.11 737.571   1
   1   4   6 10111.5 721.234   7
  -1   4  -6 9667.40 693.159   4
   1  -4   6 9250.93 721.361  11
  -1   4  -6 8850.73 677.840   9
   1   4   6 10080.8 720.425   9
  -1  -4  -6 8665.18 719.593  11
  -1  -4  -6 9869.53 728.258   9
  -1  -4  -6 9518.48 694.920  30
  -1  -4  -7 3578.93 302.505   6
  -1  -4  -7 4139.64 325.292   9
   1   4   7 3044.11 279.560  15
  -1   4  -7 3417.65 283.450   4
   1   4   7 3568.37 309.165   7
  -1   4  -7 3342.20 276.813  25
   1   4   7 3366.00 278.598  26
   1  -4   7 3197.25 311.429  11
   1  -4   7 3416.21 320.981   1
   1   4   7 3429.40 328.844   1
   1   4   7 3586.40 305.842   9
  -1  -4  -7 3633.19 321.095  11
  -1  -4  -7 3442.54 285.671  30
  -1  -4  -7 3347.01 276.476  18
  -1   4  -8 4466.49 355.475  25
   1   4   8 3951.51 375.716   9
  -1  -4  -8 4401.71 344.132  25
   1   4   8 4673.35 366.532  15
  -1  -4  -8 4393.48 363.713  30
  -1  -4  -8 4353.35 353.792  18
  -1   4  -8 4470.55 363.764   4
   1   4   8 4608.14 358.141  26
  -1   4  -8 4433.16 353.503  18
  -1   4  -9 2536.07 227.121  25
  -1  -4  -9 2402.37 239.400  30
   1   4   9 2438.53 228.024  26
  -1   4  -9 2614.85 227.806  18
   1   4   9 2165.72 233.648  15
  -1  -4  -9 2548.58 225.031  18
   1  -4   9 2544.26 232.168  26
  -1   4 -10 2050.12 222.687  30
  -1  -4 -10 2045.82 229.831  30
  -1  -4 -10 1883.83 204.174  18
  -1   4 -10 2059.40 209.457  18
   1   4  10 2242.37 234.974  15
   1   4  10 2517.92 221.513  26
  -1   4 -10 1924.34 207.874  25
   1  -4  10 2742.11 230.140  26
  -1   4 -11 560.254 108.303  25
   1   4  11 606.221 110.690  26
  -1  -4 -11 405.273 97.0670  18
   1  -4  11 570.485 118.032  26
   1   4  11 809.704 155.039  15
  -1   4 -11 511.794 109.184  18
  -1   4 -11 438.483 121.657  30
   1  -4  12 6147.78 451.490  26
  -1  -4 -12 4625.70 418.255  18
  -1   4 -12 5642.76 434.186  25
  -1   4 -12 5185.70 445.619  30
   1   4  12 5005.46 434.109  26
   1  -4  12 5706.25 466.604  15
   1   4  12 5583.82 462.939  15
  -1   4 -12 5123.12 428.242  18
   1   4  13 1350.26 165.846  26
   1   4  13 1608.85 200.932  15
   1  -4  13 1686.81 207.293  15
   1  -4  13 1619.28 176.920  26
  -1   4 -13 1546.98 179.719  30
  -1   4 -13 1456.80 160.129  25
  -1   4 -13 1538.51 156.644  18
   1  -4  14 2657.91 246.444  15
  -1   4 -14 2593.00 235.591  23
   1  -4  14 2083.23 213.484  26
  -1  -4 -14 2461.66 232.843  23
   1   4  14 2523.86 243.038  15
   1   4  15 644.884 105.846  15
   1  -4  15 737.931 109.682  15
  -1   4 -15 807.448 104.541  23
  -1  -4 -15 839.922 105.857  23
  -1   4 -16 1428.43 114.775  23
   1   4  16 1070.29 118.163   3
  -1   5  16 700.050 79.8491   3
  -1   5  15 166.401 78.4352   3
  -1  -5  15 188.902 55.2307  26
  -1  -5  15 248.841 79.4937  15
   1   5 -15 305.818 76.5882  23
  -1   5  15 254.075 78.5311  15
   1  -5 -15 233.916 64.9393  23
  -1   5  14 592.981 125.050  15
   1  -5 -14 677.259 104.432  23
  -1  -5  14 323.402 112.143  15
  -1   5  14 358.985 85.2810  26
  -1  -5  14 638.787 102.131  26
   1   5 -13 815.036 132.600  30
  -1  -5  13 1873.11 201.311  15
  -1   5  13 1311.71 177.184  15
  -1   5  13 880.687 141.523  26
  -1  -5  13 1456.53 165.052  26
   1   5 -13 842.799 119.267  25
   1   5 -12 2247.79 235.069  30
   1   5 -12 1959.29 219.087  25
  -1  -5  12 2889.72 259.843  26
  -1   5  12 2588.73 276.056  15
  -1   5  12 2624.23 248.259  26
  -1   5  11 7151.62 570.551  26
   1   5 -11 6911.71 548.692  18
   1   5 -11 6827.02 560.125  30
   1   5 -11 6616.09 552.948  25
  -1   5  11 7909.92 590.108  15
  -1  -5  11 7706.04 580.402  26
  -1   5  10 624.631 124.760  26
   1   5 -10 736.332 140.959  27
   1   5 -10 740.353 124.286  30
   1   5 -10 434.584 95.3701  18
  -1  -5  10 537.044 89.8008  28
  -1   5  10 821.591 151.359  15
   1   5 -10 640.423 110.064  25
  -1  -5  10 702.531 134.146  26
  -1  -5   9 442.245 82.8740  28
   1   5  -9 614.726 94.4056  25
  -1   5   9 596.672 109.552  26
   1  -5  -9 608.431 88.4923  18
   1   5  -9 485.883 86.4619  18
  -1   5   9 758.307 129.543  15
   1   5  -9 503.829 111.969  27
  -1   5   8 1769.02 198.347   7
   1  -5  -8 1041.06 164.762   6
  -1   5   8 1615.30 164.595  26
   1  -5  -8 1512.70 164.430  30
  -1   5   8 1796.29 177.979  15
  -1  -5   8 1735.44 150.976  28
   1   5  -8 1242.19 145.035  18
   1  -5  -8 1610.05 147.455  18
   1   5  -8 1725.85 169.232  27
   1   5  -8 1368.03 151.102  25
  -1  -5   7 5560.70 481.544  11
  -1   5   7 5845.40 446.678  13
  -1   5   7 5948.24 500.020   1
   1   5  -7 5893.70 440.626  25
  -1  -5   7 6640.46 486.287   5
   1   5  -7 5505.71 434.608  18
  -1   5   7 5466.19 446.832  15
   1  -5  -7 5669.60 483.667  11
  -1   5   7 5630.01 472.642   9
   1  -5  -7 5835.90 435.721  18
   1  -5  -7 5738.37 489.452   9
  -1   5   7 5993.80 484.123   7
   1   5  -7 5351.37 444.601  27
  -1   5   7 5510.33 444.557  26
  -1  -5   7 5870.60 491.892   1
   1   5  -7 6320.82 488.639   8
   1  -5  -7 5813.31 447.377  30
  -1  -5   7 5714.00 435.020  28
   1  -5  -7 5668.19 472.981   6
  -1   5   6 21288.6 1528.82   7
  -1   5   6 21087.8 1492.65  26
   1  -5  -6 20081.6 1519.32   6
  -1   5   6 22458.8 1527.43   9
  -1  -5   6 20653.0 1519.40   5
   1   5  -6 21291.7 1525.39   8
  -1  -5   6 21039.9 1522.81   6
   1   5  -6 20506.2 1491.03  27
   1  -5  -6 22423.7 1539.53   9
   1   5  -6 20503.7 1487.81  25
  -1   5   6 21962.0 1544.70   1
  -1  -5   6 20335.4 1523.82  11
   1   5  -6 20330.2 1489.94  21
   1   5  -6 20273.8 1490.43   9
   1  -5  -6 20705.9 1495.06  30
  -1  -5   6 21135.6 1532.32   1
  -1   5   5 769.340 119.479   1
  -1   5   5 487.467 91.6961   8
  -1  -5   5 588.512 90.4072   5
  -1   5   5 697.810 106.205   7
  -1  -5   5 570.223 96.1375  11
   1  -5  -5 588.870 102.565   9
   1   5  -5 565.165 92.5142   8
   1   5  -5 386.177 64.3799   9
  -1  -5   5 627.185 101.360   1
  -1   5   5 647.337 102.164   9
  -1  -5   5 626.706 95.6434   6
  -1  -5   4 33552.1 2270.37   5
   1  -5  -4 32477.6 2283.80   9
  -1  -5   4 31808.6 2276.17   1
  -1   5   4 33261.3 2279.59   7
   1   5  -4 31529.7 2269.57   8
   1   5  -4 30769.8 2249.30   9
  -1   5   4 32156.4 2275.62   8
  -1  -5   4 31022.6 2254.86  10
  -1  -5   4 30716.9 2270.22   6
  -1   5   4 34091.3 2280.17   9
  -1   5   3 665.284 82.6846   8
  -1  -5   3 606.161 87.6001   1
  -1   5   3 616.987 86.9542   7
   1   5  -3 653.921 65.4862   9
  -1   5   3 588.677 91.7111   9
   1  -5  -3 626.066 87.4696   7
   1  -5  -2 2120.67 164.230   7
  -1   5   2 1551.89 148.699   8
   1   5  -2 1768.36 149.351   5
  -1  -5   2 1660.17 159.506   1
   1  -5  -1 65005.4 5305.55   7
  -1   5   1 84333.4 5311.18   9
  -1  -5   1 75934.2 5307.76   1
   1  -5  -1 79423.0 5310.43   9
  -1   5   0 1565.21 132.987   1
   1  -5   0 1446.33 128.074   9
  -1  -5   0 1512.33 137.525   1
  -1   5   0 1518.15 128.057   9
   1   5   0 1304.52 128.826   9
  -1   5  -1 72113.2 4942.76   1
  -1  -5  -1 70390.8 4945.61   1
  -1   5  -1 69411.4 4932.52   9
  -1   5  -1 71977.6 4927.27   5
   1   5   1 66671.1 4944.28   9
  -1  -5  -2 4010.36 342.538   1
  -1  -5  -2 4054.36 339.612   7
  -1   5  -2 4703.90 321.331   9
   1  -5   3 324.673 55.9228   5
  -1  -5  -3 526.758 75.0240   7
   1   5   3 392.522 75.5351   9
  -1   5  -3 415.009 39.6244   9
  -1  -5  -3 431.354 79.0850   9
  -1  -5  -3 453.834 78.4149  11
  -1   5  -3 445.261 63.2302   8
   1   5   4 41523.4 2911.07   8
   1   5   4 42200.1 2913.37   9
   1  -5   4 42070.1 2898.85   5
   1  -5   4 40468.1 2880.55  10
  -1   5  -4 40302.4 2871.54   9
  -1  -5  -4 42976.7 2917.55   9
  -1  -5  -4 39052.3 2907.72  11
  -1   5  -4 42343.0 2901.05   8
   1   5   5 1645.45 195.488   1
   1  -5   5 2131.59 186.463   6
   1   5   5 2029.69 194.754   8
   1   5   5 2102.63 193.843   9
   1   5   5 2079.09 189.075   7
   1  -5   5 1709.24 188.712  11
  -1  -5  -5 2140.75 202.184   9
  -1  -5  -5 1755.71 189.157  11
   1  -5   5 2037.63 195.967   1
   1  -5   5 2112.55 184.849   5
  -1   5  -5 1860.21 148.901   9
  -1   5  -5 1808.11 181.716   8
  -1  -5  -6 19705.1 1397.29  30
   1  -5   6 19760.5 1417.43   5
  -1   5  -6 19016.6 1388.74  25
  -1  -5  -6 18654.0 1423.64  11
   1   5   6 21003.3 1396.40  15
   1   5   6 21066.8 1427.73   9
   1   5   6 20114.4 1422.52   7
  -1  -5  -6 19403.4 1431.02   9
  -1  -5  -6 19406.6 1412.67   6
  -1   5  -6 19309.3 1387.18  18
   1  -5   6 19427.1 1432.13   1
  -1   5  -6 19606.7 1393.67   4
  -1   5  -6 18894.6 1388.10  14
   1   5   6 20944.1 1445.43   1
   1   5   6 20642.8 1435.07   8
   1  -5   6 20413.2 1418.24   6
  -1   5  -6 18188.9 1369.62   9
   1  -5   6 18807.1 1423.61  11
   1  -5   7 3909.61 355.156   5
   1   5   7 4378.65 364.725   7
  -1  -5  -7 4271.86 328.878  18
  -1   5  -7 4242.17 334.210   4
   1  -5   7 3900.20 364.615  11
  -1   5  -7 3826.71 333.104  27
  -1   5  -7 4119.42 325.358  18
   1   5   7 4215.19 359.818   9
  -1   5  -7 4233.97 329.286  25
   1   5   7 4335.87 383.857   1
  -1  -5  -7 4407.47 339.333  30
  -1  -5  -7 3266.37 354.377  11
   1   5   7 4261.94 330.076  26
   1   5   7 4406.02 337.381  15
  -1  -5  -7 3837.06 346.688   6
   1  -5   7 3820.70 370.587   1
  -1  -5  -8 3966.59 332.182  18
  -1   5  -8 4159.90 333.608  18
   1   5   8 3708.96 338.494  15
  -1   5  -8 4239.90 336.744  25
  -1  -5  -8 4252.05 346.408  30
   1   5   8 3942.18 334.548  26
  -1   5  -8 4769.75 348.807   4
   1   5   8 3998.02 364.417   9
  -1   5  -9 946.358 116.809  18
  -1   5  -9 885.552 120.226  25
   1   5   9 718.391 124.109  15
  -1  -5  -9 812.265 109.650  18
  -1  -5  -9 723.260 125.762  30
  -1   5  -9 883.548 129.237   4
   1   5   9 726.006 112.766  26
  -1   5 -10 1664.32 179.157  25
  -1  -5 -10 1459.13 166.283  18
  -1   5 -10 1659.09 175.022  18
   1  -5  10 1665.63 183.084  26
   1   5  10 1596.02 174.235  26
   1   5  10 1374.22 190.509  15
  -1   5 -11 10763.3 800.107  18
  -1   5 -11 10473.6 810.169  30
  -1   5 -11 11343.6 805.785  25
   1   5  11 10064.2 816.440  15
   1   5  11 10600.1 803.692  26
  -1  -5 -11 9670.22 790.602  18
   1  -5  11 11372.2 813.481  26
  -1   5 -12 5488.93 448.320  18
  -1  -5 -12 5234.84 441.485  18
   1  -5  12 6033.32 468.771  26
   1   5  12 5992.64 482.655  15
  -1   5 -12 5463.68 465.588  30
  -1   5 -12 5760.19 453.699  25
   1   5  12 5532.09 455.642  26
   1  -5  13 2880.59 276.545  15
   1  -5  13 2602.84 250.619  26
   1   5  13 2749.46 266.877  15
   1   5  13 2467.74 237.153  26
  -1   5 -13 2444.40 248.720  30
  -1   5 -13 2732.70 237.858  25
  -1   5 -13 2505.52 230.541  18
   1   5  14 108.816 93.5259  15
  -1   5 -14 237.278 89.4023  23
  -1   5 -14 137.777 56.6334  25
   1  -5  14 149.734 100.094  15
   1  -5  14 86.3614 69.0313  26
  -1  -5 -14 373.233 86.9777  23
  -1  -5 -15 569.425 79.6543  23
  -1   5 -15 550.785 83.7334  23
   1  -5  15 302.312 85.1323  15
   1   5  15 228.357 76.7151  15
   1   5  16 513.267 68.3686   3
  -1   6  15 451.665 91.0620   3
   1   6 -15 375.171 66.9357  23
  -1  -6  15 303.245 85.4097  15
   1  -6 -15 307.219 65.5884  23
  -1  -6  15 334.219 62.0901  26
  -1   6  15 399.431 84.9974  15
  -1  -6  14 289.309 105.207  15
   1  -6 -14 413.007 88.1456  23
  -1   6  14 41.0644 58.2227  26
  -1  -6  14 255.155 83.6115  26
  -1   6  14 299.098 115.195   3
  -1   6  14 298.919 103.615  15
  -1  -6  13 7014.39 542.568  26
  -1   6  13 7551.94 556.673  15
  -1   6  13 6513.24 530.111  26
  -1  -6  13 7541.58 559.031  15
   1   6 -13 5842.52 520.094  30
   1   6 -13 6721.19 518.677  25
  -1   6  12 2232.17 232.126  26
  -1  -6  12 2305.91 241.397  26
  -1   6  12 2323.51 255.722  15
   1   6 -12 2007.48 202.912  18
   1   6 -12 2266.47 225.180  30
   1   6 -12 2415.32 222.719  25
   1   6 -11 581.954 116.363  30
   1   6 -11 535.545 106.026  25
  -1   6  11 447.599 145.029  15
   1   6 -11 421.830 92.4750  18
  -1  -6  11 483.392 125.875  26
  -1   6  11 595.292 120.016  26
   1   6 -10 303.008 117.409  27
  -1   6  10 252.429 99.8003  26
  -1  -6  10 348.221 114.343  26
   1   6 -10 470.904 102.808  30
   1   6 -10 259.292 94.3927  25
  -1   6  10 330.654 130.535  15
   1   6 -10 325.154 82.3571  18
  -1  -6  10 277.260 75.8445  28
  -1   6   9 3020.26 295.902  15
   1   6  -9 3629.89 302.000  27
   1  -6  -9 3222.31 274.522  18
  -1  -6   9 3201.96 276.456  28
   1   6  -9 3547.99 281.650  18
  -1   6   9 3094.22 289.573  26
   1  -6  -8 3562.22 305.554  18
  -1   6   8 4232.08 334.492  15
  -1   6   8 4283.47 328.617  26
   1   6  -8 3743.77 315.924  25
  -1  -6   8 3976.42 309.687  28
   1   6  -8 3519.68 306.923  18
   1   6  -8 3681.12 320.290  27
   1   6  -7 2633.28 234.285  18
  -1   6   7 3018.81 251.523  15
   1  -6  -7 2820.70 234.433  18
  -1  -6   7 2951.15 235.835  28
   1   6  -7 2943.72 247.170  27
   1   6  -7 2217.79 261.018   8
  -1  -6   7 2948.86 282.681  11
   1   6  -7 3016.43 242.740  25
   1  -6  -7 2648.63 267.671   6
  -1   6   7 3023.44 278.826   9
   1  -6  -7 2804.41 285.068   9
  -1   6   7 3019.47 282.056   7
  -1   6   7 2712.15 289.091   1
  -1   6   7 3030.77 247.850  26
  -1  -6   6 2195.04 227.295   6
  -1  -6   6 2730.92 240.164  11
   1   6  -6 1877.98 188.590  18
  -1   6   6 3281.20 274.584   1
  -1   6   6 3399.02 217.453  26
   1   6  -6 2238.78 225.620   8
   1   6  -6 2224.36 198.080  25
   1   6  -6 2222.24 198.950  21
  -1  -6   6 2116.35 231.455   1
  -1   6   6 2369.65 230.728   9
  -1   6   6 3092.89 251.151   7
   1   6  -6 1760.45 187.611   9
   1   6  -6 2074.62 190.909  14
   1  -6  -6 2384.13 242.436   9
  -1   6   6 2353.08 205.582  13
   1   6  -6 2622.48 202.828  19
  -1  -6   5 43854.4 3222.47   1
  -1  -6   5 45147.1 3193.48  10
  -1   6   5 46846.8 3224.09   9
  -1   6   5 46837.2 3235.42   1
   1   6  -5 45511.5 3214.37   8
  -1  -6   5 45234.8 3216.83   6
  -1  -6   5 45245.2 3218.37  11
   1   6  -5 44606.8 3184.92   9
  -1   6   5 44291.9 3218.27   8
   1  -6  -5 47088.7 3233.81   9
  -1   6   5 44580.9 3222.99   7
   1   6  -4 69610.8 482.833   9
   1  -6  -4 77396.9 759.398   7
  -1  -6   4 78241.2 589.405  10
  -1   6   4 76586.4 733.894   8
  -1   6   4 79151.3 787.617   9
   1  -6  -4 76416.0 817.032   9
  -1  -6   4 73426.8 754.354   1
  -1   6   3 2219.85 199.304   8
   1   6  -3 2483.35 185.080   9
  -1  -6   3 2251.96 208.582   1
   1  -6  -3 2236.86 206.447   7
   1  -6  -2 2475.47 212.910   7
   1   6  -2 2496.04 197.360   5
  -1  -6   2 2347.74 212.184   1
  -1   6   2 2342.87 213.580   9
   1  -6  -1 207114. 14529.7   9
  -1   6   1 206605. 14529.1   9
  -1   6   1 208693. 14531.7   1
  -1  -6   1 208475. 14530.3   1
  -1   6   0 850.909 90.2554   9
   1   6   0 696.451 91.7345   9
  -1  -6   0 710.004 98.4199   1
  -1   6   0 829.135 96.1807   1
  -1   6  -1 261560. 17877.0   9
  -1  -6  -1 239645. 17888.1   1
   1   6   1 261638. 17890.7   9
  -1   6  -1 258002. 17886.6   1
  -1  -6  -2 3488.45 290.814   1
  -1  -6  -2 3529.26 284.433   7
  -1   6  -2 3569.43 265.319   9
  -1  -6  -3 1251.58 123.391   7
  -1   6  -3 1170.97 109.521   8
  -1  -6  -3 1310.06 130.509  11
   1   6   3 1056.83 126.368   9
  -1   6  -3 1069.86 89.9322   9
   1   6   4 92366.9 5995.43   9
  -1   6  -4 90244.7 5977.17   8
  -1  -6  -4 83656.6 5986.79  11
  -1  -6  -4 90094.3 5998.93   9
   1   6   4 88266.3 5988.39   8
   1  -6   4 88569.0 5974.28   5
  -1  -6  -4 87990.3 5983.84   7
   1  -6   4 87703.9 5959.20  10
  -1   6  -4 79434.7 5943.95   9
  -1  -6  -5 47296.8 2758.26   9
   1  -6   5 45158.9 2735.96   6
   1  -6   5 45291.9 2729.99   5
  -1  -6  -5 43807.4 2743.55  11
   1   6   5 41888.7 2751.90   1
   1   6   5 46904.1 2750.98   8
   1  -6   5 42126.2 2744.94   1
   1   6   5 47763.1 2750.93   9
   1  -6   5 42712.0 2740.72  11
  -1   6  -5 47178.2 2734.97   8
  -1  -6  -6 7333.31 580.510   9
   1   6   6 6336.71 531.041  26
  -1   6  -6 7481.04 534.453  18
  -1   6  -6 7623.35 535.364  14
  -1  -6  -6 7088.71 534.223  18
   1  -6   6 7309.81 560.997   5
  -1  -6  -6 7192.73 572.085  11
  -1   6  -6 7476.91 565.092   8
   1   6   6 7716.60 574.735   9
   1  -6   6 7577.23 564.843   6
   1   6   6 6637.46 537.075  15
   1   6   6 7649.62 578.616   8
   1  -6   6 7424.83 580.166   1
   1   6   6 5900.35 570.217   1
  -1  -6  -6 7496.37 542.690  30
   1  -6   6 6929.77 569.742  11
  -1   6  -6 6673.18 536.715   4
  -1   6  -6 7435.63 536.680  25
   1   6   7 3858.47 325.604  26
  -1  -6  -7 3987.32 350.715   6
  -1  -6  -7 4263.96 328.372  18
   1   6   7 4054.09 334.039  15
   1  -6   7 3913.24 353.934   5
   1   6   7 4355.48 376.338   8
  -1  -6  -7 4094.04 335.898  30
   1   6   7 3542.01 371.459   1
  -1   6  -7 3762.20 329.677   4
  -1   6  -7 4430.10 327.190  19
  -1   6  -7 3810.34 323.100  18
  -1   6  -7 4291.03 329.693  25
  -1   6  -7 4492.35 336.854  27
   1  -6   7 4411.45 373.698  11
   1   6   7 3976.32 359.612   9
  -1  -6  -8 5551.02 465.610  18
  -1   6  -8 6282.79 469.534  18
  -1   6  -8 6515.00 474.715  25
   1   6   8 5872.90 478.822  15
   1   6   8 5890.29 470.106  26
  -1   6  -8 5921.48 478.320   4
  -1   6  -8 6240.83 481.368  27
  -1   6  -9 1109.34 155.029  27
  -1   6  -9 1042.62 137.755  25
  -1   6  -9 891.950 152.410   4
   1   6   9 1102.17 138.844  26
  -1  -6  -9 812.040 120.686  18
  -1   6  -9 1120.79 134.293  18
   1   6   9 1194.00 162.465  15
  -1   6 -10 746.046 118.715  18
  -1   6 -10 990.785 158.808  27
   1   6  10 621.621 114.954  26
  -1  -6 -10 745.441 112.976  18
   1   6  10 803.624 140.754  15
   1  -6  10 817.987 136.624  26
  -1   6 -10 828.385 130.701  25
   1   6  11 187.135 83.8810  26
  -1   6 -11 171.654 85.7473  18
  -1   6 -11 181.194 102.778  30
  -1  -6 -11 142.919 75.0254  18
   1  -6  11 367.610 109.800  26
  -1   6 -11 337.548 100.233  25
   1   6  11 116.038 127.476  15
  -1   6 -12 624.196 124.581  25
   1  -6  12 988.236 143.850  26
  -1   6 -12 1103.60 149.619  30
   1   6  12 728.791 126.363  26
  -1   6 -12 636.177 115.978  18
   1   6  12 1033.28 170.014  15
  -1   6 -13 4637.45 390.407  18
   1   6  13 4765.23 420.111  15
   1  -6  13 5801.40 435.471  15
  -1   6 -13 4913.98 397.657  25
   1   6  13 4681.16 397.158  26
   1  -6  13 5271.30 414.565  26
  -1   6 -13 4821.79 405.635  30
   1  -6  14 568.745 118.476  15
  -1   6 -14 647.803 110.949  23
  -1  -6 -14 845.465 113.619  23
   1   6  14 661.555 120.787  15
  -1   6 -14 520.749 81.3527  25
   1  -6  14 560.087 94.9794  26
   1   6  15 649.619 101.811   3
   1  -6  15 605.217 100.657  15
   1   6  15 674.871 98.5888  15
  -1   6 -15 698.020 87.0137  23
  -1  -6 -15 646.218 85.3176  23
   1  -7 -15 235.295 54.9811  23
  -1   7  15 79.9845 66.5528  15
  -1   7  15 195.594 75.3982   3
  -1  -7  15 227.381 53.6635  26
  -1  -7  15 232.270 75.7692  15
  -1  -7  14 1625.21 168.875  26
  -1   7  14 1421.69 150.047  26
  -1  -7  14 1520.23 179.588  15
   1  -7 -14 1589.34 162.100  23
  -1   7  14 1754.96 184.765  15
  -1   7  14 1636.48 179.956   3
  -1   7  13 318.819 89.9859  26
  -1  -7  13 247.827 100.337  26
   1   7 -13 211.111 75.2821  25
  -1   7  13 256.230 115.658  15
   1   7 -13 167.768 78.2850  30
  -1  -7  13 338.686 133.285  15
  -1   7  13 395.630 126.888   3
  -1  -7  12 1100.34 163.334  26
   1   7 -12 789.199 132.182  30
  -1   7  12 845.752 170.870  15
   1   7 -12 600.757 105.007  18
   1   7 -12 972.416 132.328  25
  -1   7  12 966.058 145.649  26
  -1   7  11 2156.73 232.128  26
   1   7 -11 2168.88 221.133  25
   1   7 -11 2155.24 213.559  18
  -1  -7  11 2526.33 249.281  26
  -1   7  11 2185.00 250.839  15
   1   7 -11 2314.66 226.426  30
   1   7 -10 5963.14 479.085  18
  -1   7  10 6130.06 506.859  15
  -1   7  10 6039.50 494.895  26
   1   7 -10 5968.48 499.778  27
   1   7 -10 6676.82 491.670  25
  -1  -7  10 5842.62 473.501  28
   1   7  -9 9738.59 682.162  25
   1  -7  -9 8067.62 663.992  18
  -1  -7   9 8937.61 669.299  28
   1   7  -9 8974.58 687.278  27
  -1   7   9 8113.54 680.444  26
   1   7  -9 9606.31 675.625  18
  -1   7   9 9201.30 693.770  15
   1  -7  -8 1152.93 131.767  18
   1   7  -8 1503.68 142.563  18
  -1  -7   8 1286.86 136.935  28
  -1   7   8 1302.58 164.030  15
  -1   7   8 1221.48 152.383  26
   1   7  -8 1471.43 150.729  25
   1   7  -8 1405.56 159.343  27
   1   7  -7 794.710 100.419  25
  -1   7   7 796.087 123.887   9
   1  -7  -7 435.386 111.877   9
  -1   7   7 614.218 94.4879  26
   1   7  -7 697.047 90.2738  18
  -1   7   7 823.217 111.902  15
  -1  -7   7 706.442 89.1997  28
  -1  -7   7 708.035 115.267   6
   1  -7  -7 660.811 85.5298  18
   1  -7  -7 764.362 119.540   6
   1   7  -7 821.846 102.346  27
   1   7  -7 725.833 117.898   8
  -1   7   6 806.823 91.9313  26
   1   7  -6 581.792 76.2839  14
  -1  -7   6 800.453 112.175   6
   1   7  -6 783.486 109.689   8
   1   7  -6 581.695 81.0290  21
   1   7  -6 680.835 81.3739  18
   1   7  -6 639.620 72.1562   9
  -1  -7   6 587.632 76.2663  28
   1   7  -6 584.865 86.1257  19
  -1   7   6 716.527 110.829   8
  -1   7   6 540.957 119.335   1
   1  -7  -6 448.978 105.946   9
  -1  -7   6 747.109 121.307   1
   1   7  -6 636.505 86.1732  25
  -1  -7   6 737.266 111.584  11
   1  -7  -6 515.275 102.661  11
  -1   7   6 662.871 109.911   9
  -1   7   5 12602.8 912.609   1
  -1   7   5 12310.0 894.735   8
   1   7  -5 11507.7 860.158  25
   1  -7  -5 13028.9 914.199   9
  -1  -7   5 11257.7 895.787   1
  -1  -7   5 12657.4 895.543   6
   1   7  -5 11333.7 854.664   9
  -1  -7   5 11862.6 867.565  10
  -1  -7   5 12472.1 896.553  11
  -1   7   5 12704.3 902.361   9
   1   7  -5 11457.3 883.773   8
   1   7  -5 11521.1 861.495  21
   1   7  -4 4115.28 296.487   9
   1  -7  -4 3785.61 336.615   9
  -1  -7   4 3455.78 326.043   1
  -1   7   4 3783.52 320.469   8
  -1   7   4 3397.58 330.644   1
  -1   7   4 3972.34 332.333   9
  -1  -7   4 4267.04 309.123  10
   1  -7  -4 3697.26 326.803   7
  -1  -7   3 3509.00 320.278   1
  -1   7   3 4049.36 316.647   8
   1  -7  -3 3660.62 321.562   7
   1   7  -3 4235.34 312.227   5
   1   7  -3 4055.29 299.137   9
  -1  -7   2 1298.84 134.894   1
  -1   7   2 1103.98 127.625   9
   1  -7  -2 1199.63 130.383   7
   1   7  -2 1270.71 115.691   5
  -1  -7   1 158364. 11337.3   1
  -1   7   1 163665. 11335.8   9
   1  -7  -1 163475. 11336.6   9
  -1   7   0 9068.52 636.793   9
  -1   7   0 8807.59 641.314   1
  -1  -7   0 8020.32 640.686   1
   1   7   0 8576.31 637.956   9
  -1   7  -1 177713. 12108.0   9
  -1  -7  -1 166686. 12119.5   1
   1   7   1 172967. 12121.3   9
  -1  -7  -2 935.951 114.185   1
  -1   7  -2 827.551 85.7801   5
  -1  -7  -2 935.241 109.061   7
  -1   7  -2 995.021 88.8752   9
  -1  -7  -3 1808.76 147.521   7
  -1  -7  -3 1709.83 154.360   1
  -1   7  -3 1198.67 101.937   9
  -1   7  -3 1110.21 104.716   9
  -1  -7  -4 1670.53 151.699  11
  -1  -7  -4 1562.62 157.665   9
  -1  -7  -4 1789.58 149.245   7
  -1   7  -4 1038.97 93.3620   9
  -1   7  -4 1130.17 95.6524   9
  -1   7  -4 1047.76 121.418   8
   1   7   4 1419.66 150.879   9
   1  -7   4 1506.17 118.685  10
   1  -7   4 1398.49 151.097   1
   1   7   4 1083.73 133.285   8
  -1   7  -5 13644.8 1034.58   4
   1  -7   5 14797.9 1062.24   6
   1   7   5 16302.8 1080.88   9
   1  -7   5 12677.5 1064.93   1
   1   7   5 15645.2 1074.48   8
  -1   7  -5 14511.0 1054.57   8
  -1   7  -5 14512.7 1035.34  21
   1  -7   5 14865.8 1031.33  10
  -1  -7  -5 15510.6 1084.24   9
   1   7   5 12850.5 1074.32   1
  -1  -7  -5 13959.6 1066.76  11
  -1   7  -5 14248.9 1035.06  25
   1  -7   5 13744.2 1065.47  11
  -1  -7  -6 591.236 104.856  11
   1   7   6 793.915 128.223   1
   1   7   6 570.455 105.305   8
  -1   7  -6 825.682 94.2481   4
  -1   7  -6 618.164 86.1814  25
  -1   7  -6 677.208 100.368   8
  -1   7  -6 557.235 78.9758  14
  -1  -7  -6 556.011 78.9053  18
  -1   7  -6 694.463 84.8968  18
   1  -7   6 601.529 108.284  11
   1  -7   6 723.939 123.297   1
  -1   7  -6 671.466 85.4868  19
   1   7   6 646.763 90.6604  15
   1   7   6 667.168 109.035   9
   1   7   6 500.421 78.7234  26
   1   7   7 255.926 78.7779  15
   1  -7   7 191.826 50.3742  28
  -1   7  -7 285.310 71.7230  25
  -1  -7  -7 243.944 64.5737  18
   1   7   7 163.191 73.3730   9
   1   7   7 443.922 75.1226  26
  -1   7  -7 242.965 65.8346  18
  -1   7  -7 398.511 70.4445  19
  -1   7  -7 323.116 67.2463  14
  -1  -7  -7 262.484 76.0488   6
   1  -7   7 289.816 77.6883   6
  -1   7  -7 356.148 74.3343   4
   1   7   8 528.061 95.5406  26
  -1  -7  -8 442.270 89.2912  18
  -1   7  -8 488.580 89.3970  18
  -1   7  -8 516.954 101.035  25
  -1   7  -8 418.048 98.5428   4
   1   7   8 595.702 116.769  15
  -1   7  -8 619.291 116.189  27
  -1   7  -9 2486.69 245.894  18
   1   7   9 3417.53 263.596  26
  -1   7  -9 3233.50 276.452  27
   1   7   9 3534.51 281.188  15
  -1  -7  -9 2604.82 243.890  18
  -1   7  -9 2295.67 255.944   4
  -1   7  -9 2160.88 246.382  25
   1   7  10 3337.76 306.161  26
  -1   7 -10 3625.15 313.700  25
  -1  -7 -10 3257.70 297.731  18
   1   7  10 3808.07 331.747  15
  -1   7 -10 3187.53 302.048  18
  -1   7 -10 3897.60 333.530  27
   1   7  11 1344.31 186.896  15
  -1   7 -11 1611.62 208.928  27
  -1   7 -11 1435.79 181.916  30
  -1   7 -11 1387.56 167.801  18
  -1   7 -11 1641.29 182.573  25
   1   7  11 1417.84 171.085  26
   1  -7  11 1706.86 192.436  26
  -1  -7 -11 1413.64 160.588  18
   1   7  12 1778.78 226.947  15
   1   7  12 1920.73 203.500  26
  -1   7 -12 2172.04 204.581  18
  -1   7 -12 1999.63 219.791  30
  -1   7 -12 2159.62 215.139  25
   1  -7  12 2025.30 223.244  26
   1   7  13 932.380 149.937  15
  -1  -7 -13 1011.53 135.962  23
  -1   7 -13 701.331 109.160  18
   1  -7  13 1330.52 174.907  15
   1   7  13 740.962 113.845  26
  -1   7 -13 939.144 127.652  30
  -1   7 -13 795.684 118.887  25
   1  -7  13 937.768 134.456  26
  -1  -7 -14 515.590 94.9122  23
   1  -7  14 760.819 123.374  15
   1  -7  14 522.220 88.2276  26
  -1   7 -14 317.771 73.2221  25
   1   7  14 630.825 113.753  15
  -1   7 -14 646.336 97.6803  23
   1   7  15 502.491 97.5840   3
   1   7  15 598.617 88.7275  15
  -1  -7 -15 486.661 76.0600  23
   1  -7  15 548.216 97.1987  15
  -1   7 -15 689.380 81.9871  23
   1   8 -15 1051.65 98.8268  23
  -1  -8  15 860.096 94.5311  26
  -1   8  15 997.087 112.343  15
  -1   8  15 855.828 111.526   3
  -1  -8  15 875.851 115.288  15
   1   8 -14 273.702 81.8948  23
  -1   8  14 101.569 51.5656  26
   1  -8 -14 290.965 69.7754  23
  -1   8  14 167.754 89.3782  15
  -1   8  14 93.0874 84.2328   3
  -1  -8  14 82.5262 68.0839  26
   1   8 -14 131.540 52.1948  25
  -1  -8  14 184.749 98.4130  15
  -1   8  13 396.971 132.043  15
  -1   8  13 397.017 128.272   3
   1   8 -13 451.216 91.5160  30
   1   8 -13 433.539 90.5390  25
  -1  -8  13 720.172 143.133  15
  -1   8  13 340.689 90.4817  26
  -1  -8  13 586.106 121.159  26
  -1   8  12 6069.32 498.481  26
  -1   8  12 7135.54 524.933  15
   1   8 -12 5877.43 488.712  25
   1   8 -12 6452.85 495.175  30
   1   8 -12 5480.81 476.060  18
  -1  -8  12 6795.35 515.332  26
  -1   8  11 266.642 107.779  26
  -1   8  11 442.590 134.224  15
   1   8 -11 253.351 100.030  30
  -1  -8  11 383.015 127.900  26
   1   8 -11 198.078 93.1288  25
   1   8 -11 191.526 76.7565  18
   1   8 -10 3607.02 304.231  18
  -1  -8  10 3481.65 295.817  28
   1   8 -10 3532.17 324.990  27
  -1   8  10 3705.14 323.922  26
   1   8 -10 2712.07 299.770  25
  -1   8  10 4415.31 344.533  15
   1   8  -9 130.154 83.7691  25
  -1   8   9 232.063 93.1516  26
  -1   8   9 157.278 98.3886  15
   1  -8  -9 129.007 58.2990  18
   1   8  -9 297.262 102.203  27
  -1  -8   9 178.087 66.1646  28
   1   8  -9 209.354 75.0631  18
  -1  -8   8 1338.86 139.103  28
  -1   8   8 1547.18 160.014  26
   1   8  -8 1346.84 155.455  27
  -1   8   8 1682.90 174.415  15
   1   8  -8 1000.82 144.158  25
   1  -8  -8 1209.18 135.010  18
   1   8  -8 1096.86 134.006  18
  -1  -8   7 4863.58 437.532   6
   1   8  -7 5786.86 446.324   8
  -1   8   7 4820.76 410.828  15
  -1   8   7 4671.57 401.869  26
   1   8  -7 5118.99 403.617  27
   1  -8  -7 5291.42 439.582   6
   1   8  -7 5543.58 400.437  18
  -1  -8   7 5178.37 395.280  28
   1   8  -7 5516.17 400.290  14
   1   8  -7 5153.97 402.418  25
   1  -8  -7 4463.28 389.962  18
  -1  -8   6 363.153 61.5609  28
   1   8  -6 336.903 63.3482  18
   1   8  -6 406.674 67.7463  14
  -1   8   6 353.031 89.0887   9
  -1   8   6 407.949 87.1631   8
  -1  -8   6 420.156 95.0385  11
  -1  -8   6 320.388 80.1901   6
  -1   8   6 611.321 85.0560  26
   1  -8  -6 406.921 99.4380  11
   1  -8  -6 346.528 99.2665   9
   1   8  -6 492.007 75.7956  25
   1   8  -6 449.267 72.9159  21
  -1  -8   6 385.784 96.0965   1
   1   8  -6 470.786 78.0639  19
   1  -8  -6 412.497 64.3817  18
   1   8  -6 565.543 93.9680   8
  -1   8   6 408.691 106.705   1
   1  -8  -5 8670.21 627.543   9
   1  -8  -5 6213.92 592.711  11
  -1  -8   5 7591.75 601.707   6
  -1   8   5 7219.55 615.266   1
  -1  -8   5 7901.04 577.912  10
   1   8  -5 7879.45 574.534  19
   1   8  -5 7624.00 561.104   9
  -1   8   5 8746.36 618.103   9
  -1  -8   5 7531.99 602.716  11
   1   8  -5 8318.40 597.129   8
  -1   8   5 7007.84 569.245  26
  -1  -8   5 7576.51 609.469   1
  -1   8   5 8220.78 604.478   8
  -1   8   4 21063.8 1150.49   1
  -1   8   4 15126.4 1113.11   9
   1  -8  -4 18908.5 1129.09   7
  -1   8   4 14706.2 1098.70   8
  -1  -8   4 13074.6 1105.02   1
   1   8  -4 12738.6 1067.33   9
   1  -8  -4 17742.5 1130.73   9
   1   8  -3 1069.04 85.6457   5
   1  -8  -3 1342.36 120.152   7
  -1  -8   3 989.495 108.496   1
  -1   8   3 1098.45 92.0639   8
  -1   8   2 91644.9 6307.37   9
   1  -8  -2 90367.6 6309.41   9
   1  -8  -2 90653.8 6306.06   7
   1   8  -2 89103.8 6286.86   5
  -1  -8   2 86768.2 6306.38   1
  -1  -8   1 1923.65 183.780   1
  -1   8   1 1978.56 179.977   9
   1   8  -1 1864.80 170.263   9
  -1  -8   0 656.880 100.045   1
   1   8   0 737.272 94.1975   9
  -1   8   0 972.986 99.3444   9
  -1   8  -1 4461.11 331.924   9
  -1  -8  -1 3879.13 341.168   1
   1   8   1 4376.28 345.422   9
  -1   8  -2 105959. 7408.56   5
   1   8   2 109441. 7440.57   9
  -1  -8  -2 100019. 7435.18   1
  -1   8  -2 108765. 7412.80   9
  -1  -8  -2 102973. 7431.28   7
  -1  -8  -3 1383.39 154.070   7
  -1   8  -3 1512.53 125.763   9
  -1  -8  -3 1551.29 167.810   1
   1  -8   4 21079.1 1707.69   1
  -1   8  -4 23417.1 1659.95   9
   1   8   4 25082.2 1707.11   8
   1   8   4 26149.3 1720.76   9
  -1   8  -4 25870.2 1691.61   8
  -1  -8  -4 22368.0 1705.28  11
   1   8   4 20309.7 1708.69   1
  -1   8  -4 23905.4 1657.65   9
  -1  -8  -4 22962.2 1701.68   7
  -1   8  -5 4285.14 340.127  21
   1  -8   5 4291.06 375.102  11
  -1  -8  -5 4553.33 377.387  11
  -1   8  -5 4340.80 358.400   8
  -1   8  -5 3931.08 334.865  14
  -1   8  -5 4354.05 342.444   4
   1  -8   5 4541.19 338.703  10
   1  -8   5 4468.38 382.744   1
   1   8   5 4822.54 385.095   9
   1   8   5 4367.16 374.397   8
  -1   8  -5 4035.41 340.968  19
   1   8   5 5273.93 351.843  15
  -1   8  -5 4052.86 337.003  18
   1   8   5 5284.03 403.400   1
  -1   8  -6 727.036 90.6630  21
   1   8   6 702.071 87.5790  26
  -1   8  -6 587.819 84.5970  25
  -1   8  -6 792.511 105.957   8
   1   8   6 376.695 109.037   1
   1  -8   6 453.662 97.2437   6
   1   8   6 753.224 96.7845  15
  -1  -8  -6 589.215 115.359  11
   1  -8   6 670.150 114.001  11
  -1   8  -6 565.792 82.2737  14
   1   8   6 708.205 116.366   9
  -1   8  -6 614.219 87.2852  19
   1   8   6 722.374 113.430   8
  -1  -8  -6 669.920 86.4689  18
   1  -8   6 771.139 79.1893  28
  -1   8  -6 634.191 83.1503  18
   1  -8   6 608.014 109.768   1
  -1   8  -6 668.460 92.0104   4
  -1   8  -7 2612.23 223.224   4
  -1   8  -7 2144.95 208.290  14
   1  -8   7 2624.76 247.524   6
   1   8   7 2629.42 217.431  26
  -1  -8  -7 2259.27 233.317   6
  -1   8  -7 1929.27 211.983  25
  -1  -8  -7 2381.00 210.953  18
  -1   8  -7 2487.68 216.427  19
   1   8   7 2933.67 233.411  15
   1  -8   7 2129.80 198.116  28
  -1   8  -7 2367.28 211.577  18
  -1   8  -8 4174.65 338.266  25
  -1   8  -8 4355.30 344.982   4
   1   8   8 3626.76 340.012  15
   1   8   8 3711.36 331.774  26
  -1   8  -8 3953.74 341.028  27
  -1   8  -8 4147.31 332.672  18
  -1  -8  -8 4042.63 330.512  18
  -1  -8  -9 196.155 72.3703  18
  -1   8  -9 176.148 80.7879  18
  -1   8  -9 177.301 111.237  27
  -1   8  -9 142.102 92.6566  25
   1   8   9 153.061 77.7129  26
  -1   8  -9 70.3768 91.2356   4
   1   8   9 113.299 97.4521  15
  -1  -8 -10 8766.87 673.215  18
  -1   8 -10 9419.55 685.564  25
  -1   8 -10 9484.75 697.729  27
   1   8  10 7910.69 675.490  26
  -1   8 -10 9539.98 700.018   4
  -1   8 -10 8531.62 676.132  18
   1   8  10 8488.60 692.950  15
  -1   8 -11 529.626 126.634  30
   1   8  11 639.866 115.534  26
  -1  -8 -11 415.005 89.3364  18
   1  -8  11 454.713 125.018  26
  -1   8 -11 597.743 119.860  25
   1   8  11 446.902 139.839  15
  -1   8 -11 559.780 155.906  27
  -1   8 -11 810.363 119.310  18
   1   8  12 4975.64 440.166  26
  -1   8 -12 5546.00 450.679  25
  -1   8 -12 5246.08 439.402  18
  -1   8 -12 5997.66 458.893  30
   1  -8  12 5957.59 464.822  26
   1   8  12 5430.61 465.727  15
  -1   8 -13 1592.93 166.318  25
   1  -8  13 1798.80 202.018  15
  -1   8 -13 1392.95 151.216  18
   1   8  13 1275.75 175.375  15
   1  -8  13 1453.49 170.338  26
  -1  -8 -13 1791.74 173.429  23
  -1   8 -13 1609.10 169.274  30
   1   8  13 1200.76 147.175  26
  -1   8 -14 34.3489 51.0064  25
  -1   8 -14 87.2149 63.6403  23
   1  -8  14 69.1586 82.7129  15
  -1   8 -14 63.0615 54.1806  30
  -1  -8 -14 128.571 62.8078  23
   1   8  14 65.2802 79.9948  15
   1  -8  14 99.5260 61.0218  26
   1  -8  15 472.476 83.3808  15
   1   8  15 209.617 75.5517   3
  -1   8 -15 549.022 64.0681  23
  -1  -8 -15 299.285 54.3472  23
   1   8  15 202.613 63.6534  15
  -1   9  15 470.209 80.0886  15
   1   9 -15 404.074 59.1017  23
  -1  -9  15 672.844 89.0025  15
  -1   9  15 445.209 80.5500   3
   1   9 -14 117.746 58.9087  23
   1   9 -14 39.4772 46.3501  25
   1  -9 -14 154.307 57.2833  23
  -1   9  14-16.1487 83.2091   3
  -1  -9  14 93.2683 86.6102  15
  -1  -9  14 218.635 78.2759  26
  -1   9  14 31.9137 74.9127  15
   1  -9 -13 680.949 98.3188  23
  -1  -9  13 517.538 117.051  26
   1   9 -13 383.089 84.9542  30
   1   9 -13 483.687 92.4654  25
  -1   9  13 609.150 132.149  15
  -1   9  13 427.297 129.192   3
  -1   9  13 431.889 95.3570  26
  -1   9  12 5078.35 417.657  26
  -1  -9  12 5512.31 433.174  26
  -1   9  12 5284.37 438.794   3
   1   9 -12 4812.61 408.945  25
   1   9 -12 4511.46 395.609  18
  -1   9  12 5487.19 443.409  15
   1   9 -12 4834.31 408.069  30
  -1   9  11 4924.05 437.264  15
   1   9 -11 5192.71 416.245  30
  -1  -9  11 5455.18 437.002  26
   1   9 -11 5249.19 435.715  27
   1   9 -11 4851.75 405.397  18
  -1   9  11 4489.86 416.401  26
   1   9 -11 4999.70 417.012  25
  -1  -9  10 5208.80 438.435  28
  -1   9  10 5502.75 472.532  15
   1   9 -10 5998.39 471.408  27
   1   9 -10 5663.40 456.197  25
  -1   9  10 5818.67 464.260  26
   1   9 -10 5364.89 444.744  18
   1  -9  -9 315.150 70.7514  18
   1   9  -9 253.298 92.5958  25
   1   9  -9 241.471 79.7158  18
  -1   9   9 288.457 99.1243  26
  -1  -9   9 360.939 73.4771  28
  -1   9   9 356.508 120.687  15
   1   9  -9 302.300 114.309  27
   1   9  -8 15078.7 1108.20  18
   1  -9  -8 13836.8 1100.53  18
  -1  -9   8 15575.3 1106.26  28
  -1   9   8 15772.5 1128.12  15
  -1   9   8 14615.1 1117.56  26
   1   9  -8 15520.9 1118.73  27
   1   9  -8 16307.9 1117.70  25
   1   9  -7 961.788 114.195  19
   1   9  -7 786.523 99.3215  18
   1   9  -7 686.015 96.1087  14
   1   9  -7 704.192 114.668   8
  -1   9   7 724.135 108.637  26
   1   9  -7 817.388 108.756  25
  -1  -9   7 654.009 93.8269  28
   1  -9  -7 795.179 98.9228  18
   1   9  -7 775.467 109.745  21
  -1   9   7 934.540 121.957  15
  -1  -9   6 10197.0 790.165  11
   1   9  -6 9716.75 740.343  18
   1   9  -6 10056.1 745.656  25
  -1   9   6 10801.5 788.443   8
  -1  -9   6 9927.17 738.711  28
   1   9  -6 11716.8 756.726  19
  -1   9   6 10295.9 793.383   9
  -1  -9   6 9430.71 791.503   1
  -1   9   6 11130.4 754.178  26
   1  -9  -6 8671.07 778.676  11
   1  -9  -6 9967.29 803.462   9
   1   9  -6 9872.83 738.826  14
  -1   9   6 10484.2 810.188   1
   1  -9  -6 9502.23 738.204  18
   1   9  -6 9736.07 772.630   8
  -1  -9   6 9830.83 782.320   6
  -1  -9   5 5850.12 426.115  10
   1  -9  -5 5300.93 462.269   9
   1   9  -5 5625.37 421.679  19
   1   9  -5 5351.22 403.920   9
  -1  -9   5 5490.66 452.498  11
   1  -9  -5 4552.13 443.530  11
   1   9  -5 5357.92 407.965  14
   1   9  -5 5546.95 411.059  18
  -1   9   5 6095.38 464.744   9
  -1   9   5 5465.03 444.925   8
   1   9  -5 5322.70 434.572   8
  -1   9   5 5460.56 468.106   1
  -1  -9   5 5180.08 408.081  28
   1  -9  -5 5624.33 453.312   7
  -1   9   5 5117.47 415.205  26
  -1  -9   5 5336.91 448.497   6
  -1  -9   5 5426.99 459.356   1
  -1   9   4 13969.3 1032.71   1
   1  -9  -4 14720.2 1022.96   7
   1  -9  -4 14150.4 1033.33   9
  -1  -9   4 13333.2 1022.35   1
   1   9  -4 13243.6 981.311  21
   1   9  -4 13362.3 977.372   9
  -1   9   4 13479.5 1006.30   8
   1   9  -3 6888.99 515.605   5
  -1   9   3 6798.38 542.882   1
   1  -9  -3 6856.05 537.324   7
  -1   9   3 7425.71 545.712   9
  -1   9   3 6677.73 519.513   8
  -1  -9   3 6305.77 535.509   1
  -1   9   2 17615.3 383.641   9
   1   9  -2 16561.6 288.371   5
  -1  -9   2 14666.0 356.335   1
   1   9  -2 15691.5 300.982   9
   1  -9  -2 14911.2 351.760   7
   1  -9  -2 16584.8 376.594   9
  -1   9   1 24136.8 1724.10   9
   1   9  -1 23520.7 1715.70   9
  -1  -9   1 24424.6 1729.58   1
  -1  -9   0 1312.62 157.696   1
  -1   9   0 1772.17 156.197   9
   1   9   0 1595.23 155.990   9
   1   9   1 28090.2 2089.99   9
  -1   9  -1 30175.8 2078.50   9
  -1  -9  -1 29130.3 2093.60   1
  -1  -9  -2 7689.09 253.061   7
  -1   9  -2 6387.92 181.890   9
  -1   9  -2 5808.08 150.857   5
  -1  -9  -2 7478.90 259.310   1
   1   9   2 6578.21 244.786   9
  -1   9  -3 5572.59 408.107   9
   1  -9   3 4510.54 435.914   1
  -1  -9  -3 5798.61 443.409   7
  -1  -9  -3 6077.22 452.045   1
   1   9   4 21084.0 1356.01   9
  -1  -9  -4 17815.5 1337.14  11
   1   9   4 16082.9 1343.33   1
  -1   9  -4 18140.1 1284.67   9
   1  -9   4 17336.7 1341.82   1
  -1   9  -4 19073.3 1315.90   8
   1   9   4 19020.4 1334.61   8
  -1  -9  -4 18637.4 1335.34   7
  -1   9  -4 17904.5 1287.18   9
  -1   9  -5 4131.55 343.985   8
   1  -9   5 4089.33 327.531  10
   1   9   5 4771.26 380.227   9
  -1   9  -5 4088.75 328.321  21
   1   9   5 3927.04 327.598  26
   1   9   5 4537.72 336.499  15
  -1  -9  -5 4328.35 361.808   7
  -1  -9  -5 4045.15 364.502  11
  -1   9  -5 4039.61 325.312  14
  -1   9  -5 3738.47 324.106  18
  -1  -9  -5 4152.88 328.578  18
  -1   9  -5 4287.19 334.316  19
   1   9   5 4303.70 362.837   8
   1  -9   5 3893.79 370.116   1
   1  -9   5 4630.75 372.221  11
   1   9   5 5104.48 394.012   1
  -1   9  -5 4210.16 331.011   4
   1   9   6 13164.6 1005.73   8
  -1   9  -6 13763.9 967.713  19
  -1   9  -6 13058.9 984.668   8
  -1   9  -6 13075.5 963.155  21
   1   9   6 12966.0 963.052  26
   1  -9   6 13842.3 1001.57   6
  -1  -9  -6 12679.1 960.714  18
   1  -9   6 12034.1 1007.99   1
   1   9   6 14230.4 1017.50   9
   1   9   6 12090.6 1016.49   1
   1  -9   6 13627.3 953.978  28
  -1   9  -6 13059.0 959.969  14
   1  -9   6 13762.2 1012.01  11
  -1   9  -6 13590.2 966.323   4
  -1   9  -6 13600.9 961.569  18
  -1  -9  -6 11468.5 996.837  11
   1   9   6 13230.2 969.042  15
  -1   9  -7 406.853 83.4515  18
  -1  -9  -7 393.725 73.9476  18
   1   9   7 523.251 93.8924  15
  -1   9  -7 459.930 81.0515  14
  -1   9  -7 340.330 85.0248   4
   1  -9   7 291.607 86.0070   6
  -1   9  -7 331.951 85.2459  25
  -1   9  -7 419.027 84.8629  19
   1  -9   7 466.509 67.6837  28
   1   9   7 355.938 79.3262  26
  -1   9  -8 7724.80 619.452   4
  -1   9  -8 7972.66 612.634  18
   1   9   8 8330.30 616.175  26
  -1  -9  -8 7819.92 609.563  18
   1   9   8 9337.45 634.468  15
  -1   9  -8 7501.04 613.717  25
   1  -9   8 7755.89 598.282  28
  -1   9  -8 7925.41 622.028  27
  -1   9  -9 495.037 122.270   4
  -1   9  -9 562.471 108.907  18
  -1  -9  -9 442.956 91.8749  18
  -1   9  -9 663.238 122.059  27
  -1   9  -9 516.064 116.869  25
   1   9   9 796.034 130.293  15
   1   9   9 388.477 90.9199  26
  -1  -9 -10 6781.53 572.930  18
   1   9  10 6681.58 579.524  26
  -1   9 -10 7409.74 600.623   4
  -1   9 -10 7826.69 600.745  27
   1   9  10 8335.70 607.717  15
  -1   9 -10 7942.77 593.232  25
  -1   9 -10 7651.54 584.287  18
  -1   9 -11 3177.19 312.876  27
   1  -9  11 3477.80 308.387  26
   1   9  11 2811.38 282.445  26
   1   9  11 3977.54 326.690  15
  -1   9 -11 3285.90 297.786  25
  -1   9 -11 2961.15 285.434  18
  -1   9 -12 5898.26 469.115  25
   1   9  12 6728.42 493.859  15
   1   9  12 5121.72 456.508  26
  -1   9 -12 5471.33 468.029  30
   1  -9  12 5748.53 477.078  26
  -1  -9 -12 6044.51 464.692  23
  -1   9 -12 5696.13 460.341  18
  -1   9 -13 123.341 78.4523  30
  -1  -9 -13 286.708 77.9838  23
  -1   9 -13 200.360 88.7967  23
   1  -9  13 178.122 88.5138  26
  -1   9 -13 164.582 80.5867  25
   1   9  13 257.151 108.763  15
  -1   9 -13 160.729 61.7832  18
  -1   9 -14 17.4178 51.2078  30
   1   9  14 61.5963 72.8237  15
  -1  -9 -14 56.9225 51.3590  23
  -1   9 -14 27.7824 52.5784  25
  -1   9 -14-5.98356 48.2941  23
   1  -9  14 58.1791 86.5339  15
   1  -9  14 57.0716 56.8856  26
   1   9  15 1703.84 151.184   3
  -1   9 -15 1395.94 126.075  23
   1  -9  15 1623.71 150.829  15
   1   9  15 1463.73 141.459  15
  -1 -10  15 221.562 67.7136  15
  -1  10  15 134.544 54.1112   3
  -1  10  15 112.763 51.8244  15
  -1 -10  14 203.628 92.9986  15
   1  10 -14 140.190 51.3216  25
   1  10 -14 234.429 59.1738  23
  -1 -10  14 240.826 71.7288  26
   1 -10 -14 138.041 47.6637  23
  -1  10  14 122.320 86.7811   3
  -1  10  14 173.678 82.6808  15
  -1  10  13 275.249 109.771   3
   1 -10 -13 370.751 76.3923  23
   1  10 -13 370.671 84.9172  25
  -1  10  13 200.144 75.3008  26
   1  10 -13 310.239 75.5554  30
  -1 -10  13 382.200 106.216  26
  -1  10  13 567.485 120.200  15
  -1  10  12 1101.18 188.333   3
  -1 -10  12 1501.01 181.027  26
  -1  10  12 1311.79 159.165  26
  -1  10  12 1381.64 189.816  15
   1  10 -12 1197.32 140.406  18
   1  10 -12 1096.02 144.976  30
   1  10 -12 1402.93 158.367  25
  -1  10  11 4061.72 368.198  26
   1  10 -11 4571.37 373.835  25
   1  10 -11 3694.16 348.755  18
  -1  10  11 4450.26 393.008   3
   1  10 -11 4120.15 359.232  30
   1  10 -11 4307.99 378.526  27
  -1 -10  11 4538.31 386.139  26
  -1  10  11 4855.79 398.492  15
   1  10 -10 3497.69 309.381  25
   1  10 -10 3601.71 322.196  27
  -1  10  10 3027.28 304.665  26
  -1 -10  10 2881.99 284.768  28
  -1  10  10 4599.54 347.207   3
   1  10 -10 3061.68 291.914  18
  -1  10  10 4097.52 339.285  15
   1  10  -9 772.624 142.261  25
  -1 -10   9 969.115 125.834  28
  -1  10   9 1155.32 151.460  26
   1  10  -9 1219.32 161.631  27
   1  10  -9 949.867 134.339  18
  -1  10   9 1192.32 168.968  15
  -1 -10   8 29.5080 62.1733  28
   1  10  -8 44.0598 83.9244  27
  -1  10   8 187.051 88.6044  26
  -1  10   8 151.486 102.164  15
   1  10  -8 120.983 85.9164  25
   1  10  -8 61.3782 65.8621  18
   1  10  -7 256.297 71.6469  14
   1  10  -7 390.147 89.2036  19
  -1  10   7 293.211 85.6455  26
  -1 -10   7 290.643 68.6111  28
  -1  10   7 537.431 109.914  15
   1  10  -7 427.297 77.0608  18
   1  10  -7 177.840 78.1400  25
  -1  10   6 3455.16 318.713  26
   1  10  -6 4208.95 347.662   8
  -1  10   6 3443.69 321.835  15
  -1 -10   6 3993.59 313.496  28
  -1  10   6 4213.97 356.673   8
   1  10  -6 4132.34 327.564  19
   1  10  -6 3999.74 315.253  18
  -1 -10   6 3595.69 350.328   6
   1  10  -6 4134.37 314.064  14
   1  10  -6 4003.99 321.706  25
  -1  10   5 2201.71 168.011   3
   1 -10  -5 1643.62 197.728   9
   1  10  -5 1154.53 153.435   8
  -1 -10   5 1659.05 190.912   1
  -1  10   5 1584.71 173.204   8
   1 -10  -5 1950.78 194.344   7
  -1 -10   5 1508.86 143.702  28
   1  10  -5 1361.61 154.419  19
  -1  10   5 1663.65 192.717   9
   1  10  -5 1306.28 141.850  18
  -1 -10   5 1594.04 156.684  10
   1  10  -5 1561.94 152.095  21
   1 -10  -5 1601.45 184.272  11
  -1  10   5 2418.20 226.308   1
   1  10  -5 1303.88 139.160  14
  -1  10   5 1780.89 156.825  26
  -1 -10   4 48748.1 3580.75   1
   1  10  -4 49140.3 3530.72   9
   1  10  -4 53705.3 3544.92  19
   1 -10  -4 51800.3 3577.54   7
  -1  10   4 48444.7 3538.00  26
  -1  10   4 54361.1 3594.99   1
   1  10  -4 52521.8 3536.86  21
   1  10  -4 51231.1 3534.34  18
   1 -10  -4 44604.2 3565.91  11
  -1  10   4 50555.6 3561.50   8
  -1  10   4 50618.7 3541.17   3
   1  10  -4 47322.1 3536.02   9
   1  10  -3 653.992 93.3550   5
   1 -10  -3 921.307 128.752   9
   1  10  -3 614.208 90.9923   9
  -1 -10   3 811.273 126.593   1
  -1  10   3 1152.23 142.122   1
   1 -10  -3 1085.90 133.431   7
  -1  10   3 925.860 129.784   9
  -1  10   3 663.212 100.182   8
  -1  10   2 37091.2 2562.67   9
  -1  10   2 36122.5 2566.35   1
   1  10  -2 36195.0 2535.76   5
  -1 -10   2 34928.8 2562.99   1
   1  10  -2 35861.5 2543.13   9
   1 -10  -2 34323.1 2557.92   7
  -1  10   1 3695.44 181.112   9
  -1 -10   1 3815.18 194.632   1
   1  10  -1 3906.22 173.240   9
  -1 -10   0-9.05521 59.0080   1
  -1  10   0-52.1658 35.0900   1
   1  10   0 80.1177 54.9190   9
  -1  10   0 59.5569 57.0526   9
  -1  10  -1 5293.00 189.821   9
  -1 -10  -1 4956.48 221.719   1
   1  10   1 5071.80 214.767   9
  -1 -10  -2 31966.3 2250.38   7
  -1  10  -2 31913.4 2248.59   1
   1  10   2 32072.5 2254.34   9
  -1  10  -2 32805.6 2226.36   9
  -1  10  -2 29352.8 2212.99   5
  -1 -10  -2 32065.9 2254.78   1
   1 -10   3 1768.56 202.648   1
   1  10   3 2109.15 206.685   9
  -1 -10  -3 1859.81 202.479   1
  -1  10  -3 1876.12 164.267   9
  -1 -10  -3 1888.60 196.598   7
  -1  10  -4 44087.6 3120.67  21
  -1  10  -4 46259.2 3129.24  19
   1  10   4 44070.6 3172.30   1
   1  10   4 45993.5 3127.14   3
   1  10   4 44535.9 3150.92   8
   1  10   4 47396.7 3127.48  15
   1 -10   4 45631.9 3170.49   1
  -1  10  -4 40465.8 3103.55   9
  -1 -10  -4 48456.9 3162.69   7
  -1 -10  -4 45415.9 3161.76  11
  -1  10  -4 42196.7 3101.05   9
  -1  10  -4 44338.6 3121.35   2
  -1  10  -4 45778.1 3121.08  18
  -1  10  -4 46127.1 3131.51   8
  -1 -10  -5 4190.69 340.579  18
  -1  10  -5 4851.28 348.388   4
   1  10   5 4162.26 389.682   1
   1 -10   5 3781.26 376.953   1
  -1  10  -5 4097.20 340.465  25
  -1 -10  -5 3649.25 365.027   7
   1 -10   5 4312.07 333.695  28
  -1  10  -5 4875.01 345.014  21
  -1 -10  -5 3923.66 374.323  11
  -1  10  -5 4640.41 342.320  18
   1  10   5 3862.88 337.964  26
  -1  10  -5 4186.87 336.791  14
   1  10   5 4300.38 345.988  15
  -1  10  -5 4515.94 348.939  19
   1 -10   5 4544.47 343.942  10
  -1  10  -5 4513.96 358.453   8
   1  10   5 4984.00 396.475   9
   1  10   5 4199.54 371.833   8
  -1  10  -6 963.785 124.352  18
   1  10   6 1080.39 152.462   8
  -1  10  -6 791.686 116.026  14
  -1  10  -6 996.699 132.220   8
   1  10   6 1512.99 135.244  26
   1 -10   6 1218.07 155.393   6
  -1  10  -6 1011.98 127.571   4
   1  10   6 1606.53 146.825  15
   1 -10   6 1010.86 115.106  28
  -1 -10  -6 1380.05 132.585  18
  -1  10  -6 1547.62 141.574  19
  -1  10  -6 995.734 121.934  21
  -1  10  -7 1133.82 126.852  14
  -1  10  -7 746.188 123.155   4
  -1  10  -7 1126.22 131.199  25
   1  10   7 1028.93 121.797  26
  -1  10  -7 1109.77 132.170  19
  -1 -10  -7 826.536 115.098  18
   1 -10   7 969.293 109.987  28
   1  10   7 1076.36 136.770  15
  -1  10  -8 170.517 93.8755   4
  -1  10  -8 200.583 87.3393  25
   1  10   8 147.964 71.6711  26
  -1  10  -8 154.635 81.2548  18
   1 -10   8 179.398 61.7338  28
  -1  10  -8 209.528 90.7500  27
  -1 -10  -8 152.997 69.4789  18
   1  10   8 187.854 95.1692  15
  -1  10  -9 3114.82 287.029  25
  -1 -10  -9 2623.91 263.821  18
   1  10   9 3103.59 294.908  15
  -1  10  -9 3226.07 293.403  27
  -1  10  -9 3428.63 283.368  18
  -1  10  -9 3397.19 298.231   4
   1  10   9 2838.37 274.298  26
  -1  10 -10 6778.35 518.925  18
  -1  10 -10 6435.58 532.850  27
  -1  10 -10 6757.75 538.442   4
   1  10  10 5984.29 515.537  26
   1  10  10 6211.57 532.366  15
  -1  10 -10 6790.77 527.417  25
   1 -10  11 4069.99 359.217  26
  -1  10 -11 3885.31 339.458  18
  -1  10 -11 4011.07 352.215  25
  -1  10 -11 4386.02 368.004  27
   1  10  11 3726.03 358.265  15
   1  10  11 3604.53 335.517  26
   1 -10  12 900.855 136.637  26
  -1 -10 -12 1146.94 128.577  23
   1  10  12 777.527 145.145  15
  -1  10 -12 667.366 122.418  30
  -1  10 -12 538.812 118.733  25
   1  10  12 461.581 96.6614  26
  -1  10 -12 409.401 107.414  18
   1 -10  13 302.691 89.8209  26
  -1 -10 -13 418.135 79.7083  23
   1  10  13 247.987 103.599  15
  -1  10 -13 505.834 85.3777  23
  -1  10 -13 188.109 67.5077  18
  -1  10 -13 61.8668 62.1810  30
  -1  10 -13 223.693 82.4760  25
   1 -10  14 47.4434 53.2806  26
  -1  10 -14 54.0131 52.5640  25
  -1 -10 -14 154.165 47.7144  23
   1 -10  14 199.713 92.1269  15
  -1  10 -14 156.948 53.3282  30
   1  10  14 167.644 83.8495  15
  -1  10 -14 165.035 50.7327  23
   1  10  15 358.493 62.5829  15
   1 -10  15 347.564 68.0578  15
   1  10  15 300.794 66.5698   3
  -1  11  15 513.351 72.6272   3
  -1 -11  15 520.630 75.7748  15
  -1  11  15 469.667 68.1676  15
   1  11 -14 242.012 55.3504  25
  -1  11  14 221.260 79.3643   3
  -1  11  14 197.188 76.3205  15
  -1 -11  14 138.599 84.1373  15
  -1 -11  14 238.906 69.9664  26
   1  11 -13 185.323 70.2654  25
   1  11 -13 80.4189 56.0259  30
  -1  11  13 195.956 104.668  15
  -1 -11  13 108.121 89.9505  26
  -1  11  13-35.7653 56.7177  26
   1  11 -13 79.1559 55.2660  23
   1 -11 -13 65.9424 51.8659  23
  -1  11  13 141.324 99.4277   3
  -1  11  12 612.510 117.245  26
   1  11 -12 667.001 119.334  25
   1 -11 -12 795.285 110.023  23
  -1  11  12 888.075 158.499   3
  -1  11  12 852.348 150.198  15
  -1 -11  12 901.714 149.297  26
   1  11 -12 859.006 113.003  30
   1  11 -12 391.551 94.6680  18
   1  11 -11 593.104 107.899  18
  -1  11  11 635.175 150.552   3
   1  11 -11 615.789 107.661  30
   1  11 -11 496.358 137.002  27
  -1 -11  11 600.141 143.284  26
   1  11 -11 484.357 118.191  25
  -1  11  11 514.254 117.312  26
  -1  11  11 550.449 142.391  15
   1  11 -10 825.888 146.136  27
  -1  11  10 794.998 161.256   3
   1  11 -10 536.826 125.338  25
  -1  11  10 679.969 126.981  26
  -1 -11  10 690.624 107.656  28
   1  11 -10 708.720 117.573  18
  -1  11  10 1131.24 173.998  15
  -1  11   9 1134.06 167.589  15
   1  11  -9 1157.81 160.041  27
  -1  11   9 780.349 154.566   3
   1  11  -9 976.709 145.599  25
  -1 -11   9 960.619 127.722  28
   1  11  -9 958.613 133.463  18
  -1  11   9 1017.15 149.730  26
   1  11  -8 8780.56 654.338  25
  -1 -11   8 8008.76 637.931  28
   1  11  -8 8458.72 643.344  18
  -1  11   8 8354.01 655.390  26
  -1  11   8 8596.45 663.265  15
   1  11  -8 8133.90 649.572  27
  -1  11   8 8897.64 665.202   3
   1  11  -7 6653.87 515.798  25
   1  11  -7 6871.26 522.980  19
  -1  11   7 6582.53 525.337  15
   1  11  -7 6262.99 505.004  14
  -1  11   7 6088.27 515.477  26
  -1 -11   7 6980.89 509.358  28
  -1  11   7 6854.25 527.413   3
   1  11  -7 6432.80 508.847  18
   1  11  -6 974.196 111.212  18
   1  11  -6 954.290 123.429  19
  -1  11   6 850.563 123.234  15
  -1 -11   6 986.719 110.480  28
  -1  11   6 835.305 112.982  26
  -1  11   6 943.281 122.818   3
   1  11  -6 862.775 106.349  14
  -1  11   5 18952.4 1337.35   1
   1 -11  -5 16376.6 1307.02  11
  -1 -11   5 17680.6 1261.43  28
   1  11  -5 18350.2 1275.12  19
  -1 -11   5 18030.0 1281.89  10
  -1  11   5 16405.2 1260.40  17
  -1 -11   5 16928.1 1319.13   1
   1  11  -5 17325.8 1260.47  14
  -1  11   5 17535.4 1274.34   3
   1  11  -5 17610.8 1263.55  18
  -1  11   5 18071.8 1300.77   8
   1 -11  -5 16500.1 1306.12   7
  -1  11   5 17418.0 1269.78  26
   1  11  -5 17481.5 1288.25   8
  -1  11   5 18582.2 1322.65   9
   1  11  -5 18099.1 1267.49  21
   1  11  -4 23135.8 1789.91   9
  -1  11   4 29262.2 1860.83   1
  -1  11   4 25758.0 1794.96   3
   1  11  -4 27080.9 1790.39  17
   1  11  -4 24714.1 1788.46  21
   1 -11  -4 23483.2 1824.13  11
   1  11  -4 23652.0 1781.54   9
  -1  11   4 23551.6 1789.64  26
  -1  11   4 26344.9 1839.60   9
  -1  11   4 24970.8 1812.96   8
   1  11  -4 26609.8 1798.23  19
  -1 -11   4 25131.0 1840.38   1
   1 -11  -4 26858.9 1837.13   7
   1  11  -4 24918.1 1786.53  18
   1  11  -3 86.7924 44.3033  17
  -1  11   3 97.3068 52.7772  29
  -1  11   3 184.623 54.1748   3
  -1  11   3 100.719 75.0367   1
   1  11  -3 107.795 52.4838   5
  -1  11   3 82.5783 75.5213   9
  -1  11   3 109.782 53.1568   8
  -1  11   3 78.9217 48.7228  26
  -1 -11   3 121.127 84.0816   1
   1  11  -3 132.912 50.6774   9
   1 -11  -3 11.1928 70.8960   7
   1  11  -2 3504.09 284.955   5
  -1  11   2 3669.35 315.399   9
  -1  11   2 3824.43 322.533   1
  -1 -11   2 3278.04 313.589   1
   1  11  -2 3535.20 294.972   9
   1 -11  -2 3249.33 309.681   7
  -1  11   1 33114.8 2321.52   1
  -1 -11   1 31529.8 2319.18   1
  -1  11   1 32982.1 2313.86   9
   1  11  -1 31529.8 2303.62   9
   1  11   0 9511.22 741.847   9
  -1  11   0 10267.7 751.903   1
  -1  11   0 10211.7 741.721   9
  -1 -11   0 9230.51 749.037   1
  -1  11  -1 21322.5 1558.89   1
   1  11   1 20728.2 1558.04   9
  -1  11  -1 20927.9 1543.13   9
  -1 -11  -1 23113.3 1569.76   1
  -1 -11  -2 2200.72 224.255   7
  -1  11  -2 2480.99 228.994   1
  -1  11  -2 2241.57 200.526   9
   1  11   2 1977.71 224.223   9
   1 -11   2 2275.97 233.669   1
  -1  11  -2 2374.78 189.144   5
  -1 -11  -2 2283.51 229.473   1
   1 -11   3 229.547 89.2949   1
  -1  11  -3 141.196 49.4911  15
  -1  11  -3 209.341 52.1961  21
   1  11   3 111.682 52.8150  15
   1  11   3 229.101 61.2643   3
  -1  11  -3 171.828 46.9752   9
   1  11   3 84.5307 72.1248   9
   1  11   3 112.375 87.5142   1
  -1 -11  -3 107.459 75.6604   7
  -1  11  -4 24288.3 1852.42   9
   1  11   4 25623.8 1901.73   8
  -1  11  -4 27426.1 1873.65  21
   1  11   4 27970.8 1934.37   1
  -1 -11  -4 26941.1 1914.17   7
  -1 -11  -4 26834.9 1916.31  11
  -1  11  -4 26895.2 1874.78   2
  -1  11  -4 26460.5 1882.42  19
  -1  11  -4 27772.6 1873.46  17
   1  11   4 25118.4 1872.91  26
   1  11   4 27752.1 1879.52  15
  -1  11  -4 25323.6 1856.71   9
   1 -11   4 25922.2 1923.26   1
  -1  11  -4 27871.1 1875.58  18
  -1  11  -4 27189.8 1881.67   8
   1 -11   5 13102.0 929.411  10
  -1  11  -5 11480.4 931.575   8
   1  11   5 13478.6 931.953  15
  -1  11  -5 12028.9 918.881  14
   1 -11   5 13364.6 983.041   1
   1  11   5 13497.0 989.071   1
  -1  11  -5 11627.5 919.433  18
  -1  11  -5 12878.9 924.279  21
   1  11   5 13154.3 979.326   9
  -1  11  -5 12532.1 926.001   4
   1  11   5 11953.9 955.462   8
   1  11   5 12714.4 924.418  26
  -1  11  -5 13753.4 934.424  19
  -1 -11  -5 11847.3 964.460  11
  -1 -11  -5 13491.1 966.838   7
  -1  11  -5 12468.2 923.870  25
  -1  11  -6 280.922 68.2586  14
   1 -11   6 182.289 58.8949  28
  -1  11  -6 268.670 70.6780  21
   1  11   6 374.243 71.0272  26
   1  11   6 447.223 94.7267  15
  -1  11  -6 246.674 70.3972  18
  -1  11  -6 304.014 79.5590  19
  -1  11  -6 258.752 73.8230   4
  -1  11  -7 4956.21 396.208  18
   1  11   7 4990.17 405.560  15
   1  11   7 4755.05 394.686  26
  -1  11  -7 4924.47 402.278   4
  -1  11  -7 4547.79 389.817  14
  -1  11  -7 5122.82 401.856  19
   1 -11   7 4877.41 384.439  28
   1  11   8 7336.62 601.371  15
  -1  11  -8 8422.80 601.759  19
   1  11   8 7160.35 590.260  26
  -1  11  -8 7452.22 589.757  14
  -1  11  -8 7821.85 599.179  25
   1 -11   8 7668.15 579.089  28
  -1  11  -8 7809.14 593.120  18
  -1  11  -8 7835.13 602.284   4
  -1  11  -8 7120.22 595.344  27
  -1  11  -9 347.213 119.407   4
   1  11   9 707.329 138.848  15
   1  11   9 427.339 106.390  26
  -1  11  -9 343.876 126.052  27
  -1  11  -9 483.670 124.941  25
  -1  11  -9 699.136 116.124  18
  -1  11 -10 1221.98 161.913  18
  -1  11 -10 1509.10 192.592   4
   1  11  10 1046.64 150.931  26
  -1  11 -10 1235.31 170.441  25
   1  11  10 1215.20 180.977  15
  -1  11 -10 1488.22 186.820  27
   1  11  11 703.187 142.567  15
   1 -11  11 479.977 134.833  26
   1  11  11 408.740 98.3258  26
  -1 -11 -11 293.710 87.1624  23
  -1  11 -11 436.062 126.455  25
  -1  11 -11 418.010 100.639  18
  -1  11 -11 446.732 135.734  27
   1 -11  12 2086.76 227.092  26
  -1  11 -12 2173.72 211.395  18
  -1 -11 -12 2398.48 210.251  23
  -1  11 -12 2235.18 209.086  23
  -1  11 -12 2220.55 218.067  30
   1  11  12 1894.84 231.206  15
  -1  11 -12 2397.40 231.231  25
   1  11  12 2143.26 208.746  26
   1  11  13 63.6021 90.1788  15
  -1  11 -13 134.873 59.8655  23
  -1  11 -13 194.879 74.2921  30
  -1 -11 -13 216.286 59.2817  23
  -1  11 -13 180.346 75.9287  25
  -1  11 -13 252.134 63.6394  18
   1 -11  13 150.343 81.9000  26
   1 -11  14 218.606 86.0288  15
  -1  11 -14 86.7926 43.5081  30
   1  11  14 196.706 71.9322  15
   1 -11  14 126.075 56.1951  26
  -1  11 -14 72.4648 52.9026  25
   1 -11  15 317.833 57.8767  15
   1  11  15 416.531 63.9631   3
  -1 -12  15 16.7704 39.4512  15
  -1 -12  14 2721.44 223.311  26
   1  12 -14 2398.80 207.194  25
  -1  12  14 2495.01 229.005   3
  -1  12  14 2630.99 226.612  15
  -1 -12  14 2545.52 232.640  15
  -1  12  13 89.3649 89.9890   3
  -1  12  13 45.9543 53.8778  26
  -1  12  13 26.5830 89.2312  15
  -1 -12  13 129.127 87.8460  26
   1  12 -13 89.5629 70.9712  25
  -1  12  12 3177.94 308.218   3
   1  12 -12 3137.00 277.605  18
   1  12 -12 3035.80 278.585  30
   1 -12 -12 3385.14 274.927  23
  -1  12  12 3040.33 307.535  15
  -1 -12  12 3464.14 310.515  26
   1  12 -12 4257.33 307.828  25
  -1  12  12 3151.80 289.436  26
  -1  12  11 356.033 143.226   3
  -1  12  11 354.921 134.598  15
   1 -12 -11 498.591 87.5141  23
   1  12 -11 446.163 113.470  25
   1  12 -11 422.062 129.564  27
   1  12 -11 379.237 96.6123  18
  -1  12  11 318.577 103.546  26
  -1  12  10 266.603 124.702  15
  -1  12  10 162.251 93.0025  26
  -1  12  10 279.469 129.738   3
   1  12 -10 368.204 94.3212  18
   1  12 -10 381.873 111.019  25
   1  12 -10 384.596 122.631  27
  -1 -12  10 115.880 74.9955  28
  -1 -12   9 1108.84 142.845  28
   1  12  -9 1380.06 155.240  18
   1  12  -9 1614.73 179.496  25
  -1  12   9 1034.95 153.461  26
   1  12  -9 1161.44 164.259  27
  -1  12   9 1079.97 176.336  15
  -1  12   9 1282.75 184.974   3
  -1 -12   8 2218.28 216.125  28
   1  12  -8 2308.81 233.340  25
  -1  12   8 2500.95 247.177  15
  -1  12   8 2310.58 242.486   3
  -1  12   8 2206.08 228.851  26
   1  12  -8 2187.47 218.730  18
   1  12  -8 2338.98 230.126  27
   1  12  -7 1126.89 140.161  14
   1  12  -7 1178.10 149.001  18
  -1 -12   7 1260.43 146.020  28
   1  12  -7 1559.32 170.896  19
  -1  12   7 1559.38 175.210   3
  -1  12   7 1607.72 167.808  26
   1  12  -7 1328.81 160.117  25
  -1  12   7 1643.79 177.847  15
   1  12  -6 6516.80 501.971  21
  -1  12   6 6948.93 508.959  26
  -1  12   6 7721.37 519.818   3
   1  12  -6 5747.91 492.822  18
   1  12  -6 5498.81 487.046  14
   1  12  -6 6830.88 513.778  19
  -1 -12   6 6058.61 491.733  28
  -1  12   6 7267.88 519.089  15
  -1 -12   5 838.689 113.549  10
   1  12  -5 849.346 115.761   8
   1  12  -5 1001.48 118.457  19
  -1  12   5 785.743 118.874   8
  -1  12   5 805.957 101.412  17
  -1  12   5 984.033 115.706  26
   1  12  -5 843.775 107.558  21
  -1  12   5 1145.58 127.574   3
  -1 -12   5 929.562 104.439  28
   1  12  -5 788.695 105.865  18
   1  12  -5 749.561 99.3493  14
   1 -12  -5 990.061 144.681   7
  -1  12   4 2103.60 203.353   8
   1  12  -4 1938.75 180.168  18
   1  12  -4 2093.09 193.081  19
  -1  12   4 2641.28 250.601   1
   1  12  -4 1728.11 171.031   9
   1 -12  -4 2230.38 226.532   7
  -1  12   4 2190.60 192.264   3
   1  12  -4 1758.29 179.454   9
   1  12  -4 2118.65 183.508  17
  -1 -12   4 1950.72 227.335   1
  -1  12   4 2188.26 190.553  26
  -1  12   4 1987.96 222.905   9
  -1  12   4 1952.59 180.908  17
   1  12  -4 2034.25 182.032  21
   1 -12  -3 18736.3 1473.76   7
  -1  12   3 21183.6 1490.97   1
   1  12  -3 20362.0 1441.99   5
   1  12  -3 19901.4 1444.33   9
   1  12  -3 20357.1 1440.06  19
   1  12  -3 20660.6 1435.35  17
  -1  12   3 19227.0 1434.09  26
  -1  12   3 19643.7 1435.54   3
  -1  12   3 21306.8 1482.35   9
  -1  12   3 19516.7 1447.22   8
  -1 -12   3 20742.7 1485.85   1
  -1  12   3 19273.0 1433.55  17
  -1  12   2 804.761 94.0260   3
  -1  12   2 867.396 136.139   1
  -1  12   2 865.529 124.360   9
   1  12  -2 778.775 91.5803  15
   1  12  -2 725.623 101.812  19
  -1  12   2 887.924 98.2650  26
  -1 -12   2 598.635 121.559   1
   1  12  -2 687.946 89.9174  17
   1 -12  -2 881.788 130.641   7
   1  12  -2 782.884 105.564   9
   1  12  -2 641.016 90.8509   5
  -1  12   2 783.680 97.1616  17
   1 -12  -1 1521.15 167.204   7
  -1  12   1 1310.41 126.062  26
  -1  12   1 1209.50 153.410   9
   1  12  -1 1140.89 124.833  17
   1  12  -1 1308.70 150.690   9
   1  12  -1 1177.75 124.423  15
   1  12  -1 1191.57 122.455   2
  -1 -12   1 1271.88 165.796   1
  -1  12   1 1328.54 165.377   1
  -1  12   1 1349.21 136.174  29
  -1  12   1 1384.82 133.957  17
  -1  12   0 2766.16 249.120   1
  -1 -12   0 2524.24 249.650   1
   1  12   0 2529.07 237.042   9
  -1  12   0 2502.12 234.208   9
  -1  12   0 2467.20 209.998  26
  -1  12   0 2350.57 207.690  15
  -1 -12  -1 2311.66 269.128   1
  -1  12  -1 2696.56 237.099   2
  -1  12  -1 3628.70 259.794  32
  -1  12  -1 2601.68 274.010   1
  -1  12  -1 3416.57 250.218  17
  -1  12  -1 2931.86 236.273   5
   1 -12   1 2509.86 277.463   1
   1  12   1 2991.47 277.929   9
   1  12   1 2734.54 238.272  15
  -1  12  -1 3192.84 242.069  15
  -1  12  -1 3273.33 265.208   9
  -1  12  -2 1772.25 163.256  17
  -1  12  -2 1811.34 170.907   9
   1  12   2 1861.43 161.134  26
  -1  12  -2 1919.46 196.016   1
   1  12   2 1872.80 201.158   9
   1  12   2 1778.78 160.062  15
   1  12   2 1587.52 158.679   3
  -1  12  -2 1807.52 169.306  19
  -1  12  -2 1846.23 160.000   2
   1 -12   2 1597.01 197.580   1
  -1 -12  -2 1672.89 193.911   7
  -1  12  -2 1658.90 151.348   5
  -1 -12  -2 1742.24 196.851   1
   1  12   2 1571.51 197.781   1
  -1  12  -2 1784.30 158.829  15
   1  12   3 17848.5 1282.35  15
  -1  12  -3 17326.9 1279.93  17
   1  12   3 19624.8 1335.80   9
   1 -12   3 17002.8 1326.59   1
  -1  12  -3 18044.5 1280.22   2
  -1  12  -3 17556.0 1280.97   9
  -1  12  -3 17097.3 1277.86  15
  -1 -12  -3 19019.6 1334.08   1
   1  12   3 17805.4 1279.67  26
   1  12   3 16613.5 1279.72  17
   1  12   3 18946.0 1340.27   1
  -1 -12  -3 19522.3 1329.81   7
  -1  12  -3 17948.0 1276.84  21
   1  12   4 3775.93 348.081   1
  -1  12  -4 3609.84 292.560  18
  -1  12  -4 3603.75 302.014  19
  -1  12  -4 3662.91 291.363  21
   1 -12   4 3286.59 334.015   1
   1  12   4 3448.99 287.724  17
   1  12   4 3177.98 288.514  26
   1  12   4 4063.33 325.663   8
  -1  12  -4 3947.92 297.363   2
  -1 -12  -4 3665.57 330.461   7
   1  12   4 3627.32 297.092  15
  -1  12  -4 3430.52 293.330   8
  -1  12  -4 3788.60 292.660  17
   1  12   5 1759.54 171.121  15
  -1  12  -5 1714.54 162.776  14
  -1  12  -5 1915.62 170.144  25
   1  12   5 1872.46 197.214   8
  -1  12  -5 1620.29 163.409  18
  -1  12  -5 1837.16 165.648  21
  -1  12  -5 1799.61 175.619  19
   1  12   5 1374.49 158.609  26
  -1 -12  -5 1507.81 188.560   7
  -1  12  -6 12661.0 912.646  19
  -1  12  -6 12352.8 899.535  14
  -1  12  -6 12801.5 909.085   4
  -1  12  -6 12370.9 901.933  18
   1  12   6 11961.6 909.855  15
   1 -12   6 12096.9 894.083  28
  -1  12  -6 12105.8 903.931  25
  -1  12  -6 12542.3 904.779  21
   1  12   6 11098.4 898.773  26
   1  12   7 2532.56 255.979  15
   1  12   7 2312.91 244.008  26
  -1  12  -7 2849.50 258.376   4
  -1  12  -7 2969.23 255.981  21
  -1  12  -7 2908.96 252.951  18
  -1  12  -7 2807.63 249.342  14
  -1  12  -7 2749.79 257.872  19
   1 -12   7 2969.38 243.226  28
   1  12   8 1216.23 151.794  26
   1  12   8 1420.74 173.533  15
  -1  12  -8 1055.42 150.125  18
  -1  12  -8 1319.05 167.694  25
  -1  12  -8 1427.31 169.588   4
   1 -12   8 1258.98 138.567  28
  -1  12  -8 1176.00 150.011  14
  -1  12  -8 1211.79 163.534  19
  -1  12  -9 544.011 130.236   4
  -1  12  -9 435.891 110.846  18
  -1  12  -9 518.406 129.955  25
  -1  12  -9 275.160 120.361  27
   1  12   9 484.901 107.457  26
   1  12   9 390.662 121.505  15
  -1 -12 -10 258.850 75.0730  23
  -1  12 -10 127.630 122.325   4
   1  12  10 59.3964 111.205  15
  -1  12 -10 212.376 101.982  18
  -1  12 -10 73.2337 105.846  25
  -1  12 -10 255.261 115.623  27
   1  12  10 119.344 80.4782  26
  -1  12 -11 175.404 126.510  27
  -1  12 -11 322.614 103.834  18
   1  12  11 208.503 127.998  15
   1  12  11 203.490 86.3510  26
  -1 -12 -11 274.824 73.6862  23
  -1  12 -11 172.338 113.129  25
   1  12  12 1160.75 166.360  15
  -1 -12 -12 1427.15 133.151  23
  -1  12 -12 888.396 149.342  25
  -1  12 -12 1430.51 139.228  23
  -1  12 -12 1074.63 142.915  18
   1 -12  12 1476.47 168.228  26
  -1  12 -12 1094.19 144.256  30
   1  12  12 775.170 125.136  26
  -1  12 -13 28.9697 52.4033  18
   1  12  13 214.441 95.4879  15
  -1  12 -13 66.2878 61.2155  30
  -1 -12 -13 91.0017 53.5178  12
   1 -12  13 71.7581 72.7891  26
  -1  12 -13-21.7760 69.1011  25
  -1  12 -14 1253.23 113.786  25
   1 -12  14 1635.69 148.150  15
   1  12  14 1259.36 127.512  15
  -1  13  14 618.112 96.8935   3
  -1 -13  14 906.980 95.0880  26
  -1 -13  14 513.292 99.8896  15
   1  13 -14 591.039 77.1027  25
  -1  13  14 797.952 101.408  15
  -1  13  13 75.8441 51.5027  26
   1  13 -13-13.1921 63.0624  25
  -1  13  13 100.610 86.9551   3
  -1 -13  13 48.8842 84.5028  26
  -1  13  13 16.5561 79.1065  15
  -1  13  12 719.815 144.233  15
  -1 -13  12 1090.52 148.249  26
   1  13 -12 531.853 96.3429  30
   1  13 -12 838.831 106.900  18
  -1  13  12 523.104 105.327  26
   1  13 -12 720.729 121.140  25
  -1  13  12 828.154 146.746   3
  -1  13  11 1632.33 217.473   3
  -1  13  11 1820.88 219.197  15
  -1  13  11 1781.68 192.407  26
   1  13 -11 1558.66 194.352  25
   1  13 -11 1831.62 206.672  27
   1  13 -11 1887.38 187.387  18
   1  13 -10 208.969 116.379  25
  -1  13  10 315.570 132.131  15
  -1 -13  10 300.275 85.3381  28
  -1  13  10 269.688 99.9826  26
   1  13 -10 272.249 89.5544  18
  -1  13  10 207.205 136.167   3
   1  13 -10 560.445 123.184  27
   1  13  -9 1557.95 172.354  18
   1  13  -9 1500.15 183.896  27
  -1 -13   9 1437.45 162.285  28
  -1  13   9 1497.44 180.225  26
   1  13  -9 1546.05 186.982  25
  -1  13   9 1296.65 189.411   3
  -1  13   9 1339.45 194.280  15
  -1  13   8 3401.84 329.822   3
   1  13  -8 3834.86 314.451  18
   1  13  -8 3704.02 307.927  14
  -1 -13   8 3712.56 309.220  28
   1  13  -8 4090.23 327.770  25
  -1  13   8 2935.95 321.616  15
   1  13  -8 3389.29 313.185  27
  -1  13   8 3277.83 315.479  26
  -1 -13   7 29473.3 1967.68  28
   1  13  -7 27855.0 1967.58  18
   1  13  -7 25884.2 1969.22  21
   1  13  -7 26932.7 1961.83  14
  -1  13   7 25176.7 1971.61  26
  -1  13   7 26614.8 1978.79  15
   1  13  -7 30704.1 1986.97  19
  -1  13   7 26738.6 1980.00   3
  -1 -13   6 10722.7 761.665  28
   1  13  -6 10706.6 767.952  21
   1  13  -6 10939.5 779.619  19
   1  13  -6 10618.1 762.460  18
  -1  13   6 9424.17 767.073  26
  -1  13   6 8782.42 766.861  15
  -1  13   6 9810.12 772.719   3
   1  13  -6 10324.0 757.562  14
   1  13  -5 360.620 87.8961  19
  -1 -13   5 138.296 58.1095  28
   1  13  -5 173.208 60.2393  18
   1  13  -5 192.373 65.6303  21
   1  13  -5 144.487 58.4106  14
  -1  13   5 213.761 66.9882   8
  -1  13   5 396.955 83.0806   3
  -1  13   5 201.017 72.2826  26
  -1  13   5 216.230 62.7594  17
   1  13  -4 166.310 55.1072  21
  -1  13   4 84.8060 56.7919   8
  -1  13   4 87.5945 59.1240  26
   1  13  -4 164.266 57.3978  17
  -1  13   4 111.453 51.1967  17
   1  13  -4 102.450 56.1475  18
  -1  13   4 280.305 68.8724   3
   1 -13  -4 58.0838 70.9191   7
   1  13  -3 3538.91 285.616   5
  -1  13   3 3113.56 277.555  17
  -1  13   3 3685.37 326.703   9
   1  13  -3 3395.15 288.570   9
   1  13  -3 3410.10 285.786  19
  -1 -13   3 3146.45 321.120   1
  -1  13   3 3777.06 337.273   1
   1 -13  -3 3086.00 314.861   7
  -1  13   3 3602.18 293.877   8
  -1  13   3 3225.80 278.622  26
   1 -13  -3 3289.95 321.664   1
  -1  13   3 3316.43 280.414   3
   1  13  -3 3535.83 281.179  17
   1 -13  -2 1107.18 149.455   1
   1  13  -2 843.425 104.595   5
  -1  13   2 823.567 105.377  17
   1  13  -2 828.262 114.633   9
  -1 -13   2 801.149 141.613   1
  -1  13   2 935.532 109.921  32
   1  13  -2 861.862 105.018  17
  -1  13   2 881.535 108.644  26
   1  13  -2 942.315 112.526  19
   1 -13  -2 901.346 138.810   7
   1  13  -2 858.385 106.264  15
  -1  13   2 875.135 133.434   9
  -1  13   2 1190.20 153.541   1
  -1  13   1 21902.1 1608.99  17
   1 -13  -1 23908.0 1657.64   7
  -1  13   1 23089.0 1615.51  29
   1  13  -1 22132.2 1634.35   9
  -1  13   1 23205.7 1643.29   9
  -1  13   1 21638.6 1605.11  26
   1  13  -1 21736.8 1602.65  15
  -1 -13   1 23674.4 1657.70   1
  -1  13   1 25973.8 1664.02   1
  -1  13   1 22659.3 1613.78  32
   1 -13  -1 21022.2 1648.46   1
   1  13  -1 21725.6 1607.66  19
  -1  13   0 4852.92 392.032  32
  -1  13   0 4819.81 389.551  29
  -1 -13   0 5624.37 437.437   1
   1  13   0 4979.66 418.360   9
  -1  13   0 5155.50 383.562   2
  -1  13   0 4633.99 380.774  26
  -1  13   0 5459.67 429.867   1
  -1  13   0 5288.34 415.604   9
  -1  13   0 4473.62 383.859  19
   1 -13   0 5146.91 430.759   1
   1  13   0 4939.15 382.877  15
   1  13   0 4837.42 386.477  17
  -1  13  -1 30150.9 2064.92   5
  -1  13  -1 30738.6 2096.15   9
   1  13   1 28960.8 2070.03  26
   1  13   1 26191.5 2108.68   1
  -1  13  -1 29044.9 2069.19  15
   1  13   1 30824.2 2115.67   9
  -1  13  -1 30174.5 2076.81  17
  -1  13  -1 30278.9 2116.00   1
   1  13   1 29597.9 2075.01  17
   1  13   1 27793.6 2064.39  22
  -1  13  -1 28732.4 2069.54   2
   1  13   1 28006.4 2068.80  15
  -1 -13  -1 28247.8 2116.59   1
  -1  13  -1 31054.8 2080.02  19
   1 -13   1 26663.3 2112.74   1
  -1  13  -2 2383.70 193.498  15
  -1  13  -2 2222.63 203.900   9
  -1 -13  -2 1770.71 223.201   1
   1  13   2 2017.98 229.433   1
   1  13   2 2145.65 228.921   9
   1  13   2 2188.18 191.090  26
  -1  13  -2 1895.29 186.241   2
  -1  13  -2 1814.84 217.187   1
  -1  13  -2 2360.23 202.141  19
  -1 -13  -2 2129.58 225.846   7
   1  13   2 2229.24 191.995  15
  -1  13  -2 2058.64 181.321   5
  -1  13  -2 2434.93 198.597  17
   1 -13   2 1912.32 227.101   1
   1  13   2 2315.83 194.056  17
   1  13   2 2198.95 185.890  22
  -1  13  -3 1202.13 132.976  21
  -1  13  -3 1172.00 137.104  17
   1  13   3 1741.43 191.300   9
  -1 -13  -3 1774.84 189.287   7
   1 -13   3 1828.90 196.463   1
  -1  13  -3 1329.74 138.836   9
  -1  13  -3 1482.45 143.128   2
   1  13   3 1447.69 136.464  22
   1  13   3 1752.74 198.316   1
   1  13   3 1263.98 141.257  26
   1  13   3 1390.32 141.133  17
  -1 -13  -3 1725.39 191.936   1
   1  13   3 1745.64 153.682  15
  -1  13  -3 1337.92 139.116  15
   1  13   4 385.010 69.0341  17
  -1  13  -4 610.124 82.6447  18
   1  13   4 389.306 82.5075  15
  -1  13  -4 326.974 70.3186  21
   1  13   4 425.237 73.0953  26
   1  13   4 468.379 73.0803  22
  -1 -13  -4 528.116 105.471   7
  -1  13  -4 524.962 75.8619  17
   1  13   4 429.483 86.3589   8
  -1  13  -4 515.541 81.6133   2
  -1  13  -4 550.438 91.6796  19
   1  13   5 712.314 104.688  15
  -1  13  -5 687.737 100.253  18
  -1  13  -5 669.971 96.5694  21
  -1  13  -5 538.645 94.6124  25
  -1  13  -5 634.593 90.7494  14
  -1  13  -5 801.849 116.359  19
   1  13   5 601.347 91.8689  26
  -1  13  -5 648.057 99.5336   2
   1 -13   6 3283.45 295.053  28
   1  13   6 3735.66 308.610  26
  -1  13  -6 3256.29 307.332   4
  -1  13  -6 3919.63 311.982  21
  -1  13  -6 4585.10 330.210  19
  -1  13  -6 2956.18 296.853  14
   1  13   6 4228.82 322.965  15
  -1  13  -6 3637.88 311.111  25
  -1  13  -6 3384.44 305.161  18
  -1  13  -7 19677.3 1252.07  19
  -1  13  -7 16308.9 1233.39  18
  -1  13  -7 17686.1 1239.14  21
  -1  13  -7 16090.1 1237.97   4
   1  13   7 16229.0 1233.87  26
   1 -13   7 16111.9 1221.23  28
  -1  13  -7 15578.3 1226.72  14
   1  13   7 18183.4 1249.21  15
  -1  13  -8 1509.35 189.543   4
  -1  13  -8 1476.25 177.096  18
  -1  13  -8 1265.58 168.628  14
   1  13   8 1605.88 175.691  26
   1  13   8 1810.99 202.139  15
   1 -13   8 1585.98 163.102  28
  -1  13  -8 1745.99 191.443  19
  -1  13  -9 1164.09 153.931  18
   1  13   9 1103.62 146.386  26
  -1  13  -9 1101.90 166.627  27
   1  13   9 1229.01 174.149  15
  -1  13  -9 897.028 154.938  25
  -1  13  -9 815.108 159.613   4
   1  13  10 492.981 109.127  26
  -1  13 -10 716.688 145.595  27
  -1  13 -10 591.437 140.994  25
   1  13  10 510.708 141.484  15
  -1  13 -10 581.453 146.049   4
  -1  13 -10 564.375 123.753  18
  -1  13 -11 3075.10 282.300  27
   1  13  11 2532.58 252.862  26
  -1  13 -11 2996.59 278.885  25
  -1  13 -11 2835.77 264.428  18
   1  13  11 2789.37 284.003  15
   1  13  12 1001.46 120.106  26
  -1  13 -12 1165.69 152.340  25
   1  13  12 890.997 153.005  15
  -1  13 -12 1020.28 130.577  18
  -1  13 -12 1023.41 131.924  30
   1 -13  12 1015.33 147.140  26
  -1  13 -13 23.8332 53.1297  30
  -1  13 -13-13.8618 66.1993  25
  -1  13 -13 48.6915 48.7914  18
   1 -13  13 15.0320 70.7108  26
  -1 -13 -13 36.6537 49.5269  12
   1  13  13-16.0519 79.6292  15
  -1  13 -14 356.198 59.1511  25
   1  13  14 336.226 67.4731  15
   1 -13  14 443.701 83.8278  15
  -1  14  14 405.009 74.7439   3
   1  14 -14 324.253 54.6090  25
  -1 -14  14 509.926 68.0697  26
  -1  14  14 319.895 67.5460  15
  -1 -14  14 482.509 85.2997  15
  -1  14  13 372.737 97.7214   3
  -1  14  13 376.713 96.8400  15
   1  14 -13 429.712 84.4183  25
  -1 -14  13 532.206 96.6839  26
   1  14 -12 327.862 71.0784  30
  -1 -14  12 391.695 117.077  26
  -1  14  12 303.013 106.040  15
   1  14 -12 417.559 77.3859  18
   1  14 -12 414.869 100.909  25
  -1  14  12 373.989 112.710   3
  -1  14  12 207.727 74.6482  26
   1  14 -11 1362.96 162.016  18
  -1  14  11 1299.38 170.528  26
  -1  14  11 1951.04 216.921  15
   1  14 -11 1709.12 191.316  27
   1  14 -11 1995.55 200.229  25
  -1  14  11 1384.00 199.223   3
   1  14 -10 1039.10 164.726  25
  -1  14  10 940.321 169.317  15
  -1 -14  10 869.997 124.768  28
   1  14 -10 1131.75 155.943  27
  -1  14  10 969.620 176.958   3
  -1  14  10 882.332 141.286  26
   1  14 -10 1098.65 141.914  18
  -1 -14   9 3052.62 279.604  28
  -1  14   9 3166.50 313.459   3
   1  14  -9 3499.09 300.414  27
  -1  14   9 2776.91 289.459  26
  -1  14   9 2870.11 308.081  15
   1  14  -9 3480.27 292.629  18
   1  14  -9 3212.45 301.831  25
   1  14  -8 721.827 126.980  18
  -1  14   8 855.606 136.595  26
  -1  14   8 744.013 154.808  15
   1  14  -8 616.985 110.483  14
   1  14  -8 980.868 156.636  25
   1  14  -8 725.275 128.919  27
  -1 -14   8 793.110 117.456  28
  -1  14   8 877.044 150.779   3
  -1 -14   7 895.404 123.132  28
  -1  14   7 1415.30 167.513   3
  -1  14   7 736.937 134.276  26
  -1  14   7 941.216 156.828  15
   1  14  -7 896.556 126.884  14
   1  14  -7 1012.16 137.376  18
   1  14  -7 1086.72 144.437  21
   1  14  -7 861.218 146.830  19
  -1  14   6 517.303 110.457   3
   1  14  -6 235.578 90.5231  25
  -1  14   6 439.559 99.0682  26
  -1 -14   6 248.687 80.9283  28
   1  14  -6 288.283 84.3279  21
   1  14  -6 419.229 80.3441  14
   1  14  -6 217.288 75.5054  18
   1  14  -6 318.708 110.580  19
  -1  14   6 326.398 106.583  15
   1  14  -5 8787.79 638.372  19
   1  14  -5 8043.25 620.430  18
   1  14  -5 8262.53 615.394  14
  -1  14   5 7749.65 627.116   3
  -1  14   5 7719.59 616.752  17
   1  14  -5 8540.64 624.706  21
  -1  14   4 293.344 82.7235   3
   1  14  -4 458.563 80.2706  21
   1  14  -4 522.068 85.9897  18
   1  14  -4 374.161 77.1080  17
  -1  14   4 456.472 89.1430  26
  -1  14   4 347.995 73.7506  17
  -1  14   3 749.006 104.856  26
  -1  14   3 906.797 92.3261  22
   1 -14  -3 840.959 138.394   7
   1  14  -3 719.574 101.585  17
  -1  14   3 605.188 98.6009   8
  -1  14   3 809.422 106.706  17
   1  14  -3 711.791 109.900  19
  -1  14   3 784.649 135.205   9
  -1  14   3 1096.88 116.969   3
   1  14  -2 1880.21 196.857   9
  -1  14   2 1888.98 183.847  17
  -1  14   2 2136.44 225.681   1
   1  14  -2 1715.95 209.050   1
  -1  14   2 2082.49 184.638  26
  -1  14   2 2135.00 219.627   9
   1 -14  -2 1768.93 218.223   1
  -1  14   2 1860.79 167.781  22
   1  14  -2 2014.17 180.292  15
   1  14  -2 2234.05 193.763  19
   1  14  -2 1932.18 182.182   5
  -1 -14   2 1938.35 225.339   1
   1  14  -2 2109.80 186.756  17
  -1  14   2 1788.81 180.039   8
  -1  14   2 1928.74 176.159  19
   1 -14  -2 1736.00 212.652   7
  -1  14   1 758.749 98.6976  26
  -1  14   1 959.194 141.078   1
   1 -14  -1 427.826 117.740   1
   1  14  -1 465.871 100.280   9
   1  14  -1 706.705 93.1241  15
   1  14  -1 790.824 103.396  19
  -1 -14   1 1022.30 150.654   1
  -1  14   1 819.808 127.537   9
  -1  14   1 656.578 96.1856  19
  -1  14   1 642.939 96.5548  17
   1  14  -1 470.975 113.279   1
  -1  14   0 1324.13 158.660   9
   1 -14   0 1005.35 161.189   1
  -1  14   0 1276.94 138.043  19
  -1  14   0 1133.94 131.137   2
   1  14   0 1210.34 164.853   9
  -1  14   0 1411.07 137.560  26
   1  14   0 1201.82 174.408   1
   1  14   0 1216.73 135.898  19
   1  14   0 1529.38 139.474  15
  -1 -14   0 1338.35 174.329   1
  -1  14   0 1129.05 167.158   1
   1  14   0 1361.85 141.960  17
  -1  14  -1 1351.42 144.207  17
   1 -14   1 1235.48 181.492   1
  -1  14  -1 1396.42 125.882   5
  -1  14  -1 1273.04 142.163  19
   1  14   1 1206.56 133.969  26
   1  14   1 1210.41 126.545  22
  -1  14  -1 1330.43 136.512   2
   1  14   1 1442.58 180.090   1
   1  14   1 1367.60 141.622  17
  -1  14  -1 1392.33 155.975   9
  -1 -14  -1 1032.63 164.044   1
   1  14   1 1166.50 128.855  19
   1  14   1 1161.73 133.086  15
   1  14   1 1404.14 170.645   9
  -1  14  -1 1447.54 175.288   1
  -1 -14  -2 879.717 137.228   7
   1  14   2 956.099 99.3070  22
   1  14   2 909.158 107.773  26
  -1  14  -2 602.163 94.5714   2
  -1  14  -2 793.792 109.422  17
   1  14   2 660.354 128.102   9
  -1  14  -2 692.017 111.223  19
  -1  14  -2 687.313 126.452   1
   1 -14   2 912.208 143.249   1
   1  14   2 992.437 144.067   1
  -1 -14  -2 844.929 138.094   1
   1  14   2 813.655 105.618  17
   1  14   2 952.473 108.315  15
  -1  14  -2 853.186 102.569  15
  -1  14  -2 751.507 107.289   9
  -1 -14  -3 2445.18 256.118   7
  -1  14  -3 2684.78 221.605  17
  -1  14  -3 2200.32 208.536  21
  -1  14  -3 2656.94 231.640  19
   1  14   3 2280.33 207.552  22
   1  14   3 2313.70 214.056  26
  -1  14  -3 2640.96 219.356   2
   1  14   3 2284.91 216.526  15
   1  14   3 2621.80 219.572  17
  -1  14  -3 2426.46 216.564  15
   1  14   4 103.776 61.5877  26
   1  14   4 97.8965 55.6460   8
  -1  14  -4 260.311 73.4507  18
   1  14   4 191.196 57.8721  22
  -1  14  -4 152.687 56.7846  17
   1  14   4 140.553 55.3631  17
  -1  14  -4 165.359 58.8654  21
  -1  14  -4 132.113 69.2167   2
   1  14   4 260.830 74.7850  15
  -1  14  -5 4642.16 391.855  14
  -1  14  -5 4869.09 399.976   2
  -1  14  -5 5081.68 410.404  19
  -1  14  -5 5063.21 397.657  21
  -1  14  -5 4755.01 396.050  25
  -1  14  -5 4990.20 399.005  18
   1  14   5 4781.75 387.430  17
   1  14   5 4824.44 397.705  26
   1  14   5 5422.40 411.520  15
   1  14   5 5017.54 390.876  22
  -1  14  -6 423.092 93.1333  18
  -1  14  -6 542.467 113.540  19
  -1  14  -6 367.960 87.5798  21
  -1  14  -6 275.788 91.1489  25
   1  14   6 356.825 96.5859  15
   1 -14   6 368.569 78.9822  28
   1  14   6 270.858 81.6197  26
  -1  14  -6 290.553 96.4608   4
  -1  14  -6 339.754 86.7706  14
  -1  14  -7 1115.05 142.929  14
  -1  14  -7 1353.38 157.293  21
  -1  14  -7 1283.28 166.113  19
  -1  14  -7 1191.96 156.726  25
  -1  14  -7 1192.64 160.563   4
   1 -14   7 1018.36 132.462  28
  -1  14  -7 1086.45 148.710  18
   1  14   7 1330.79 164.041  15
   1  14   7 1005.77 141.515  26
  -1  14  -8 1665.99 203.848   4
   1 -14   8 1887.60 182.585  28
  -1  14  -8 1810.02 192.408  14
  -1  14  -8 1984.12 212.503  19
   1  14   8 1749.58 209.258  15
  -1  14  -8 1760.20 196.142  18
   1  14   8 1487.03 185.100  26
  -1  14  -9 762.370 142.887  18
   1  14   9 1207.94 174.007  15
  -1  14  -9 967.734 151.315  27
   1  14   9 919.675 132.719  26
  -1  14  -9 631.827 144.384   4
  -1  14  -9 850.126 160.980  25
  -1  14 -10 349.133 123.971  25
  -1  14 -10 349.871 103.669  18
  -1  14 -10 277.939 139.726   4
   1  14  10 388.733 128.157  15
   1  14  10 290.346 96.4857  26
  -1  14 -10 304.377 124.298  27
  -1  14 -11 1019.88 156.134  27
  -1  14 -11 879.908 146.682  25
   1  14  11 1046.03 161.913  15
  -1  14 -11 983.980 142.508  18
   1  14  11 695.435 114.586  26
  -1  14 -12 268.408 76.4287  30
   1  14  12 369.433 109.969  15
  -1  14 -12 87.7052 69.6278  18
  -1  14 -12 434.205 102.983  25
   1 -14  12 195.981 93.1635  26
  -1  14 -13 369.194 67.9022  30
  -1  14 -13 542.125 92.9615  25
   1  14  13 376.954 86.5859  15
  -1 -14 -13 380.935 66.1842  12
  -1  14 -13 230.943 58.5352  18
   1 -14  13 355.484 83.1173  26
   1  14  14 311.037 72.4349   3
  -1  14 -14 374.291 58.2299  25
   1  14  14 304.294 60.8440  15
   1 -14  14 299.703 72.5245  15
  -1  15  14 89.0239 43.4910  15
  -1 -15  14 120.134 56.1457  15
  -1 -15  13 1743.07 172.664  26
   1  15 -13 1724.10 164.198  25
  -1  15  13 1549.75 170.082  15
   1 -15 -13 1603.14 150.323  12
  -1  15  13 2004.04 179.348   3
   1  15 -12 523.280 102.488  25
  -1  15  12 367.090 108.217  15
  -1 -15  12 316.009 109.161  26
  -1  15  12 428.049 78.7320  26
   1  15 -12 294.022 70.0872  18
  -1  15  12 388.270 110.021   3
  -1  15  11 1223.98 174.575   3
  -1  15  11 950.591 140.762  26
   1  15 -11 1335.44 147.820  18
  -1  15  11 1180.95 179.714  15
   1  15 -11 1266.55 161.876  27
   1  15 -11 1252.46 167.077  25
  -1  15  10 3546.71 340.595  15
   1  15 -10 3492.29 319.670  27
  -1  15  10 3485.19 339.359   3
   1  15 -10 3256.94 305.870  18
  -1  15  10 3631.83 319.813  26
   1  15 -10 4241.96 339.540  25
  -1 -15  10 3224.39 297.518  28
   1  15  -9 1548.30 174.144  18
  -1 -15   9 1375.98 163.300  28
   1  15  -9 1451.33 195.128  25
  -1  15   9 1363.17 196.006  15
  -1  15   9 1518.47 202.326   3
   1  15  -9 1462.37 177.257  27
  -1  15   9 1248.63 174.911  26
  -1 -15   8 1816.32 194.294  28
   1  15  -8 1396.59 183.765  14
   1  15  -8 2007.14 208.739  27
  -1  15   8 2194.90 220.377  26
  -1  15   8 2450.46 238.537  15
  -1  15   8 2646.11 245.240   3
   1  15  -8 1473.76 196.037  18
   1  15  -7 1570.55 177.969  14
  -1  15   7 1403.00 203.678   3
   1  15  -7 1734.68 189.676  18
  -1 -15   7 1876.55 188.427  28
  -1  15   7 1561.24 192.370  26
   1  15  -7 2303.18 207.720  21
  -1  15   7 1662.70 211.824  15
   1  15  -7 2060.23 213.483  19
  -1  15   6 2079.87 219.189  15
   1  15  -6 1649.47 194.709  25
  -1 -15   6 1939.30 192.215  28
  -1  15   6 2354.65 222.756   3
   1  15  -6 1831.43 196.589  18
  -1  15   6 1894.66 182.377  17
   1  15  -6 1951.69 200.609  21
   1  15  -6 2312.86 224.761  19
   1  15  -6 1385.48 175.380  14
  -1  15   6 2169.80 207.482  26
   1  15  -5 304.887 92.0062  18
  -1  15   5 324.016 79.7785  17
  -1  15   5 708.583 119.729   3
   1  15  -5 403.770 96.1121  21
   1  15  -5 407.132 119.942  19
  -1  15   5 328.157 95.2845  26
   1  15  -5 330.155 80.2775  14
  -1  15   4 18964.7 1368.26   3
   1  15  -4 18945.9 1360.01  21
  -1  15   4 17910.1 1360.28  17
  -1  15   4 18441.3 1365.39  26
   1  15  -4 20298.2 1366.39  17
   1  15  -4 18057.3 1358.84  18
   1  15  -3 1585.82 171.366  17
  -1  15   3 1806.04 157.624  22
  -1  15   3 1909.76 182.151  26
   1  15  -3 1656.12 170.727  18
   1  15  -3 1686.54 182.922  19
  -1  15   3 1623.98 171.403  17
   1  15  -2 11429.0 815.965  17
  -1  15   2 10454.5 794.788  22
   1  15  -2 11869.4 821.600  19
  -1  15   2 10451.4 811.121  26
  -1  15   2 11264.0 817.150  17
   1  15  -2 10775.3 832.631   9
  -1  15   2 12194.7 866.394   9
   1  15  -2 10778.7 806.729  15
  -1  15   2 10237.5 803.008  19
  -1  15   1 19908.2 1413.60   9
  -1  15   1 19051.6 1370.22  26
  -1  15   1 18882.0 1368.49  19
   1  15  -1 16785.2 1404.92   1
  -1  15   1 19066.3 1374.34  17
  -1  15   1 19365.6 1423.72   1
   1  15  -1 18594.6 1364.66  15
   1  15  -1 19248.3 1402.81   9
   1  15  -1 19438.2 1373.40  19
   1  15   0 1146.55 125.568  15
   1  15   0 1253.24 135.832  17
   1  15   0 656.617 130.567   9
  -1  15   0 1095.45 126.278  19
  -1  15   0 1065.05 122.979   2
   1  15   0 1147.76 126.156  19
   1  15   0 1072.86 156.370   1
   1 -15   0 1128.64 161.077   1
  -1 -15   0 1024.21 160.345   1
  -1  15   0 1005.90 152.050   1
  -1  15   0 1151.29 145.220   9
   1  15   1 14418.0 1025.50  17
   1  15   1 13447.5 1069.28   1
   1  15   1 13485.7 1014.60  19
  -1 -15  -1 14354.7 1074.26   7
   1  15   1 14231.7 1019.99  26
  -1  15  -1 14552.7 1048.95   9
   1  15   1 14180.5 1067.17   9
   1  15   1 13990.7 1019.31  15
  -1  15  -1 13806.8 1024.30  17
  -1  15  -1 14209.6 1069.78   1
  -1  15  -1 14123.4 1026.54  19
  -1  15  -1 12861.3 1014.73  15
  -1  15  -1 14224.9 1020.26   2
   1  15   2 10010.1 781.246  15
  -1  15  -2 10146.1 780.499   2
  -1  15  -2 10496.9 780.517  15
   1  15   2 10452.9 781.253  26
  -1  15  -2 11418.1 795.263  19
   1  15   2 10428.9 774.222  22
   1  15   2 10604.4 785.630  17
  -1  15  -2 10827.8 787.863  17
  -1  15  -3 4317.19 337.911  17
  -1  15  -3 3886.93 331.471   2
  -1  15  -3 3892.36 325.028  21
   1  15   3 4138.61 323.851  22
  -1  15  -3 4039.01 331.907  15
  -1  15  -3 3968.60 342.497  19
   1  15   3 4044.17 334.831  15
   1  15   3 4138.32 333.693  17
   1  15   3 3913.82 331.229  26
   1  15   4 23301.9 1672.30  15
  -1  15  -4 23446.4 1665.06  18
   1  15   4 22655.1 1663.11  17
   1  15   4 22610.4 1665.96  26
  -1  15  -4 23059.4 1668.23   2
  -1  15  -4 24060.6 1664.74  21
  -1  15  -4 23856.1 1667.72  17
   1  15   4 22175.2 1656.72  22
   1  15   5 1038.16 128.915  22
   1  15   5 1261.87 134.670  17
   1  15   5 1364.64 158.319  15
  -1  15  -5 1287.27 143.236  21
  -1  15  -5 1053.06 143.103   2
  -1  15  -5 1052.45 152.903  19
  -1  15  -5 1332.06 142.713  14
  -1  15  -5 1306.17 146.124  18
  -1  15  -5 1253.20 144.995  25
   1  15   5 1198.82 143.748  26
  -1  15  -6 4736.34 396.326  14
  -1  15  -6 5391.18 406.230  25
   1 -15   6 5081.20 395.121  28
  -1  15  -6 5099.37 403.323  21
   1  15   6 4405.57 397.019  26
  -1  15  -6 4653.28 406.102   4
  -1  15  -6 5080.34 417.136  19
  -1  15  -6 5374.55 406.262  18
   1  15   6 4810.04 409.906  15
   1  15   6 4241.55 385.080  22
  -1  15  -7 338.482 112.194  18
   1  15   7 570.687 127.854  15
  -1  15  -7 394.032 117.869  25
  -1  15  -7 386.689 115.929   4
   1  15   7 598.066 93.4905  22
   1 -15   7 537.395 94.4154  28
   1  15   7 438.890 103.119  26
  -1  15  -7 278.214 95.3249  14
  -1  15  -7 383.310 111.141  21
  -1  15  -7 715.712 136.116  19
   1  15   8 6398.78 543.205  15
   1 -15   8 7164.95 524.380  28
  -1  15  -8 6841.19 544.654   4
   1  15   8 5766.32 512.118  22
  -1  15  -8 6413.37 526.363  14
  -1  15  -8 7265.39 538.825  18
  -1  15  -8 7722.98 552.086  19
   1  15   8 6123.34 525.907  26
  -1  15  -9 1193.48 160.507  18
   1  15   9 1141.12 167.161  15
   1  15   9 935.117 128.404  22
  -1  15  -9 1179.92 166.088  27
   1  15   9 935.686 143.171  26
  -1  15 -10 3287.49 309.680  18
   1  15  10 3314.26 326.410  15
  -1  15 -10 3329.51 331.509   4
  -1  15 -10 3429.46 320.337  27
   1  15  10 3269.29 299.323  26
  -1  15 -10 4002.24 333.328  25
  -1  15 -11 1347.95 159.784  18
   1  15  11 1067.31 138.461  26
  -1  15 -11 1430.35 188.418   4
  -1  15 -11 1267.77 168.909  27
   1  15  11 1226.91 174.806  15
  -1  15 -11 1241.24 168.796  25
  -1  15 -12 130.469 67.8420  18
  -1  15 -12 113.575 84.6188  25
   1  15  12 151.174 91.4940  15
  -1  15 -12 132.884 65.4629  30
   1 -15  12 167.989 94.0262  26
  -1  15 -13 794.127 100.385  25
   1  15  13 600.176 98.3784  15
   1 -15  13 658.389 98.1251  26
  -1 -15 -13 507.685 79.3451  12
   1  15  14 90.2531 41.8604  15
   1 -15  14 140.777 53.5804  15
  -1  15 -14 17.7141 34.1283  25
  -1 -16  14 216.224 51.4912  15
  -1  16  14 207.994 43.0364  15
  -1  16  13 404.052 88.7877  15
  -1 -16  13 756.463 98.5810  26
   1 -16 -13 622.345 78.7861  12
   1  16 -13 609.915 87.3240  25
  -1  16  12 713.267 124.059  15
   1  16 -12 560.577 107.931  25
   1  16 -12 565.473 82.9246  18
  -1  16  12 396.234 78.5356  26
  -1 -16  12 686.972 117.547  26
  -1  16  12 616.424 118.464   3
   1  16 -11 9261.98 682.600  18
   1  16 -11 9231.40 693.371  27
  -1  16  11 8011.69 683.354  26
  -1  16  11 9193.76 705.821   3
  -1  16  11 8874.37 703.370  15
   1  16 -11 9935.51 702.568  25
  -1 -16  10 86.7816 68.5458  28
   1  16 -10 277.876 128.967  25
  -1  16  10 161.614 133.322  15
  -1  16  10 127.889 131.978   3
   1  16 -10 125.985 96.6045  27
  -1  16  10 130.139 95.5920  26
   1  16 -10 168.428 91.2139  18
   1  16  -9 2341.30 229.808  27
  -1  16   9 2426.66 260.136   3
   1  16  -9 1803.83 239.639  25
  -1 -16   9 2073.19 210.750  28
  -1  16   9 2811.42 267.331  15
  -1  16   9 1971.60 221.732  26
   1  16  -9 1662.55 210.162  18
  -1  16   8 3477.58 314.755  15
   1  16  -8 3276.63 292.388  18
   1  16  -8 3062.01 278.970  14
  -1  16   8 2524.26 285.905  26
   1  16  -8 3402.09 295.571  27
  -1 -16   8 3129.72 284.518  28
  -1  16   8 3269.24 311.993   3
  -1 -16   7 4326.87 343.532  28
  -1  16   7 3767.35 344.764  26
  -1  16   7 3443.79 351.284   3
   1  16  -7 4298.86 362.855  19
   1  16  -7 3615.76 346.406  25
   1  16  -7 3890.73 331.081  14
   1  16  -7 3742.14 345.741  21
  -1  16   7 4116.17 364.426  15
   1  16  -7 3942.50 340.983  18
  -1  16   6 1489.82 186.247  26
   1  16  -6 2179.90 213.107  19
   1  16  -6 1692.09 191.785  25
   1  16  -6 1476.92 167.191  14
   1  16  -6 1728.15 190.939  21
  -1  16   6 1730.23 200.264   3
  -1  16   6 1707.99 201.248  15
  -1  16   6 1554.53 165.469  17
  -1 -16   6 1772.67 182.895  28
   1  16  -6 1466.74 178.943  18
   1  16  -5 588.684 114.035  25
   1  16  -5 669.336 110.656  18
   1  16  -5 356.728 95.8933  21
  -1  16   5 434.378 106.172  26
   1  16  -5 442.420 91.1682  14
  -1  16   5 381.452 86.3487  17
  -1  16   5 425.629 115.502   3
   1  16  -4 3748.83 321.296  18
   1  16  -4 4126.82 342.272  19
   1  16  -4 3791.41 321.635  21
  -1  16   4 3672.76 321.595  17
  -1  16   4 3658.87 325.200  26
   1  16  -3 3284.61 293.373  19
   1  16  -3 3334.34 278.455  18
  -1  16   3 3481.81 284.105  17
  -1  16   3 2872.64 258.686  22
   1  16  -3 3308.01 282.971  17
  -1  16   3 3050.71 279.485  26
  -1  16   2 21.6426 50.6198  19
  -1  16   2 113.360 71.8488  26
  -1  16   2 139.940 78.8555  17
   1  16  -2 162.681 73.7071  17
   1  16  -2 342.854 88.4095  19
   1  16  -2 140.460 67.5403  15
   1  16  -1 19097.4 1475.00   9
  -1  16   1 20459.9 1486.01   9
  -1  16   1 20703.4 1447.60  17
  -1  16   1 20008.8 1440.82  26
   1  16  -1 19761.0 1437.25  15
  -1  16   1 18975.2 1437.42  19
   1  16  -1 20364.9 1444.79  19
  -1  16   0 1922.70 184.030  19
   1  16   0 1882.88 187.240  17
   1  16   0 1932.73 212.524   9
   1  16   0 1643.74 176.592  15
  -1  16   0 1819.00 179.756   2
   1  16   0 2087.16 185.572  19
  -1  16   0 1636.30 199.638   9
  -1  16  -1 18543.4 1355.87  19
   1  16   1 19228.2 1356.72  17
  -1  16  -1 19053.7 1356.83  17
  -1  16  -1 18181.2 1349.43   2
   1  16   1 18290.3 1349.08  26
   1  16   1 18052.5 1349.68  15
   1  16   1 19024.6 1347.06  19
   1  16   2 38.9104 52.7551  22
   1  16   2 59.0557 67.6273  17
   1  16   2 94.3660 68.9686  15
  -1  16  -2 38.2377 63.4356   2
  -1  16  -2 127.095 80.5241  19
  -1  16  -2 7.48347 61.2590  15
   1  16   2 46.3868 59.3193  26
  -1  16  -2 25.6988 64.6907  17
   1  16   3 1484.74 158.442  17
  -1  16  -3 1433.32 176.333  19
   1  16   3 1729.95 170.168  15
  -1  16  -3 1567.34 162.135   2
  -1  16  -3 1301.08 160.160  17
  -1  16  -3 1498.86 152.809  21
   1  16   3 1415.18 157.361  26
  -1  16  -3 1343.08 162.042  15
   1  16   3 1355.56 145.612  22
  -1  16  -4 3806.93 322.995  25
  -1  16  -4 3842.66 326.652  17
   1  16   4 3712.32 314.767  22
  -1  16  -4 4020.79 323.241  21
   1  16   4 3948.80 324.625  17
   1  16   4 3784.89 326.064  26
   1  16   4 3988.19 333.088  15
  -1  16  -4 3649.58 326.259   2
  -1  16  -5 206.817 84.0892  21
   1  16   5 117.897 89.9762  15
  -1  16  -5 209.313 87.4678  25
  -1  16  -5 191.668 91.2142  18
  -1  16  -5 245.345 77.6071  14
  -1  16  -5 244.359 100.250  19
   1  16   5 143.788 68.2607  17
   1  16   5 127.307 63.3553  22
  -1  16  -5 257.393 88.2874   2
  -1  16  -6 2426.99 232.861  21
   1 -16   6 2618.95 227.541  28
   1  16   6 2041.00 225.093  26
   1  16   6 2449.33 246.375  15
  -1  16  -6 2352.13 236.591   4
  -1  16  -6 2487.84 235.817  18
  -1  16  -6 2524.55 237.874  25
   1  16   6 2042.91 212.043  22
  -1  16  -6 2782.00 255.923  19
  -1  16  -6 2173.36 221.782  14
   1 -16   7 3682.37 300.629  28
  -1  16  -7 3292.78 312.810  25
   1  16   7 3666.26 325.564  15
  -1  16  -7 3426.06 310.245  18
  -1  16  -7 3436.15 319.879   4
   1  16   7 3567.53 312.099  26
  -1  16  -7 3256.97 309.344  21
  -1  16  -7 3186.98 299.344  14
   1  16   7 3103.27 287.888  22
  -1  16  -7 3647.01 330.811  19
   1 -16   8 3138.79 267.700  28
   1  16   8 2450.10 252.625  22
   1  16   8 3440.82 304.516  15
  -1  16  -8 2981.85 282.349  18
  -1  16  -8 2997.68 292.834  25
   1  16   8 2696.45 271.017  26
  -1  16  -8 3397.20 301.098   4
  -1  16  -8 3021.59 276.096  14
  -1  16  -9 7070.34 531.832  18
  -1  16  -9 6313.62 538.971   4
  -1  16  -9 6921.40 532.747  27
   1  16   9 6619.59 538.479  15
   1  16   9 5779.17 513.853  26
  -1  16 -10 103.200 126.453  25
  -1  16 -10 22.3903 125.077   4
  -1  16 -10 28.3944 91.8770  18
   1  16  10 71.8563 72.1250  26
  -1  16 -10 164.020 111.617  27
   1  16  10 123.967 115.458  15
  -1  16 -11 6259.89 468.098   4
   1  16  11 6010.68 458.652  15
  -1  16 -11 6177.28 445.149  18
  -1  16 -11 5637.99 452.801  25
  -1  16 -11 5702.13 450.348  27
   1  16  12 1286.79 151.258  15
  -1  16 -12 1272.04 151.069  25
   1 -16  12 1261.63 152.885  26
  -1  16 -12 1217.96 133.798  18
  -1  16 -12 1194.98 131.139  30
  -1  16 -13 1357.51 130.182  25
   1 -16  13 1101.12 123.337  26
   1  16  13 992.730 124.811  15
  -1 -16 -13 1211.89 116.038  12
   1  17 -13 1170.81 118.475  25
  -1 -17  13 1334.28 126.813  26
  -1  17  13 1194.86 126.194  15
   1 -17 -13 1114.03 110.043  12
   1  17 -12 131.958 52.2062  18
  -1  17  12 111.726 50.9801  26
  -1 -17  12 159.947 85.5085  26
   1  17 -12 166.044 79.7503  25
  -1  17  12 192.677 84.6919  15
   1  17 -11 55.8892 83.1586  27
   1  17 -11 77.6769 56.9629  30
  -1  17  11 85.0209 64.1260  26
  -1  17  11 107.328 101.036   3
   1  17 -11 104.529 98.9638  25
   1  17 -11 317.695 78.9400  18
  -1  17  11 116.085 103.904  15
   1  17 -10 257.995 90.8621  18
  -1  17  10 470.090 141.452   3
  -1  17  10 500.196 142.078  15
   1  17 -10 385.311 103.448  27
  -1  17  10 123.674 88.3044  26
   1  17 -10 360.607 129.765  25
   1  17  -9 256.710 102.400  18
  -1  17   9 120.051 133.963   3
  -1  17   9 35.7811 128.183  15
  -1  17   9 158.924 100.767  26
  -1 -17   9 187.160 92.6454  28
   1  17  -9 126.879 97.8832  27
   1  17  -8 315.349 107.335  18
  -1  17   8 412.538 138.612  15
  -1 -17   8 323.546 104.976  28
   1  17  -8 335.565 91.4272  14
   1  17  -8 273.745 105.707  27
  -1  17   8 176.810 108.254  26
  -1  17   8 427.607 139.547   3
   1  17  -7 4251.20 365.514  14
   1  17  -7 4280.28 384.824  25
   1  17  -7 5112.78 406.445  19
   1  17  -7 4443.70 377.451  18
  -1  17   7 4356.81 396.765  15
  -1  17   7 4467.77 396.321   3
  -1 -17   7 4322.86 372.288  28
   1  17  -7 4449.64 383.949  21
  -1  17   7 3988.21 377.783  26
   1  17  -6 1880.01 203.166  19
  -1  17   6 1615.21 200.958   3
   1  17  -6 1478.62 160.932  14
  -1  17   6 1480.73 197.117  15
  -1  17   6 1377.13 177.362  26
   1  17  -6 1331.97 174.084  18
  -1  17   6 1330.31 155.490  17
  -1 -17   6 1286.51 169.396  28
   1  17  -6 1512.97 183.811  25
   1  17  -6 1609.64 185.708  21
   1  17  -5 91.1818 88.2685  18
  -1  17   5 201.439 75.7352  17
   1  17  -5 150.488 83.1805  25
   1  17  -5 330.346 81.5927  14
   1  17  -5 253.668 92.6145  21
  -1  17   5 213.708 90.8344  26
   1  17  -4 6381.91 482.611  19
   1  17  -4 5619.97 460.557  21
  -1  17   4 5428.46 465.801  26
  -1  17   4 5764.88 463.044  17
   1  17  -4 5661.19 461.205  18
   1  17  -3 1154.64 137.368  21
   1  17  -3 1266.10 160.473  19
  -1  17   3 1173.02 146.373  17
   1  17  -3 1005.85 137.183  18
   1  17  -3 1249.15 150.755  17
  -1  17   3 1225.33 147.695  26
   1  17  -2 1809.73 183.026  17
   1  17  -2 1597.87 174.563  15
   1  17  -2 1602.40 182.769  19
  -1  17   2 1746.61 169.856  19
  -1  17   2 1644.47 178.212  26
  -1  17   2 1616.31 179.961  17
  -1  17   1 7711.94 624.965  19
   1  17  -1 8250.92 634.234  19
  -1  17   1 8130.90 631.769   2
   1  17  -1 8094.96 627.825  15
  -1  17   1 8665.89 634.973  26
  -1  17   1 8525.48 637.165  17
   1  17   0 6601.68 538.064  15
  -1  17   0 6854.22 542.834   2
  -1  17   0 7158.43 545.788  19
   1  17   0 7263.67 550.708  17
   1  17   0 6979.60 541.432  19
   1  17   1 8595.20 663.855  15
  -1  17  -1 8720.09 670.919  17
   1  17   1 8617.70 658.461  19
  -1  17  -1 8616.43 665.135   2
  -1  17  -1 8912.83 671.831  19
   1  17   1 8873.64 671.376  17
  -1  17  -2 531.144 102.240   2
   1  17   2 594.348 105.086  15
   1  17   2 621.475 106.168  17
  -1  17  -2 714.594 114.521  17
  -1  17  -2 673.357 106.698  15
  -1  17  -2 652.378 116.777  19
   1  17   2 735.081 112.996  26
  -1  17  -3 683.813 123.250  19
   1  17   3 663.561 95.6637  22
  -1  17  -3 675.414 110.650  17
   1  17   3 684.311 117.289  15
  -1  17  -3 712.966 100.177  21
   1  17   3 547.320 107.025  26
  -1  17  -3 647.227 106.127   2
   1  17   3 661.053 106.992  17
  -1  17  -3 665.896 114.401  15
   1  17   4 6088.38 510.402  22
   1  17   4 6222.67 529.865  15
  -1  17  -4 7037.56 529.975   2
  -1  17  -4 6545.90 521.506  25
  -1  17  -4 6852.52 522.412  21
   1  17   4 7444.85 529.123  17
  -1  17  -4 6740.49 526.943  17
   1  17   4 6441.80 524.491  26
  -1  17  -5 58.4337 92.6279   2
   1  17   5 143.559 87.7933  26
   1  17   5-31.0114 87.9478  15
  -1  17  -5 33.6377 111.303  19
  -1  17  -5 9.24687 89.6956  18
   1  17   5 46.2840 57.3997  22
   1  17   5 59.6650 60.7508  17
  -1  17  -5 95.0044 81.7575  14
  -1  17  -5 72.5059 77.1365  21
  -1  17  -5 109.951 79.8996  25
  -1  17  -6 1505.25 192.149  19
  -1  17  -6 1214.22 167.322   4
  -1  17  -6 1211.93 163.743  21
   1 -17   6 1532.71 160.427  28
  -1  17  -6 1445.77 163.633  14
   1  17   6 1333.66 182.565  15
   1  17   6 1191.64 158.267  26
   1  17   6 1096.35 137.865  22
  -1  17  -6 1061.07 160.901  18
  -1  17  -6 1165.35 167.351  25
  -1  17  -7 2728.57 284.516  25
   1  17   7 3521.57 301.609  15
   1  17   7 2865.52 273.298  26
  -1  17  -7 2400.84 263.886  14
   1  17   7 2421.50 249.634  22
  -1  17  -7 2910.37 280.071  21
   1 -17   7 3021.39 267.667  28
  -1  17  -7 3317.58 288.726  18
  -1  17  -7 3069.85 290.031   4
  -1  17  -7 3575.71 308.089  19
   1 -17   8 610.970 108.530  28
  -1  17  -8 883.708 155.587  25
  -1  17  -8 403.481 143.912   4
   1  17   8 556.701 143.596  15
  -1  17  -8 673.993 125.238  14
   1  17   8 541.388 110.621  26
  -1  17  -8 759.102 138.436  18
  -1  17  -9 114.727 134.988   4
   1  17   9 347.692 93.4641  26
  -1  17  -9 249.900 110.931  18
  -1  17  -9 258.749 115.990  27
   1  17   9 430.574 141.708  15
  -1  17 -10 995.979 158.437  27
  -1  17 -10 1432.15 164.982  18
   1  17  10 1309.85 175.111  15
  -1  17 -10 1571.07 191.971   4
   1  17  10 1056.68 142.083  26
   1  17  11-65.9302 56.0491  26
   1  17  11 159.317 101.923  15
  -1  17 -11-47.8227 100.385   4
  -1  17 -11 153.997 87.1824  27
  -1  17 -11 158.242 107.951  25
  -1  17 -11 201.459 87.4308  18
  -1  17 -12 70.5038 74.2599  25
   1 -17  12 107.172 80.9123  26
  -1  17 -12 63.1138 55.1512  18
  -1  17 -12 90.7981 51.3917  30
   1  17  12 163.177 82.7271  15
  -1 -17 -13 458.895 64.1747  12
  -1  17 -13 592.677 80.7972  25
   1 -17  13 454.738 70.9727  26
   1  17  13 398.547 73.1882  15
  -1 -18  13 40.7299 43.2590  26
   1  18 -13 28.3459 39.6625  25
  -1  18  13 17.9268 42.6288  15
  -1 -18  12 578.862 105.093  26
   1  18 -12 479.318 91.5906  25
  -1  18  12 537.908 98.3866  15
  -1  18  11 2675.12 242.681  15
   1  18 -11 2670.83 236.603  25
   1  18 -11 2411.48 216.042  18
  -1  18  11 2127.45 213.459  26
   1  18 -10 134.659 119.962  25
  -1  18  10 132.958 76.0516  26
  -1  18  10 305.578 118.074  15
  -1  18  10 148.500 118.852   3
   1  18 -10 161.266 85.6061  27
   1  18 -10 98.6548 79.1972  18
   1  18  -9 924.728 138.612  18
  -1 -18   9 988.192 129.309  28
  -1  18   9 746.365 135.017  26
  -1  18   9 805.047 164.081   3
  -1  18   9 927.183 164.620  15
   1  18  -9 820.634 135.564  27
  -1  18   8 262.568 113.403  26
   1  18  -8 192.186 88.5205  14
  -1 -18   8 200.268 101.700  28
   1  18  -8 217.913 124.029  18
   1  18  -8 228.934 156.414  25
   1  18  -8 306.882 101.846  27
  -1  18   8 386.004 145.642  15
  -1  18   8 449.108 156.204   3
  -1  18   7 8115.04 689.905  26
   1  18  -7 8809.14 697.776  25
   1  18  -7 8889.12 688.642  18
   1  18  -7 9502.92 697.112  21
  -1 -18   7 9731.84 691.143  28
  -1  18   7 9014.94 705.570   3
  -1  18   7 8981.90 705.911  15
   1  18  -7 8064.80 674.300  14
   1  18  -6 2229.44 222.651  25
   1  18  -6 2611.82 246.098  19
   1  18  -6 1809.13 209.951  21
   1  18  -6 1641.46 189.862  14
  -1  18   6 1884.73 190.705  17
  -1 -18   6 1998.72 206.640  28
  -1  18   6 1967.25 229.703  15
   1  18  -6 1685.73 209.094  18
  -1  18   6 1705.56 213.858  26
  -1 -18   5 2305.45 227.558  28
  -1  18   5 2180.84 233.161  26
   1  18  -5 2583.84 233.496  21
   1  18  -5 2193.60 227.788  25
  -1  18   5 2157.74 217.949  17
   1  18  -5 2239.65 216.518  14
   1  18  -5 2126.63 227.966  18
  -1  18   4 1978.66 223.436  17
   1  18  -4 2569.36 230.264  21
  -1  18   4 2168.63 232.049  26
   1  18  -4 2324.66 227.933  18
   1  18  -4 2477.00 246.267  19
   1  18  -3 17.4335 70.8892  21
   1  18  -3 30.2786 75.6271  17
   1  18  -3 159.977 100.403  19
  -1  18   3 77.9741 83.4537  26
   1  18  -3 63.0112 85.2033  18
  -1  18   3 70.7998 74.5585  17
  -1  18   2 731.372 109.947  19
   1  18  -2 870.331 131.971  17
  -1  18   2 788.022 124.500  26
   1  18  -2 813.506 128.903  19
   1  18  -2 856.933 132.305  15
  -1  18   2 1178.31 143.025  17
   1  18  -1 1003.32 137.220  15
  -1  18   1 1030.31 140.342  17
   1  18  -1 877.437 132.303  19
  -1  18   1 844.361 124.258  19
  -1  18   1 1046.94 136.185   2
   1  18   0 220.621 78.6110  19
   1  18   0 119.549 74.3429  15
   1  18   0 188.193 91.5879  17
  -1  18   0 83.9422 78.6682  19
  -1  18   0-8.86371 74.3269   2
   1  18   1 810.592 110.433  19
  -1  18  -1 652.322 111.702   2
   1  18   1 726.559 116.258  15
  -1  18  -1 777.750 127.762  19
   1  18   1 661.295 116.152  17
  -1  18  -1 752.719 126.305  17
   1  18   2 665.827 112.503  26
  -1  18  -2 716.017 123.711  19
  -1  18  -2 562.288 111.007  18
  -1  18  -2 499.214 111.236  15
  -1  18  -2 715.875 111.337   2
   1  18   2 646.563 115.611  15
   1  18   2 727.836 121.395  17
  -1  18  -2 603.584 98.2998  21
  -1  18  -2 659.592 111.963  17
  -1  18  -3 65.8866 69.7176  21
  -1  18  -3 32.5003 88.0759  19
  -1  18  -3 101.921 80.8280   2
  -1  18  -3 69.8647 81.7168  17
   1  18   3-9.58933 79.5743  15
   1  18   3 67.9454 76.2022  17
   1  18   3 74.9147 58.8934  22
   1  18   3 64.9006 73.3325  26
  -1  18  -3 162.774 86.9082  15
   1  18   4 2130.12 213.428  17
  -1  18  -4 2498.77 227.224  17
  -1  18  -4 2267.10 244.198  19
  -1  18  -4 2187.54 215.357  25
   1  18   4 1819.59 196.074  22
   1  18   4 2229.38 220.664  26
  -1  18  -4 1931.94 217.103   2
  -1  18  -4 2241.48 215.285  21
   1  18   4 2287.82 227.130  15
  -1  18  -5 487.212 125.871  18
  -1  18  -5 649.454 126.332  25
   1  18   5 675.525 100.598  22
  -1  18  -5 687.843 120.889  14
   1  18   5 681.219 106.769  17
   1  18   5 690.586 134.629  15
  -1  18  -5 557.715 118.585  21
   1  18   5 731.350 126.837  26
   1  18   6 4428.48 409.171  15
  -1  18  -6 5366.16 415.233  18
   1  18   6 4249.11 381.633  22
  -1  18  -6 4983.97 408.302  21
   1 -18   6 5340.41 405.566  28
  -1  18  -6 4944.09 411.190  25
  -1  18  -6 4787.95 413.957   4
  -1  18  -6 4885.37 402.530  14
   1  18   6 4271.19 399.655  26
  -1  18  -6 5102.48 429.378  19
   1  18   7 9432.11 709.550  15
  -1  18  -7 10162.1 719.528  19
  -1  18  -7 9672.15 708.185   4
   1  18   7 8301.98 688.436  26
   1  18   7 7435.76 664.885  22
  -1  18  -7 8709.03 686.203  14
   1 -18   7 8953.58 684.109  28
  -1  18  -7 9640.61 700.634  18
  -1  18  -7 9637.55 704.400  25
   1  18   8 869.878 169.557  15
  -1  18  -8 1051.29 154.279  27
  -1  18  -8 720.883 151.711  18
  -1  18  -8 945.651 144.538  14
   1 -18   8 759.407 120.315  28
  -1  18  -8 946.142 171.311  25
  -1  18  -8 992.175 178.977   4
   1  18   8 826.681 135.149  26
  -1  18  -9 572.743 150.435   4
  -1  18  -9 468.486 118.444  27
   1  18   9 406.425 99.4674  26
  -1  18  -9 540.140 126.840  18
   1  18   9 485.472 137.234  15
  -1  18  -9 480.484 141.504  25
  -1  18 -10 517.765 140.261   4
   1  18  10 524.787 93.9513  26
   1  18  10 614.378 129.289  15
  -1  18 -10 641.063 117.871  18
  -1  18 -10 566.774 116.798  27
  -1  18 -11 1854.07 190.687  27
  -1  18 -11 1997.34 202.831  25
  -1  18 -11 2012.70 188.556  18
   1  18  11 1777.30 196.501  15
   1  18  12 1082.57 128.221  15
  -1  18 -12 1045.10 125.693  25
  -1  18 -12 1020.38 111.517  18
   1 -18  12 1078.79 129.489  26
  -1  18 -13 89.3807 47.6587  25
   1  18  13 33.6927 37.5189  15
  -1  19  13 28.8865 33.9341  15
  -1 -19  13 216.358 52.8065  15
   1  19 -12 492.663 80.1598  25
  -1  19  12 432.427 82.3033  15
  -1 -19  12 350.309 80.5176  26
   1  19 -11 1046.46 132.380  25
   1  19 -11 902.490 108.132  18
  -1  19  11 971.007 131.170  15
  -1  19  11 797.238 103.971  26
  -1  19  10 215.956 114.978  15
  -1  19  10 73.1587 72.2178  26
   1  19 -10 92.6167 79.8569  18
   1  19 -10 200.698 76.7776  27
  -1 -19   9 2008.68 198.889  28
   1  19  -9 2287.36 214.359  18
  -1  19   9 1886.95 225.031  15
  -1  19   9 1865.34 205.930  26
   1  19  -9 1940.52 201.741  27
   1  19  -8 6010.83 528.535  14
   1  19  -8 6731.12 561.141  25
  -1 -19   8 7139.61 545.374  28
  -1  19   8 6747.31 550.607  26
   1  19  -8 7453.73 553.167  18
   1  19  -8 6951.47 542.891  27
  -1  19   8 7165.31 571.423  15
  -1  19   7 3208.51 324.512  26
   1  19  -7 3903.35 337.646  21
  -1 -19   7 4031.03 329.869  28
   1  19  -7 3993.13 335.336  18
   1  19  -7 3340.82 335.073  25
   1  19  -7 3482.80 314.493  14
  -1  19   7 3441.85 344.837  15
   1  19  -6 447.417 123.825  25
   1  19  -6 602.845 126.054  18
  -1 -19   6 457.703 109.936  28
  -1  19   6 521.699 137.332  15
  -1  19   6 503.517 122.452  26
   1  19  -6 320.639 100.222  14
   1  19  -6 520.221 122.193  21
  -1  19   6 503.345 96.2219  17
  -1  19   5 869.181 148.440  26
   1  19  -5 845.114 140.176  21
  -1  19   5 962.431 133.468  17
   1  19  -5 784.282 145.136  25
   1  19  -5 1096.54 155.015  18
  -1 -19   5 1080.67 147.734  28
   1  19  -5 850.384 126.951  14
   1  19  -4 44450.2 2881.42  19
   1  19  -4 40029.6 2859.80  18
  -1  19   4 39232.7 2859.29  17
   1  19  -4 39538.1 2858.04  21
  -1  19   4 37798.3 2861.77  26
  -1  19   3 4502.53 409.279  17
   1  19  -3 4512.10 399.495  21
  -1  19   3 4813.30 413.465  26
   1  19  -3 5473.86 422.400  17
   1  19  -3 5299.97 426.096  19
  -1  19   2 480.630 111.493  26
  -1  19   2 508.419 110.766  17
   1  19  -2 444.664 105.160  15
  -1  19   2 556.325 114.188   2
   1  19  -2 414.168 111.637  19
   1  19  -2 278.454 98.2837  17
  -1  19   2 270.459 77.3206  19
   1  19  -1 13526.4 995.817  15
  -1  19   1 13748.6 1006.47  17
  -1  19   1 12597.1 991.136  19
   1  19  -1 13643.2 1001.96  19
  -1  19   1 13432.0 1000.40   2
   1  19   0 973.166 132.984  19
  -1  19   0 818.039 129.421   2
  -1  19   0 1175.77 146.025  19
   1  19   0 1019.74 146.935  17
   1  19   0 926.066 134.775  15
  -1  19  -1 13206.2 985.937  17
  -1  19  -1 12892.7 982.793  19
   1  19   1 12895.6 977.411  15
   1  19   1 13447.4 985.252  17
  -1  19  -1 12927.1 977.386   2
   1  19   1 13108.6 969.984  19
  -1  19  -2 1093.00 145.956  18
  -1  19  -2 910.335 122.142  21
  -1  19  -2 929.013 140.652   2
   1  19   2 930.521 143.411  15
  -1  19  -2 1164.33 153.638  17
  -1  19  -2 842.973 140.043  15
  -1  19  -2 1162.73 158.288  19
   1  19   2 1207.80 153.237  17
   1  19   3 4115.89 343.990  17
  -1  19  -3 3997.92 331.684  21
  -1  19  -3 3536.62 338.481   2
  -1  19  -3 3730.28 352.386  19
  -1  19  -3 3889.88 343.703  15
   1  19   3 3832.86 343.769  15
  -1  19  -3 4222.43 350.641  17
  -1  19  -3 3603.73 328.321  25
   1  19   3 3910.69 341.878  26
   1  19   4 39213.5 3051.56  22
  -1  19  -4 43332.4 3065.85  21
  -1  19  -4 44229.7 3090.19  19
  -1  19  -4 47300.8 3080.00  17
   1  19   4 43933.4 3076.69  15
   1  19   4 40216.8 3068.25  26
  -1  19  -4 43579.1 3067.20  25
   1  19   4 44044.8 3071.78  17
  -1  19  -4 44058.0 3076.56   2
   1  19   5 2000.06 202.570  26
  -1  19  -5 1710.22 194.070  21
   1  19   5 1595.97 174.534  22
   1  19   5 1806.82 208.675  15
  -1  19  -5 2064.67 214.188  18
  -1  19  -5 1777.76 207.969   4
   1  19   5 1648.93 184.249  17
  -1  19  -5 1843.11 195.135  14
  -1  19  -5 1706.45 199.159  25
   1 -19   6 334.574 104.525  28
  -1  19  -6 495.285 129.832   4
   1  19   6 217.701 75.4273  22
   1  19   6 366.995 103.623  26
  -1  19  -6 373.506 118.422  25
  -1  19  -6 431.876 102.916  14
   1  19   6 277.485 128.619  15
  -1  19  -6 450.349 148.140  19
  -1  19  -6 369.443 112.218  21
  -1  19  -6 521.009 129.564  18
   1  19   7 3003.40 290.102  15
   1 -19   7 2722.99 261.453  28
   1  19   7 2699.55 266.264  26
  -1  19  -7 2954.88 279.511  18
  -1  19  -7 2854.78 281.041  25
  -1  19  -7 3481.51 312.241  19
  -1  19  -7 2471.58 283.299   4
  -1  19  -7 2360.07 257.897  14
   1  19   8 6572.08 556.393  26
   1 -19   8 6907.17 549.681  28
  -1  19  -8 7093.88 570.475  18
  -1  19  -8 6967.02 556.244  14
  -1  19  -8 7364.79 577.350  25
  -1  19  -8 6925.74 561.107  27
   1  19   8 7170.84 580.845  15
  -1  19  -8 7594.97 581.844   4
  -1  19  -9 608.148 128.969  18
  -1  19  -9 613.735 124.090  27
  -1  19  -9 805.686 156.279  25
   1  19   9 479.527 104.131  26
   1  19   9 679.617 137.258  15
  -1  19  -9 520.621 140.983   4
  -1  19 -10 344.864 95.7750  27
   1  19  10 276.328 100.560  15
  -1  19 -10 136.537 108.133   4
   1  19  10 260.544 73.6024  26
  -1  19 -10 314.810 92.7322  18
   1  19  11 983.392 130.023  15
  -1  19 -11 907.377 121.458  27
  -1  19 -11 924.385 116.991  18
  -1  19 -12 96.9204 66.8668  25
   1  19  12 118.571 59.8408  15
   1 -19  12 170.542 64.2527  26
  -1  19 -12 76.9700 43.9907  18
  -1 -19 -12 174.307 58.0334  12
  -1  19 -13 498.085 61.6265  25
   1 -19  13 510.466 66.6912  15
  -1 -20  12 762.961 106.680  26
  -1  20  12 860.317 102.323  15
   1  20 -11 808.386 111.062  25
  -1 -20  11 751.655 117.099  26
  -1  20  11 653.599 106.383  15
   1  20 -11 663.145 86.2045  18
  -1  20  11 516.053 78.7694  26
  -1  20  10 449.620 92.2065  26
   1  20 -10 655.944 105.686  18
   1  20 -10 635.774 95.7012  27
  -1  20  10 838.772 128.429  15
   1  20  -9 1781.69 204.475  25
  -1  20   9 1820.26 205.023  15
  -1  20   9 1648.69 181.059  26
  -1 -20   9 1608.11 172.432  28
   1  20  -9 1979.24 191.156  18
   1  20  -9 1470.50 173.437  27
   1  20  -8 624.443 131.770  18
   1  20  -8 575.334 141.496  25
   1  20  -8 550.242 109.797  27
  -1  20   8 583.567 120.450  26
  -1  20   8 433.542 143.539  15
  -1 -20   8 501.636 112.092  28
  -1 -20   7 2732.00 252.069  28
  -1  20   7 2443.84 252.564  26
   1  20  -7 2547.75 265.415  25
   1  20  -7 2259.30 249.978  18
   1  20  -7 2595.23 255.166  21
   1  20  -7 2265.50 230.338  14
  -1  20   7 2398.88 267.579  15
   1  20  -6 1185.84 168.183  18
  -1  20   6 1215.38 170.611  26
   1  20  -6 1134.96 159.598  21
   1  20  -6 1084.25 168.778  25
  -1  20   6 988.992 135.763  17
   1  20  -6 949.613 139.090  14
  -1  20   6 1299.28 189.812  15
  -1 -20   6 1285.27 164.886  28
  -1  20   5 168.666 104.223  26
   1  20  -5 207.790 113.571  18
   1  20  -5 229.181 99.1562  21
   1  20  -5 145.807 101.572  25
  -1  20   5 102.406 85.6062  17
  -1 -20   5 251.811 102.831  28
   1  20  -5 415.443 148.402  19
   1  20  -5 53.9273 78.1881  14
   1  20  -4 297.576 113.180  18
  -1  20   4 195.508 96.4569  17
  -1  20   4 243.161 108.245  26
   1  20  -4 279.923 134.194  19
   1  20  -4 158.808 100.701  25
   1  20  -4 511.045 111.416  21
   1  20  -3 7163.88 538.297  19
   1  20  -3 5976.10 508.421  21
  -1  20   3 6189.94 520.525  26
  -1  20   3 6351.65 520.620  17
  -1  20   2 227.073 107.089  17
   1  20  -2 378.015 125.302  19
  -1  20   2 213.417 111.993   2
   1  20  -2 422.228 128.511  15
   1  20  -2 330.382 138.416  17
  -1  20   2 271.281 77.9871  19
  -1  20   1 5424.66 423.868  17
  -1  20   1 4683.28 410.321   2
   1  20  -1 4256.55 406.427  19
   1  20  -1 5192.75 413.939  15
  -1  20   1 4826.55 403.959  19
  -1  20   0 40.4673 93.7560   2
   1  20   0 79.0424 104.078  17
   1  20   0 77.9502 97.1614  15
   1  20   0 19.4326 75.0833  19
  -1  20   0 62.1399 78.8015  19
   1  20   1 7632.45 592.204  19
   1  20   1 7469.77 601.521  15
   1  20   1 7709.85 607.814  17
  -1  20  -1 7744.85 608.534  19
  -1  20  -1 7330.03 600.074   2
  -1  20  -1 7914.77 611.672  17
   1  20   2 265.876 108.463  15
   1  20   2 244.357 100.709  17
  -1  20  -2 294.181 112.215  17
  -1  20  -2 294.619 106.357  18
  -1  20  -2 172.756 105.179   2
  -1  20  -2 252.624 116.423  19
  -1  20  -2 309.316 84.8899  21
  -1  20  -3 1868.72 225.421  18
  -1  20  -3 1803.96 206.806  25
   1  20   3 2302.39 233.011  15
  -1  20  -3 1953.92 205.783  21
  -1  20  -3 1908.03 222.313  17
  -1  20  -3 1943.70 223.772   2
  -1  20  -3 2176.81 240.959  19
   1  20   3 2310.43 224.821  17
  -1  20  -4 447.210 110.756  25
  -1  20  -4 320.858 122.534   2
  -1  20  -4 493.742 145.919  19
   1  20   4 441.174 128.779  15
   1  20   4 230.549 100.888  26
   1  20   4 352.900 99.9879  17
  -1  20  -4 390.341 103.959  21
  -1  20  -5 120.572 89.4303  25
  -1  20  -5 29.9475 78.0777  21
   1  20   5 84.6554 90.8671  26
   1  20   5 102.604 113.391  15
   1 -20   5 78.3803 96.1992  28
  -1  20  -5 220.471 115.336  18
   1  20   5 251.045 79.3532  17
  -1  20  -5 96.4487 87.3310  14
  -1  20  -5 100.590 110.669   4
   1  20   6 1209.12 177.879  15
  -1  20  -6 1439.12 174.655  25
   1 -20   6 1282.68 163.054  28
  -1  20  -6 1295.15 197.766  19
  -1  20  -6 1114.36 160.581  21
  -1  20  -6 1317.55 161.913  14
   1  20   6 999.258 155.937  26
  -1  20  -6 1133.68 170.367  18
  -1  20  -6 1291.06 187.837   4
  -1  20  -7 1444.23 190.430  25
  -1  20  -7 1401.45 188.021  18
  -1  20  -7 1463.47 171.011  14
  -1  20  -7 1282.18 200.506   4
  -1  20  -7 1813.07 216.003  19
   1  20   7 1420.01 168.087  26
   1  20   7 1342.17 191.387  15
   1 -20   7 1269.67 162.563  28
  -1  20  -8 2165.16 226.298  18
  -1  20  -8 1822.35 228.401   4
  -1  20  -8 1848.00 223.260  25
   1 -20   8 2237.88 204.867  28
  -1  20  -8 1986.79 213.676  27
   1  20   8 2100.12 230.584  15
  -1  20  -8 2046.42 205.505  14
   1  20   8 1756.41 202.645  26
  -1  20  -9 860.705 151.456  25
  -1  20  -9 1017.72 140.275  18
  -1  20  -9 1006.12 140.371  27
  -1  20  -9 1103.95 159.607   4
   1  20   9 807.976 118.331  26
   1  20   9 711.490 139.729  15
  -1  20 -10 804.118 131.169   4
  -1  20 -10 759.240 114.382  27
   1  20  10 528.407 88.3554  26
  -1  20 -10 922.069 133.878  25
   1  20  10 645.654 119.774  15
  -1  20 -10 742.891 111.266  18
   1  20  11 157.624 72.6542  15
  -1  20 -11 291.326 72.5522  18
   1 -20  11 423.770 90.7962  26
  -1  20 -12 1078.19 108.724  25
   1  20  12 872.213 100.879  15
   1 -20  12 755.428 101.340  26
  -1 -20 -12 1097.07 104.233  12
  -1  21  12 629.580 74.7202   2
   1  21 -12 856.710 79.7097  25
   1 -21 -12 849.285 76.5782  12
  -1 -21  12 920.359 82.1285  26
  -1 -21  11 511.207 96.8565  26
   1  21 -11 415.769 64.0901  18
  -1  21  10 194.478 84.2314  15
   1  21 -10 153.799 61.8100  27
  -1  21  10 87.7371 56.4360  26
   1  21 -10 186.580 71.9889  18
  -1 -21   9-14.0340 60.3829  28
  -1  21   9 8.16463 63.5070  26
  -1  21   9-19.3469 95.9620  15
   1  21  -9 72.8228 78.0307  18
   1  21  -9 54.2583 98.7202  25
   1  21  -9-99.1394 67.9605  27
  -1 -21   8 649.868 114.938  28
   1  21  -8 821.384 130.982  18
  -1  21   8 920.403 159.858  15
  -1  21   8 558.323 118.143  26
   1  21  -8 739.252 142.692  25
   1  21  -8 547.441 102.899  27
  -1  21   7 507.115 145.739  15
   1  21  -7 664.248 109.078  14
   1  21  -7 510.425 129.360  18
  -1 -21   7 598.262 117.975  28
   1  21  -7 589.428 112.329  27
   1  21  -7 757.771 138.611  25
  -1  21   7 624.819 121.545  26
   1  21  -6 1211.45 168.595  21
   1  21  -6 1205.89 151.153  14
   1  21  -6 1511.86 188.039  25
  -1  21   6 1257.12 171.478  26
   1  21  -6 1011.25 170.065  18
  -1 -21   6 1236.27 167.145  28
  -1  21   6 1464.51 194.486  15
  -1  21   6 1305.05 151.136  17
   1  21  -5 701.618 159.826  19
  -1  21   5 577.591 130.021  26
  -1 -21   5 482.092 120.231  28
  -1  21   5 569.814 110.475  17
   1  21  -5 419.811 125.602  25
   1  21  -5 412.904 122.148  18
   1  21  -5 362.608 97.6816  14
   1  21  -5 535.845 120.053  21
   1  21  -4 6435.91 505.829  21
   1  21  -4 6879.69 530.726  19
  -1  21   4 6411.81 513.385  26
   1  21  -4 6461.14 513.991  18
   1  21  -4 5440.13 498.454  25
  -1  21   4 5952.26 505.991  17
   1  21  -3 494.235 142.353  19
   1  21  -3 524.747 114.063  21
  -1  21   3 625.844 130.951  17
  -1  21   3 584.565 139.336   2
  -1  21   2 423.919 91.8310  19
  -1  21   2 402.869 122.110  17
   1  21  -2 597.943 137.381  19
   1  21  -2 394.221 131.644  17
   1  21  -2 556.049 124.956  15
   1  21  -2 382.586 99.0242  21
  -1  21   2 455.281 126.916   2
   1  21  -1 3214.15 307.768  19
  -1  21   1 3308.85 312.498   2
  -1  21   1 3310.27 317.263  17
  -1  21   1 3324.85 300.051  19
   1  21  -1 3534.50 314.954  15
  -1  21   0 106.427 100.216   2
   1  21   0 30.1491 78.3035  19
   1  21   0 95.0140 105.964  17
   1  21   0-20.4889 104.034  15
  -1  21   0 148.667 85.7444  19
  -1  21  -1 4321.37 376.568   2
  -1  21  -1 4417.96 388.432  17
   1  21   1 4653.06 387.579  17
  -1  21  -1 4201.55 358.125  21
   1  21   1 4306.19 379.600  15
  -1  21  -1 4522.71 380.535  18
   1  21   1 4212.08 363.745  19
  -1  21  -1 4079.55 379.093  19
  -1  21  -2 319.534 87.9893  21
  -1  21  -2 462.349 126.638  17
   1  21   2 308.944 120.384  15
  -1  21  -2 308.811 118.516  18
  -1  21  -2 245.148 116.987   2
  -1  21  -2 261.821 84.4232  25
   1  21   2 508.589 124.558  17
  -1  21  -2 451.237 130.793  19
   1  21   3 470.988 120.482  17
   1  21   3 669.105 142.756  15
  -1  21  -3 617.055 143.102  18
  -1  21  -3 575.668 111.451  21
  -1  21  -3 784.308 136.436  17
  -1  21  -3 490.005 141.660  19
  -1  21  -3 995.737 145.831   2
  -1  21  -3 572.648 111.831  25
   1  21   4 6274.17 489.629  17
  -1  21  -4 5958.19 481.813  21
  -1  21  -4 5747.26 491.920   2
   1  21   4 5839.05 494.710  15
  -1  21  -4 5712.90 480.712  25
  -1  21  -4 6182.66 508.632  19
   1  21   5 1036.63 130.632  17
   1  21   5 816.005 145.428  15
   1 -21   5 628.853 129.796  28
  -1  21  -5 1068.39 147.016  25
  -1  21  -5 809.682 134.577  14
  -1  21  -5 892.033 134.350  21
   1  21   5 447.638 120.388  26
  -1  21  -5 614.052 142.471   4
  -1  21  -6 594.281 164.794   4
  -1  21  -6 969.109 147.026  21
  -1  21  -6 990.020 144.162  14
  -1  21  -6 1185.81 158.907  25
   1 -21   6 941.798 144.130  28
   1  21   6 944.202 167.625  15
   1  21   6 954.470 146.044  26
  -1  21  -6 1103.75 164.596  18
  -1  21  -7 202.064 128.425   4
   1  21   7 202.017 114.839  15
  -1  21  -7 214.988 115.247  25
  -1  21  -7 195.263 125.564  18
   1  21   7 214.813 93.0589  26
   1 -21   7 297.940 94.3848  28
  -1  21  -7 165.949 88.8733  14
  -1  21  -8 511.225 132.542   4
   1  21   8 378.846 121.502  15
   1  21   8 191.943 83.2239  26
  -1  21  -8 380.581 99.3578  27
  -1  21  -8 361.827 116.940  25
   1 -21   8 264.186 83.7092  28
  -1  21  -8 364.220 93.2317  14
  -1  21  -8 210.800 106.025  18
   1  21   9 37.4677 93.7896  15
  -1  21  -9 9.64699 104.126   4
  -1  21  -9 76.3516 79.4156  18
  -1  21  -9 39.4728 69.5942  27
  -1  21  -9-26.7149 94.9972  25
  -1  21 -10 243.690 90.7311  25
  -1  21 -10 173.776 76.9901  18
  -1  21 -10 238.213 100.490   4
  -1  21 -10 169.471 74.9410  27
   1  21  10 149.009 76.7389  15
  -1  21 -11 754.283 94.2473  18
   1 -21  11 939.790 114.236  26
   1  21  11 686.225 99.2144  15
   1  21  12 1897.37 169.914   2
  -1 -21 -12 2340.89 170.016  12
   1  21  12 1856.33 165.141  15
   1  22 -11 502.302 65.2215  18
  -1 -22  11 681.310 94.7962  26
  -1  22  11 737.589 87.9432   2
  -1  22  11 544.937 81.3128  15
   1  22 -10 474.849 82.9120  18
   1  22 -10 634.747 102.279  25
  -1  22  10 497.847 97.0449  15
  -1  22   9 1166.16 157.376  15
   1  22  -9 1168.83 129.741  27
  -1 -22   9 1324.33 134.509  28
   1  22  -9 1229.43 143.679  18
   1  22  -9 1678.77 170.184  25
   1  22  -8 224.213 112.157  25
   1  22  -8 92.8952 67.2558  27
  -1  22   8 132.700 79.6238  26
   1  22  -8 104.357 90.4232  18
  -1  22   8 30.2793 103.535  15
  -1 -22   8 79.9176 70.7847  28
  -1 -22   7 83.0607 89.5552  28
  -1  22   7 263.757 126.133  15
   1  22  -7 102.595 71.8387  27
   1  22  -7 193.242 106.344  18
  -1  22   7 200.552 89.4301  26
   1  22  -7 110.571 104.228  25
  -1 -22   6 2111.14 224.013  28
  -1  22   6 2191.17 232.627  26
   1  22  -6 1800.96 207.334  14
  -1  22   6 2104.49 246.904  15
  -1  22   6 2154.92 210.269  17
   1  22  -6 2279.08 229.602  21
   1  22  -6 2465.45 242.471  18
   1  22  -6 2507.91 238.756  25
   1  22  -5 646.799 112.701  14
   1  22  -5 385.127 115.831  21
   1  22  -5 585.217 155.808  19
   1  22  -5 625.854 139.553  18
  -1  22   5 543.078 112.937  17
   1  22  -5 435.419 119.943  25
  -1  22   5 426.228 127.211  26
  -1 -22   5 359.906 117.842  28
   1  22  -4 107.573 113.763  18
   1  22  -4 174.557 99.0489  21
   1  22  -4 222.635 100.447  25
  -1  22   4 313.507 106.778  17
   1  22  -4 62.8292 119.621  19
   1  22  -4 258.188 90.0204  14
  -1  22   4 225.631 128.424   2
  -1  22   3 4187.91 370.685   2
   1  22  -3 3844.33 352.148  21
   1  22  -3 4014.33 355.516  25
   1  22  -3 4553.11 385.727  19
  -1  22   3 3952.43 367.599  17
  -1  22   2 216.856 120.070   2
  -1  22   2 353.637 120.978  17
   1  22  -2 370.639 102.064  21
   1  22  -2 433.515 130.471  19
   1  22  -2 287.508 125.667  15
   1  22  -1 10798.6 864.150  15
  -1  22   1 11473.0 870.872   2
   1  22  -1 11797.4 871.358  19
  -1  22   1 10862.0 856.155  19
  -1  22   1 12021.4 880.169  17
  -1  22   0 143.601 113.502   2
  -1  22   0 108.127 99.0711  19
   1  22   0 204.494 92.2210  19
   1  22   0 106.266 110.155  15
   1  22   0 160.312 126.607  17
  -1  22  -1 8414.55 692.534  25
  -1  22  -1 8636.82 698.368  21
   1  22   1 9392.97 708.141  19
   1  22   1 10747.5 740.340  17
   1  22   1 9864.54 726.091  15
  -1  22  -1 9050.00 723.609  19
  -1  22  -1 9204.71 719.788  18
  -1  22  -1 9668.60 725.457   2
  -1  22  -2 576.395 142.934  19
  -1  22  -2 499.875 129.322  18
  -1  22  -2 676.169 110.612  21
   1  22   2 416.114 131.098  15
   1  22   2 881.740 148.976  17
  -1  22  -2 663.990 108.440  25
  -1  22  -2 772.043 152.875  17
  -1  22  -2 440.661 132.635   2
  -1  22  -3 5362.91 435.369  21
  -1  22  -3 5166.13 435.674  25
  -1  22  -3 5397.31 452.019   2
  -1  22  -3 4996.44 463.015  19
   1  22   3 5803.68 456.844  17
  -1  22  -3 5244.50 450.904  18
   1  22   3 5171.72 451.121  15
  -1  22  -3 5566.67 458.200  17
   1  22   4 398.950 101.433  17
   1  22   4 204.219 115.320  15
  -1  22  -4 355.490 109.088  14
  -1  22  -4 292.153 139.363  19
  -1  22  -4 380.780 129.271   2
  -1  22  -4 345.799 106.666  25
  -1  22  -4 523.073 116.949  21
   1  22   5 378.750 87.1746  17
  -1  22  -5 369.192 151.709  19
  -1  22  -5 87.1951 95.7809  14
  -1  22  -5 56.9153 130.521   4
   1  22   5 148.055 122.729  15
  -1  22  -5 188.513 100.723  25
  -1  22  -5 148.325 89.2181  21
   1 -22   5 209.426 96.6940  28
  -1  22  -6 2619.04 286.253   4
  -1  22  -6 3021.84 287.791  18
   1  22   6 2934.27 286.305  15
  -1  22  -6 2937.49 276.144  25
  -1  22  -6 2703.02 267.766  21
   1 -22   6 2804.08 267.914  28
  -1  22  -6 2912.81 266.595  14
  -1  22  -7 178.518 116.586  18
  -1  22  -7 87.7209 94.9788  25
   1 -22   7 283.371 87.9137  28
  -1  22  -7 302.808 127.755   4
  -1  22  -7 271.651 94.5440  14
   1  22   7 342.192 123.038  15
   1 -22   8 42.3534 60.1975  28
  -1  22  -8 90.2355 109.351   4
  -1  22  -8 226.170 101.321  18
  -1  22  -8 184.263 84.8335  27
  -1  22  -8 146.088 96.5744  25
   1  22   8 146.820 98.3362  15
  -1  22  -9 754.653 117.883  25
  -1  22  -9 707.751 124.601   4
  -1  22  -9 451.460 107.310  18
  -1  22  -9 662.011 99.7995  27
   1  22   9 576.745 112.846  15
  -1  22 -10 2091.07 190.130  18
  -1  22 -10 1618.26 174.238  27
   1  22  10 1950.77 192.525  15
  -1  22 -10 2535.79 201.859  25
  -1  22 -10 2343.75 202.625   4
   1 -22  11 294.270 66.4953  26
  -1 -22 -11 298.936 65.5250  12
  -1  22 -11 211.661 64.1310  25
   1  22  11 208.676 57.4572  15
  -1  22 -11 187.225 51.2245  18
  -1  23  11 122.968 42.2652  15
  -1  23  11 84.8309 43.7016   2
   1 -23 -11 122.884 45.9688  12
  -1 -23  11 39.8026 44.9403  26
  -1  23  10 37.2221 64.9109   2
   1  23 -10 189.394 56.0431  18
  -1  23  10 48.2701 61.8374  15
   1  23 -10 76.6419 66.1385  25
   1  23  -9 1372.86 151.145  25
  -1  23   9 1303.13 150.446  15
   1  23  -9 1135.74 138.334  18
   1  23  -8 325.103 107.647  25
   1  23  -8 144.513 88.9927  18
  -1  23   8 238.694 97.7831  15
   1  23  -8 265.769 69.0567  27
  -1 -23   8 380.350 85.3383  28
   1  23  -7 297.962 77.2756  14
  -1 -23   7 241.422 88.4484  28
   1  23  -7 250.647 70.0321  27
   1  23  -7 384.861 109.790  25
  -1  23   7 410.381 128.078  15
   1  23  -7 374.461 110.398  18
   1  23  -6 424.700 116.626  21
  -1  23   6 459.232 89.0613  17
  -1  23   6 460.091 142.198   2
  -1 -23   6 420.483 105.590  28
   1  23  -6 398.593 93.0322  14
  -1  23   6 329.220 139.996  15
   1  23  -6 523.092 125.276  25
   1  23  -6 704.574 134.120  18
   1  23  -5 1032.78 164.256  18
   1  23  -5 1141.16 152.886  21
  -1  23   5 965.225 179.903  15
   1  23  -5 774.754 126.475  14
  -1  23   5 870.460 162.921   2
   1  23  -5 1203.21 151.720  25
   1  23  -5 1233.43 188.319  19
  -1 -23   5 928.921 151.655  28
  -1  23   5 984.770 138.412  17
   1  23  -4 1954.16 213.326  14
  -1  23   4 2063.83 243.274   2
  -1  23   4 2317.15 232.658  17
   1  23  -4 2693.04 254.628  18
   1  23  -4 2463.52 256.013  19
   1  23  -4 1869.17 220.633  21
   1  23  -4 2217.83 229.963  25
   1  23  -3 598.066 154.256  19
  -1  23   3 478.592 140.981   2
  -1  23   3 673.649 136.790  17
   1  23  -3 392.753 107.793  25
   1  23  -3 259.142 103.913  21
  -1  23   2 761.707 151.107   2
   1  23  -2 997.403 149.293  19
  -1  23   2 666.461 149.551  17
   1  23  -2 618.799 117.852  25
   1  23  -2 516.778 117.213  21
   1  23  -2 574.206 149.280  15
  -1  23   1 1982.98 229.268   2
  -1  23   1 2097.91 234.680  17
  -1  23   1 1744.22 200.722  19
   1  23  -1 2015.46 224.351  18
   1  23  -1 1890.47 205.352  21
   1  23  -1 2055.88 230.588  15
   1  23  -1 2206.64 220.187  19
  -1  23   0 1914.13 203.764  21
   1  23   0 1928.07 215.520  19
  -1  23   0 2388.83 238.340  18
  -1  23   0 2464.89 234.649  19
   1  23   0 2218.23 245.574  17
   1  23   0 2518.32 244.810  15
  -1  23   0 2143.25 236.621   2
   1  23   1 1743.76 181.982  19
  -1  23  -1 1586.24 198.116  19
  -1  23  -1 1598.39 201.201  18
  -1  23  -1 1691.86 170.377  25
  -1  23  -1 1750.35 206.887   2
   1  23   1 2250.94 231.164  17
   1  23   1 1379.98 195.912  15
  -1  23  -1 1517.34 171.281  21
  -1  23  -2 1309.05 166.156  21
   1  23   2 1932.70 210.290  17
  -1  23  -2 1479.25 197.127   2
  -1  23  -2 1807.54 221.402  17
  -1  23  -2 1524.04 165.648  25
  -1  23  -2 1839.67 208.639  19
  -1  23  -2 1382.54 194.842  18
   1  23   2 1339.83 194.337  15
  -1  23  -3 297.340 134.283  19
  -1  23  -3 313.818 126.621   2
  -1  23  -3 162.187 122.631  18
  -1  23  -3 64.9127 76.8269  21
   1  23   3 311.210 111.314  17
  -1  23  -3 196.828 81.1715  25
   1  23   3 89.3921 115.521  15
  -1  23  -4 2511.64 253.986  14
  -1  23  -4 2457.91 268.720   2
   1  23   4 2510.92 267.945  15
   1  23   4 2496.79 255.383  17
  -1  23  -4 2840.94 288.967  19
  -1  23  -4 2338.22 245.582  25
  -1  23  -4 3008.91 254.887  21
   1 -23   5 1036.65 149.302  28
  -1  23  -5 945.772 136.099  21
  -1  23  -5 884.026 168.156   4
   1  23   5 1206.58 174.432  15
  -1  23  -5 1283.72 191.664  19
  -1  23  -5 849.522 137.257  14
  -1  23  -5 945.606 142.871  25
  -1  23  -6 1869.95 221.082  18
  -1  23  -6 2111.27 206.322  25
   1 -23   6 1955.93 199.887  28
  -1  23  -6 2017.85 225.423   4
   1  23   6 1890.08 218.900  15
  -1  23  -6 1565.74 191.524  14
  -1  23  -7 45.3432 93.7911  25
  -1  23  -7 9.38550 98.2758  18
  -1  23  -7 39.6483 65.5264  27
  -1  23  -7 132.847 108.285   4
   1  23   7 69.8070 99.1055  15
  -1  23  -7 121.836 75.4604  14
   1 -23   7 182.764 79.7716  28
  -1  23  -8 480.916 117.124   4
  -1  23  -8 373.212 87.1954  27
  -1  23  -8 442.520 107.766  18
   1  23   8 409.283 109.142  15
  -1  23  -8 607.300 114.721  25
  -1  23  -9 1801.97 169.190  25
   1  23   9 1434.04 159.631  15
  -1  23  -9 1479.62 156.514  18
  -1  23  -9 1483.81 165.970   4
  -1  23  -9 1277.55 140.828  27
  -1  23 -10 89.1604 56.4769  18
   1  23  10 17.3395 56.6378  15
  -1  23 -10 40.7308 63.1227  25
  -1  23 -10 44.1640 67.1033   4
  -1  23 -11 319.523 58.1151  25
  -1 -23 -11 362.617 58.1855  12
   1  23  11 277.135 51.4691  15
   1  24 -10 201.706 47.2467  18
  -1  24  10 180.806 56.8761  15
  -1  24  10 238.531 58.7277   2
   1  24 -10 233.782 61.4142  25
   1  24  -9 376.376 86.5148  25
  -1  24   9 345.689 82.1289   2
  -1  24   9 160.038 74.1347  15
   1  24  -9 250.123 69.2250  18
   1  24  -8 389.571 95.4989  18
   1  24  -8 373.034 101.127  25
  -1  24   8 585.723 112.705   2
  -1 -24   8 358.370 75.6302  28
  -1  24   8 343.086 98.3469  15
   1  24  -7 1030.54 142.723  18
   1  24  -7 1242.03 147.214  25
  -1  24   7 1149.70 156.272   2
  -1 -24   7 1032.49 129.702  28
   1  24  -7 768.858 112.916  14
  -1  24   7 983.465 153.206  15
  -1 -24   6 1479.10 167.164  28
   1  24  -6 1447.66 177.540  18
  -1  24   6 1265.50 177.141   2
   1  24  -6 1313.85 161.043  21
   1  24  -6 1306.04 148.285  14
  -1  24   6 1198.85 179.655  15
   1  24  -6 1438.48 171.692  25
   1  24  -5 3376.82 301.303  18
   1  24  -5 2860.76 270.045  14
   1  24  -5 3127.30 286.326  25
  -1  24   5 2528.59 291.859   2
  -1 -24   5 3391.01 291.774  28
  -1  24   5 3159.10 279.413  17
  -1  24   5 3038.46 300.870  15
   1  24  -5 3079.36 283.110  21
   1  24  -4 11881.5 944.539  21
   1  24  -4 12748.2 948.241  25
  -1 -24   4 13068.2 954.835  28
   1  24  -4 13913.7 975.868  19
  -1  24   4 13513.8 967.825   2
   1  24  -4 12645.8 957.831  18
  -1  24   4 13218.7 956.847  17
   1  24  -4 11166.7 934.719  14
  -1  24   3 148.902 126.260   2
   1  24  -3 135.457 90.4693  21
   1  24  -3 95.1218 116.070  19
   1  24  -3 101.431 83.0851  25
  -1  24   3 139.427 108.494  17
   1  24  -2 80.2571 109.064  19
   1  24  -2 43.6185 129.928  18
  -1  24   2 158.603 120.582  17
   1  24  -2 66.7139 78.6020  21
   1  24  -2 35.1354 76.2208  25
  -1  24   2 148.803 119.748   2
   1  24  -1 4749.26 409.515  15
   1  24  -1 5103.82 405.732  19
  -1  24   1 4293.92 384.180  19
   1  24  -1 4655.75 409.492  18
  -1  24   1 5008.36 416.729   2
   1  24  -1 3958.53 375.059  25
   1  24  -1 4925.02 392.130  21
  -1  24   1 5458.14 430.103  17
   1  24   0 65.2842 112.541  15
  -1  24   0 212.526 111.761  18
   1  24   0 128.510 86.3989  19
   1  24   0 341.870 135.240  17
  -1  24   0 126.702 127.614  17
  -1  24   0 31.8212 61.8494  21
  -1  24   0 104.577 97.6335  19
   1  24   0 90.0384 77.3468  21
  -1  24   0 124.340 123.611   2
  -1  24  -1 8096.69 625.218  19
  -1  24  -1 8076.45 625.745  18
  -1  24  -1 6717.33 594.446  21
  -1  24  -1 7824.33 627.343   2
   1  24   1 8133.55 627.812  15
   1  24   1 9042.21 643.353  17
   1  24   2 65.8563 118.985  15
  -1  24  -2 86.8783 67.2063  21
  -1  24  -2 58.9471 103.971  19
   1  24   2-12.0096 104.049  17
  -1  24  -2 44.7158 112.993   2
  -1  24  -2 43.0130 110.600  18
  -1  24  -2 87.7795 68.3812  25
  -1  24  -3 494.352 97.8216  25
  -1  24  -3 629.554 159.142  19
   1  24   3 476.355 118.126  17
   1  24   3 340.055 126.187  15
  -1  24  -3 343.731 133.028   2
  -1  24  -3 373.871 133.471  18
  -1  24  -3 205.437 90.5866  21
  -1  24  -4 12917.4 1010.26  25
  -1  24  -4 13698.0 1019.01  14
  -1  24  -4 15645.5 1049.90  19
   1 -24   4 14121.4 1023.34  28
  -1  24  -4 13012.1 1010.42  21
   1  24   4 13423.2 1030.02  15
  -1  24  -5 753.815 134.048  14
   1 -24   5 1234.17 157.304  28
  -1  24  -5 1470.04 187.664  19
  -1  24  -5 727.241 129.117  21
  -1  24  -5 840.493 163.923   4
  -1  24  -5 1548.52 159.453  25
   1  24   5 1179.33 169.395  15
  -1  24  -6 496.983 130.442  18
  -1  24  -6 317.768 120.911   4
  -1  24  -6 471.836 103.086  25
   1  24   6 438.550 120.382  15
   1 -24   6 483.101 93.5258  28
  -1  24  -6 248.855 87.9095  14
  -1  24  -7 313.036 107.256  18
  -1  24  -7 222.811 73.1321  27
   1  24   7 381.663 114.212  15
   1 -24   7 341.280 79.5828  28
  -1  24  -7 304.265 92.2202  25
  -1  24  -7 311.743 110.855   4
  -1  24  -7 314.652 81.7437  14
  -1  24  -8 1056.77 127.344  25
  -1  24  -8 671.597 103.271  27
  -1  24  -8 1041.90 143.000   4
   1  24   8 867.486 125.450  15
  -1  24  -8 1082.07 132.292  18
  -1  24  -9 1288.46 136.241  25
  -1  24  -9 1205.10 133.865  18
  -1  24  -9 1156.88 140.087   4
   1  24   9 1164.35 133.742  15
   1  24  10 434.359 66.7048  15
  -1  24 -10 308.953 65.0979  25
  -1  24 -10 371.578 62.2879  18
   1 -25 -10 33.1658 34.9369  12
  -1  25  10 19.2209 33.5788   2
   1  25 -10 22.4097 35.0494  25
  -1 -25  10 103.549 46.6338  26
  -1  25  10 41.0811 33.9517  15
  -1  25   9 27.5778 55.1990  15
   1  25  -9 111.567 56.6656  25
  -1  25   9 45.2819 57.1429   2
   1  25  -9 102.651 50.6100  18
  -1 -25   8 825.838 101.353  28
  -1  25   8 966.828 124.680   2
   1  25  -8 1060.08 124.431  25
  -1  25   8 1000.89 124.078  15
   1  25  -8 1015.40 120.183  18
   1  25  -7 213.351 93.9573  18
  -1  25   7 400.509 102.073   2
  -1  25   7 224.937 97.7172  15
   1  25  -7 491.144 97.0235  25
  -1 -25   7 474.701 85.5402  28
  -1  25   6 74.6812 90.5834  15
  -1  25   6 85.7889 100.968   2
  -1 -25   6 90.0191 82.7976  28
   1  25  -6 66.4604 58.4227  14
   1  25  -6 17.3375 98.2687  18
   1  25  -6 82.5328 85.6812  25
  -1  25   5 472.545 131.424  15
  -1  25   5 728.767 131.444   2
   1  25  -5 450.881 106.636  25
  -1 -25   5 580.000 118.314  28
   1  25  -5 545.652 106.411  21
   1  25  -5 476.627 96.9706  14
   1  25  -5 576.943 122.645  18
   1  25  -4 385.254 98.8483  25
  -1 -25   4 250.425 109.908  28
  -1  25   4 546.380 112.266  17
   1  25  -4 426.314 95.3549  21
   1  25  -4 395.230 93.1097  14
  -1  25   4 386.574 124.720   2
   1  25  -3 294.869 117.826  19
  -1  25   3 100.490 94.0448  17
  -1  25   3 77.0120 114.317   2
   1  25  -3 85.8750 75.2212  25
   1  25  -3 100.467 82.2692  21
  -1  25   2 7242.82 547.919  17
   1  25  -2 6895.61 536.427  19
  -1  25   2 6597.99 539.967   2
   1  25  -2 6307.85 533.409  18
   1  25  -2 6445.26 515.972  21
   1  25  -2 6067.82 508.696  25
   1  25  -1 478.374 139.722  15
  -1  25   1 569.838 132.384  18
  -1  25   1 610.013 102.884  19
  -1  25   1 795.725 153.569  17
   1  25  -1 388.503 98.5243  21
   1  25  -1 417.838 134.342  18
  -1  25   1 622.960 145.032   2
   1  25  -1 379.716 88.4402  25
   1  25  -1 627.689 125.278  19
  -1  25   0 721.161 162.532  17
   1  25   0 639.039 104.081  21
   1  25   0 661.541 110.804  19
  -1  25   0 582.530 112.598  19
  -1  25   0 598.416 139.176   2
   1  25   0 599.346 139.401  18
   1  25   0 426.961 134.935  15
  -1  25   0 716.299 137.401  18
  -1  25  -1 597.733 133.690  18
  -1  25  -1 549.153 96.0621  21
  -1  25  -1 492.944 116.289  19
   1  25   1 429.803 92.9354  21
  -1  25  -1 683.542 144.654   2
   1  25   1 630.525 140.886  15
  -1  25  -2 6166.01 486.848  18
  -1  25  -2 5846.64 487.146   2
  -1  25  -2 5618.01 458.814  21
  -1  25  -2 5673.68 454.974  25
  -1  25  -2 6253.12 491.242  19
   1  25   2 5591.69 484.614  15
  -1  25  -3 483.718 131.570  19
  -1  25  -3 353.458 86.5253  25
  -1  25  -3 459.232 95.2986  21
  -1  25  -3 461.598 136.405   2
   1  25   3 526.261 135.745  15
  -1  25  -3 650.198 134.689  18
   1 -25   4 253.517 97.8234  28
  -1  25  -4 291.935 84.7538  25
   1  25   4 112.898 104.969  15
  -1  25  -4 437.462 137.264  19
  -1  25  -4 125.722 74.6233  21
  -1  25  -4 42.3726 111.967   4
  -1  25  -4 169.765 89.2278  14
  -1  25  -5 831.626 140.318   4
   1  25   5 626.409 133.810  15
  -1  25  -5 763.311 112.918  25
  -1  25  -5 590.960 109.341  14
   1 -25   5 825.653 123.543  28
   1 -25   6 550.344 93.4749  28
  -1  25  -6 548.891 124.887   4
   1  25   6 317.300 106.443  15
  -1  25  -6 250.901 75.3621  27
  -1  25  -6 529.880 113.271  18
  -1  25  -6 351.875 89.7876  25
  -1  25  -6 343.778 92.1157  14
  -1  25  -7 651.731 116.755  18
  -1  25  -7 501.793 90.6696  14
  -1  25  -7 497.178 82.0729  27
  -1  25  -7 612.860 104.001  25
  -1  25  -7 622.216 118.022   4
   1  25   7 814.492 118.542  15
   1 -25   7 587.370 87.0582  28
  -1  25  -8 792.192 100.911  25
  -1  25  -8 545.541 100.298  18
   1  25   8 522.858 97.1815  15
  -1  25  -8 628.900 110.013   4
  -1  25  -9 52.5342 57.0273   4
   1  25   9 62.3693 51.0631  15
  -1  25  -9 86.3055 54.5658  25
  -1  25  -9 70.8610 52.2339  18
   1 -25  10 84.2360 40.2700  26
   1  25  10 7.70723 36.1909   2
  -1 -25 -10 22.5707 37.9493  12
  -1  25 -10 68.4385 37.3027  25
   1  26  -9 28.5761 40.4966  25
  -1  26   9 99.0878 44.6350  15
   1  26  -9 39.2141 34.7615  18
  -1  26   9 75.8554 46.0228   2
   1  26  -8 15.8499 53.4420  18
  -1  26   8 17.9880 61.4280   2
   1  26  -8 75.4788 57.3461  25
  -1  26   8 64.5971 59.6459  15
  -1  26   7 115.184 78.1175  15
   1  26  -7 134.783 71.8451  25
  -1  26   7 139.606 77.5438   2
  -1 -26   7 97.2797 59.1283  28
   1  26  -7 114.028 73.1236  18
   1  26  -6 2756.73 251.624  14
   1  26  -6 3375.19 280.749  18
  -1  26   6 3646.47 287.721  15
  -1  26   6 2621.89 247.662  18
  -1 -26   6 3409.36 273.182  28
  -1  26   6 3450.92 285.511   2
   1  26  -6 3280.90 270.719  25
  -1  26   5 830.397 141.423  15
  -1  26   5 921.643 138.739   2
  -1  26   5 717.738 110.823  18
   1  26  -5 1111.11 144.165  18
   1  26  -5 742.432 112.596  14
  -1 -26   5 1036.65 131.747  28
   1  26  -5 938.847 125.071  25
   1  26  -5 1090.81 129.232  21
   1  26  -4 188.605 78.4757  21
  -1  26   4 109.183 75.8616  18
   1  26  -4 226.359 79.8090  25
  -1  26   4 228.171 110.065   2
   1  26  -4 307.195 79.6339  14
  -1 -26   4 205.751 99.0836  28
   1  26  -3 383.895 90.3803  21
  -1  26   3 267.251 92.8235  18
   1  26  -3 246.663 79.3154  25
   1  26  -3 259.278 85.1711  14
  -1 -26   3 449.950 114.501  28
  -1  26   3 605.895 117.880  17
  -1  26   3 175.199 113.006   2
   1  26  -2 3115.19 273.911  25
  -1  26   2 3229.82 303.667   2
   1  26  -2 3189.72 280.205  21
  -1  26   2 3050.30 290.334  18
  -1  26   2 3840.58 318.419  17
   1  26  -2 3035.75 302.122  18
   1  26  -1 745.990 111.744  21
  -1  26   1 658.275 136.265   2
   1  26  -1 664.637 151.922  18
  -1  26   1 796.723 147.572  17
  -1  26   1 839.157 134.398  18
   1  26   0 449.914 119.313  15
   1  26   0 336.994 117.572  18
  -1  26   0 336.406 104.775  18
   1  26   0 310.735 81.2200  21
  -1  26   0 343.122 97.2389  19
  -1  26   0 265.524 121.260   2
  -1  26  -1 367.058 75.2051  21
  -1  26  -1 326.928 127.946   2
   1  26   1 438.634 126.566  15
   1  26   1 431.862 123.599  18
  -1  26  -1 426.268 111.037  19
   1  26   1 393.852 81.9186  21
  -1  26  -1 289.495 118.792  18
  -1  26  -2 2442.97 243.614  18
   1  26   2 2341.23 242.830  15
  -1  26  -2 1971.40 206.748  21
  -1  26  -2 2775.06 252.970   2
  -1  26  -2 2419.28 242.357  19
  -1  26  -3 1041.21 160.992  18
  -1  26  -3 1074.07 165.220   2
  -1  26  -3 1230.81 163.183  19
   1  26   3 1272.01 166.357  15
  -1  26  -3 1208.57 134.764  21
  -1  26  -3 1281.16 151.692  14
  -1  26  -3 960.404 124.940  25
  -1  26  -4 731.269 135.500   4
  -1  26  -4 484.259 104.622  14
   1 -26   4 789.968 126.072  28
   1  26   4 842.787 133.386  15
  -1  26  -4 835.081 107.908  25
  -1  26  -4 709.385 105.833  21
  -1  26  -5 884.351 118.858  25
   1  26   5 1222.16 147.029  15
  -1  26  -5 1051.83 145.700   4
  -1  26  -5 717.781 117.899  14
   1 -26   5 1082.15 130.860  28
  -1  26  -6 2935.64 251.813  18
  -1  26  -6 2468.82 250.293   4
  -1  26  -6 2338.63 231.237  14
   1  26   6 2965.39 252.486  15
   1 -26   6 2818.01 236.006  28
  -1  26  -6 2765.05 239.111  25
  -1  26  -7 255.346 85.9487  18
  -1  26  -7 224.306 84.0863   4
   1  26   7 138.900 76.3153  15
  -1  26  -7 218.753 71.2295  25
  -1  26  -8 173.269 68.0041  18
  -1  26  -8 179.703 72.0144   4
  -1  26  -8 15.2830 50.6234  25
   1  26   8 144.615 59.7900  15
  -1  26  -9 198.533 48.7288  18
  -1 -26  -9 159.862 48.8056  12
  -1  26  -9 195.496 47.3149  25
   1  26   9 236.964 47.2854  15
  -1  26  -9 167.619 55.8411   4
  -1  27   8 51.0717 47.9828  15
   1  27  -8 29.3447 42.6410  18
   1  27  -8 122.665 46.5693  25
  -1  27   8 95.4260 47.8139   2
  -1  27   7 557.998 86.1640  15
   1  27  -7 371.013 76.4193  18
   1  27  -7 383.325 73.9018  25
  -1  27   7 423.654 80.7064   2
  -1 -27   7 327.639 63.2510  28
   1  27  -6 2101.96 188.487  18
  -1  27   6 2034.35 190.104   2
  -1  27   6 1733.97 184.447  15
  -1 -27   6 1983.24 179.099  28
   1  27  -6 1721.84 173.229  25
  -1  27   5 1405.46 145.381  18
  -1  27   5 1849.68 178.583   2
  -1 -27   5 1749.87 166.341  28
   1  27  -5 1524.65 169.685  18
   1  27  -5 1168.52 140.143  14
  -1  27   5 1706.17 174.651  15
   1  27  -5 1664.33 156.719  25
   1  27  -4 1534.42 149.638  21
  -1  27   4 1302.06 142.344  18
  -1 -27   4 1418.67 160.602  28
  -1  27   4 1222.47 165.877  15
  -1  27   4 1240.11 162.262   2
   1  27  -4 1407.87 144.456  25
   1  27  -4 1232.51 139.126  14
  -1 -27   3 223.336 101.412  28
  -1  27   3 178.048 77.6376  18
   1  27  -3 204.385 67.6056  25
  -1  27   3 366.405 113.502   2
   1  27  -3 267.977 79.7150  14
   1  27  -3 299.613 74.1599  21
   1  27  -2 117.009 64.3184  21
  -1  27   2 145.728 104.182   2
   1  27  -2-9.31690 101.866  18
  -1  27   2 58.9338 80.5964  18
  -1  27   1 1855.29 208.424   2
  -1  27   1 1919.43 196.515  18
   1  27  -1 1624.05 170.840  21
   1  27  -1 1819.13 203.872  18
  -1  27   0 174.107 72.2981  19
   1  27   0 9.47457 95.8247  18
   1  27   0 66.7613 93.4308  15
   1  27   0 33.7397 53.8785  21
  -1  27   0 73.3394 88.1124  18
  -1  27   0 89.1803 112.695   2
  -1  27  -1 1523.75 165.179  19
  -1  27  -1 1343.82 173.810  18
   1  27   1 1546.11 178.457  15
   1  27   1 1290.28 169.473  18
  -1  27  -1 1238.37 177.951   2
   1  27   2 62.2928 82.1483  18
  -1  27  -2 154.332 97.9964   2
  -1  27  -2 131.922 91.4584  19
   1  27   2 83.7557 97.0055  15
  -1  27  -2-45.8806 98.0087  18
  -1  27  -3 379.197 74.3006  21
  -1  27  -3 238.087 88.1041  14
   1  27   3 431.819 106.480  15
   1 -27   3 345.040 97.0623  28
   1  27   3 323.817 96.1706  18
  -1  27  -3 330.141 104.974  18
  -1  27  -3 462.933 121.239   4
  -1  27  -4 1184.36 158.531   4
  -1  27  -4 1154.10 122.755  25
  -1  27  -4 981.835 131.681  14
  -1  27  -4 1229.17 154.563  18
   1  27   4 1106.82 137.593  18
   1 -27   4 1165.92 142.188  28
   1  27   4 1232.32 154.432  15
  -1  27  -5 623.022 121.530   4
  -1  27  -5 530.405 83.5825  25
   1  27   5 531.038 105.614  15
   1 -27   5 551.913 90.7235  28
  -1  27  -5 470.573 89.9546  14
   1  27   5 358.381 82.7431  18
  -1  27  -6 329.699 74.7471  14
   1  27   6 419.455 71.7570  18
  -1  27  -6 617.282 82.6478  25
  -1  27  -6 598.193 106.078  18
   1 -27   6 510.855 77.2809  28
  -1  27  -6 490.384 103.142   4
   1  27   6 524.144 95.8741  15
   1  27   7 115.054 59.9336  15
  -1  27  -7 110.434 65.8467  18
  -1  27  -7 208.883 70.5654   4
  -1  27  -7 143.064 53.5557  25
   1  27   8 101.298 46.4172  15
  -1 -27  -8-67.3745 44.5627  12
  -1  27  -8 49.0580 46.4260  18
  -1  27  -8 29.9338 51.7157   4
  -1  27  -8 22.6216 37.4096  25
  -1  28   8 24.4408 30.8109   2
   1  28  -7 47.8735 35.9559  25
  -1  28   7 125.543 49.6092   2
   1  28  -7 86.3839 50.3857  18
  -1  28   7 75.3037 46.0350  15
   1 -28  -7 34.4295 33.3336  12
  -1  28   6 54.1590 65.9751   2
  -1 -28   6 138.936 53.1617  28
  -1  28   6 253.731 73.5779  15
   1  28  -6 108.857 66.9741  18
   1  28  -6 91.0763 47.1510  25
   1  28  -5 1176.85 122.398  14
   1  28  -5 1253.21 128.571  25
  -1  28   5 1594.22 152.469   2
  -1  28   5 1501.61 151.870  15
  -1 -28   5 1466.71 143.014  28
   1  28  -5 1834.47 158.429  18
  -1  28   5 1096.73 120.203  18
  -1  28   4 560.657 101.446   2
  -1 -28   4 468.830 92.1397  28
   1  28  -4 390.283 73.1454  14
   1  28  -4 377.382 71.0505  25
  -1  28   4 449.231 99.1371  15
  -1  28   4 475.247 79.2279  18
   1  28  -3 199.212 61.0681  21
  -1 -28   3 107.085 77.8380  28
  -1  28   3 213.045 71.4498  18
   1  28  -3 143.084 62.8618  14
  -1  28   3 191.706 93.7981   2
   1  28  -2 175.630 92.1464  18
  -1  28   2 113.189 92.2814   2
  -1 -28   2 24.0680 87.0820  28
  -1  28   2 133.255 77.2459  18
   1  28  -2 34.0816 62.3603  14
   1  28  -2 60.6193 56.9897  21
  -1  28   1 1233.27 158.151   2
   1  28  -1 1505.19 166.042  18
   1  28  -1 1168.89 127.492  21
  -1  28   1 1201.70 150.432  18
  -1  28   0-16.4681 77.8406  18
   1  28   0-51.0407 82.4245  18
  -1  28   0 71.8432 90.7004   2
  -1  28  -1 881.395 134.170  18
  -1  28  -1 801.265 133.268   2
   1  28   1 788.753 131.667  18
   1  28   1 941.941 139.312  15
  -1  28  -2 130.243 88.9002   2
  -1  28  -2 141.584 74.7705  14
   1  28   2 102.346 85.7335  18
  -1  28  -2 140.059 89.6782  18
   1  28   2 108.459 88.7018  15
  -1  28  -3 135.138 86.2537  18
   1 -28   3 178.892 83.0370  28
  -1  28  -3-50.6211 86.8440   4
   1  28   3 143.258 87.3434  15
   1  28   3 14.4498 67.7846  18
  -1  28  -3 48.3845 64.8653  14
  -1  28  -4 134.937 87.8514  18
   1  28   4 184.952 82.9445  15
   1  28   4 234.179 71.3557  18
  -1  28  -4 223.247 66.6717  14
  -1  28  -4 189.615 91.2353   4
   1 -28   4 241.311 76.4703  28
   1 -28   5 589.310 85.7993  28
   1  28   5 564.891 97.0308  15
  -1  28  -5 473.069 80.1511  14
  -1  28  -5 674.322 106.595   4
   1  28   5 589.512 82.3092  18
   1  28   6 183.648 44.5568  18
   1 -28   6 182.165 47.8683  28
  -1  28  -6 180.975 72.6571   4
  -1  28  -6 393.949 82.6142  18
  -1  28  -6 43.0012 39.9362  25
  -1 -28  -6 246.662 51.9608  12
   1  28   6 266.839 70.7506  15
  -1  28  -7 42.2598 50.3988  18
   1  28   7 67.3144 45.2600  15
  -1  28  -7 35.5989 53.9198   4
  -1  28  -8 21.8819 32.7246   4
  -1  29   7 94.3690 34.5807   2
  -1  29   7 81.5539 36.1884  15
  -1  29   6 118.292 52.7910   2
  -1  29   6 138.684 53.9773  15
   1  29  -6 76.5460 50.2912  18
  -1  29   5 177.736 66.6791   2
  -1 -29   5 81.5717 51.9030  28
   1  29  -5 176.989 66.6712  18
  -1  29   5 11.2265 63.9787  15
  -1 -29   4 279.249 70.2711  28
  -1  29   4 139.968 48.6334  18
  -1  29   4 166.340 73.8608  15
  -1  29   4 352.877 80.8227   2
   1  29  -4 150.735 47.3221  14
  -1  29   3 761.994 94.5825  18
   1  29  -3 679.472 88.8594  14
  -1  29   3 635.195 109.330   2
  -1  29   2 106.150 83.3255   2
   1  29  -2 94.4454 76.5104  18
  -1 -29   2 6.99282 73.9632  28
  -1  29   2 118.545 64.1670  18
   1  29  -2 112.891 57.6185  14
  -1  29   1 4930.09 392.419   2
   1  29  -1 4629.14 377.295  14
   1  29  -1 4962.33 390.891  18
  -1  29   1 4801.65 383.901  18
  -1  29   0 675.047 104.770  18
  -1  29   0 590.792 107.702   2
   1  29   0 378.481 97.2582  18
  -1  29  -1 2520.85 257.207   2
  -1  29  -1 3406.82 265.290  18
   1  29   1 2973.40 258.818  18
  -1  29  -1 2898.99 252.554  14
  -1  29  -2 156.720 82.5070  18
   1  29   2 180.706 76.6467  15
  -1  29  -2 107.458 83.2711   4
   1  29   2 113.957 70.5806  18
  -1  29  -2 94.4137 63.5863  14
   1 -29   2 102.484 75.0720  28
   1  29   3 642.009 95.4204  18
   1  29   3 770.241 109.421  15
  -1  29  -3 723.939 107.262  18
   1 -29   3 813.314 106.345  28
  -1  29  -3 699.976 95.5314  14
  -1  29  -3 596.775 106.767   4
   1 -29   4 152.913 59.4002  28
   1  29   4 210.557 73.4213  15
   1  29   4 176.640 55.7325  18
  -1  29  -4 158.186 54.0408  14
  -1  29  -4 221.362 78.2370  18
  -1  29  -4 241.224 82.7682   4
   1  29   5 210.332 64.7864  15
  -1  29  -5 110.835 41.8307  14
  -1  29  -5 136.405 64.1321   4
   1 -29   5 80.5212 42.0407  28
   1  29   5 53.4513 40.5098  18
   1  29   6 184.145 52.5247  15
  -1  29  -6 336.577 64.3410   4
  -1  29  -6 161.230 55.6661  18
  -1  29  -7 85.1836 37.2157   4
  -1  30   5 161.671 48.1994  15
  -1  30   5 102.037 46.4966   2
   1  30  -5 178.880 54.0132  18
  -1  30   4 1398.48 148.740   2
  -1 -30   4 1586.97 145.526  28
  -1  30   4 1866.85 154.572  15
  -1  30   3 991.126 106.298  18
  -1  30   3 1185.02 126.474   2
   1  30  -3 1067.11 125.829  18
  -1 -30   3 1292.74 123.683  28
  -1  30   2-4.93390 46.2260  18
  -1 -30   2 128.080 64.7835  28
  -1  30   2-6.28958 65.2285   2
   1  30  -2 78.7457 68.8598  18
   1  30  -2 25.7890 41.1052  14
  -1  30   1 16.5886 55.2134  18
  -1  30   1 72.0921 70.2615   2
   1  30  -1 72.0915 49.9372  14
  -1 -30   1 42.4857 66.5967  28
   1  30  -1 49.7679 68.7655  18
  -1  30   0 199.438 72.5335   2
   1  30   0 97.9540 55.5858  14
   1  30   0 209.454 70.8067  18
  -1  30   0 147.244 67.0717  18
  -1  30  -1 158.810 60.4620  14
  -1  30  -1 119.979 75.0331   4
   1 -30   1 131.597 65.4708  28
  -1  30  -1 54.0757 63.2330  18
   1  30   1 70.7881 61.0776  18
   1 -30   2 5.65532 56.6367  28
  -1  30  -2 50.0104 49.1812  14
  -1  30  -2 82.7649 68.5843  18
  -1  30  -2-19.2667 62.5493   4
   1  30   2 10.8691 53.9356  18
   1 -30   3 850.033 92.9141  28
  -1  30  -3 775.324 99.3989  18
  -1  30  -3 635.908 82.3432  14
  -1  30  -3 756.362 100.775   4
   1  30   3 578.619 82.9606  18
  -1  30  -4 1019.42 105.435   4
   1  30   4 731.003 81.9566  18
  -1  30  -4 1060.97 104.789  18
   1 -30   4 818.885 87.7007  28
  -1  30  -4 603.245 77.0147  14
   1  30   4 839.322 96.3679  15
   1  30   5 69.0324 39.3452  15
  -1  30  -5 91.5348 47.3503   4
  -1  31   4 99.5895 40.4674   2
  -1 -31   3 365.408 56.9517  28
   1  31  -3 255.687 60.7493  18
  -1  31   3 285.198 57.7789   2
  -1  31   2 14.7575 45.8407   2
   1  31  -2 33.7233 52.0296  18
  -1 -31   2 53.8709 45.7876  28
  -1  31   2 24.2230 32.9441  18
  -1  31   1 29.0923 42.0075  18
  -1 -31   1 63.0435 52.1545  28
  -1  31   1 8.80107 40.9982  14
  -1  31   1 5.20980 50.7478   2
   1  31  -1 19.5174 51.4412  18
  -1  31   0 156.329 48.5038  14
   1  31   0 98.6620 39.2435  14
  -1 -31   0 143.799 60.4725  28
   1 -31   0 97.4748 55.3597  28
  -1  31   0 150.881 60.3679   4
  -1  31   0 279.643 58.5625  18
   1  31   0 168.719 54.3919  18
  -1  31  -1 24.0907 40.9789  14
   1 -31   1 127.986 52.7690  28
  -1  31  -1 31.8908 51.3072   4
   1  31   1-15.3557 37.4512  14
  -1  31  -1 102.248 51.1721  18
   1  31   1 22.7936 45.0754  18
  -1  31  -2 31.8488 46.0578  18
  -1  31  -2 80.9581 53.1912   4
   1  31   2 36.0924 38.7945  18
   1 -31   2 42.8790 43.0349  28
   1 -31   3 90.6722 38.0221  28
  -1  31  -3 145.426 50.9866  18
  -1  31  -3 101.459 50.1386   4
  -1  31  -4 154.058 46.4379   4
  -1  31  -4 188.176 47.0482  18
  -1  32   1 117.521 40.7399   4
   1  32  -1 110.605 42.7054   4
   1 -32  -1 103.976 38.3608  28
  -1 -32   1 120.980 38.1202  28
   1  32  -1 68.3411 35.3926  18
   1 -32   0 10.5735 32.4686  28
   1  32   0 3.89461 37.7377   4
  -1  32   0-15.6263 36.5577   4
  -1 -32   0 21.4115 36.3614  28
   1  32   1 64.2244 39.7360   4
  -1  32  -1 133.804 42.1197   4
  -2   0  16 1159.50 107.009   3
  -2   0  16 795.016 98.2760  15
  -2   0  15-22.8442 50.3376  26
  -2   0  15 143.694 79.0523  15
  -2   0  14 1186.78 149.102  26
  -2   0  14 1255.84 171.797  15
  -2   0  13-11.3028 135.422  15
  -2   0  13-30.8267 92.1190  26
  -2   0  12 5812.97 483.474  26
  -2   0  11-21.3776 101.063  26
   2   0 -11-29.6495 82.9514  30
  -2   0  10 928.665 132.669  26
   2   0 -10 632.960 114.101  30
   2   0  -9 105.381 69.9129  30
   2   0  -9 117.095 47.1247  25
  -2   0   9-6.86019 58.1373  28
  -2   0   9 85.5937 76.4435  26
   2   0  -8 527.104 84.6950  30
  -2   0   8 516.144 78.7342  28
   2   0  -8 461.307 68.9117  18
   2   0  -8 411.973 66.4081  25
  -2   0   8 516.741 92.4849  26
   2   0  -7 92.8255 49.9637  30
  -2   0   7 15.3551 38.9670  28
  -2   0   7 48.6754 53.0288   5
  -2   0   7-8.48015 40.3462   9
  -2   0   7 54.8748 50.8816  26
  -2   0   7 12.3490 62.1238  11
   2   0  -7 61.9639 51.9678   9
  -2   0   7 23.5311 60.2390   7
   2   0  -6 14765.0 1048.35   9
  -2   0   6 14593.1 1038.94   9
  -2   0   6 13691.6 1052.85  11
  -2   0   6 13666.3 1052.76   7
   2   0  -6 14082.1 1033.04  10
   2   0  -5-15.3965 56.1811  11
  -2   0   5-23.7173 36.9414   9
   2   0  -5 22.7037 45.4755   6
   2   0  -5-7.01185 45.6724   9
  -2   0   5 15.5287 43.6429  11
   2   0  -5-11.0771 37.9464  10
   2   0  -5 8.46236 24.1205   8
   2   0  -4 137.030 41.3418  10
   2   0  -4 99.7470 52.4392  11
   2   0  -4 169.939 51.8207   9
  -2   0   4 136.174 57.4824  11
  -2   0   4 191.484 42.9646   9
   2   0  -4 143.295 52.4122   6
   2   0  -3 20.5507 42.7932   9
   2   0  -3 39.8113 42.5489  10
   2   0  -3 42.4518 49.7400  11
  -2   0   3-3.73357 36.8823   9
   2   0  -3 22.7602 47.5880   6
  -2   0   3-12.8029 52.2536  11
   2   0  -2 110104. 7742.42   6
   2   0  -2 110476. 7738.63  11
  -2   0   2 115359. 7739.62  11
   2   0  -2 107583. 7738.36  10
   2   0  -2 111313. 7739.88   9
  -2   0   2 109184. 7738.50   9
   2   0  -1 30.3967 19.8172  10
   2   0  -1 24.3358 15.0934  11
  -2   0   1 16.3825 14.2706  11
  -2   0   1 9.05360 15.8231   5
   2   0   0 19039.7 1334.45   6
   2   0   1 25.7385 17.4295  11
  -2   0  -1 2.68614 13.6480  11
   2   0   2 144315. 10083.2  11
  -2   0  -2 145952. 10083.2  11
   2   0   2 142938. 10077.7   9
   2   0   3 44.7135 42.9874   8
   2   0   3 16.7797 33.0803   9
   2   0   3 42.6950 51.0583  11
  -2   0  -3 68.5939 35.9401   9
  -2   0  -3 17.0515 46.7845  11
   2   0   4 224.799 45.1854   9
  -2   0  -4 260.736 48.3207   9
   2   0   4 165.187 54.3563   8
  -2   0  -4 283.570 62.3198  11
   2   0   4 315.615 66.0011  11
  -2   0  -4 394.373 42.0352  10
   2   0   5 5.64815 42.6213   7
   2   0   5 23.1564 31.7669   9
  -2   0  -5 16.0254 37.6702   9
  -2   0  -5 38.7539 50.5085  11
   2   0   5-7.81117 51.9725  11
   2   0   5 31.8138 47.2158   8
  -2   0  -5 31.0067 23.7018  10
  -2   0  -6 6741.04 509.864  10
  -2   0  -6 6743.57 531.757   9
   2   0   6 7580.75 562.172  11
   2   0   6 7053.22 527.216   9
   2   0   6 7502.65 541.622   7
   2   0   7 62.5265 45.9513   7
  -2   0  -7 160.837 50.7675  18
   2   0   7 75.2497 46.7699  26
  -2   0  -7 95.1550 57.6937  27
   2   0   7 13.2323 35.8788   9
  -2   0  -7 86.7462 42.5342  25
   2   0   7 24.9607 61.7993  11
  -2   0  -8 1669.89 164.317  30
   2   0   8 1368.83 148.331  26
  -2   0  -8 1699.87 166.305  27
  -2   0  -8 1630.36 150.759  25
  -2   0  -8 1433.03 150.441  18
   2   0   9-7.63316 56.6925  26
  -2   0  -9 132.225 62.7722  25
  -2   0  -9 7.62862 56.1934  18
  -2   0  -9 36.3977 75.4067  30
  -2   0 -10 374.905 92.5252  18
  -2   0 -10 144.262 102.463  30
   2   0  10 380.833 112.177  15
  -2   0 -10 272.328 74.2760  25
   2   0  10 331.601 90.1847  26
   2   0  11 103.866 76.7588  26
  -2   0 -11-16.4322 70.3738  25
   2   0  11 132.894 117.709  15
  -2   0 -11 89.3691 103.531  30
  -2   0 -11 72.2819 84.6450  18
  -2   0 -12 3413.52 309.255  25
  -2   0 -12 3588.10 340.106  30
   2   0  12 3711.95 321.855  26
   2   0  12 4279.77 352.914  15
  -2   0 -12 3446.82 314.906  18
  -2   0 -13 7.52567 57.6537  18
   2   0  13 17.0265 73.6950  26
   2   0  13-164.756 116.211  15
   2   0  14 1960.65 210.497  15
   2   0  15 91.4626 72.2773  15
   2   0  16 1270.02 125.175   3
  -2   1  16 23.1521 44.7547   3
  -2   1  16 102.856 50.9305  15
  -2  -1  16 60.1599 46.8399   3
  -2  -1  16 9.28791 45.1000  15
   2  -1 -16 204.310 46.9242  23
   2   1 -16 76.8836 43.4882  23
  -2  -1  15 259.650 62.4113  26
   2  -1 -15 397.960 86.0977  23
  -2   1  15 197.322 58.9599  26
  -2   1  15 202.078 79.7881  15
  -2  -1  15 415.734 92.7420  15
  -2  -1  14 8.54602 74.8628  26
  -2   1  14-33.6045 75.7269  26
  -2  -1  14 98.0978 109.888  15
  -2   1  14 48.9215 106.401  15
  -2  -1  13 815.260 140.065  26
  -2  -1  13 1049.30 181.455  15
  -2   1  13 835.648 137.983  26
  -2   1  13 959.478 169.740  15
   2   1 -12 2751.15 267.006  30
  -2   1  12 2806.30 281.324  26
  -2  -1  12 2961.45 279.966  26
   2   1 -11 195.636 92.0994  30
   2  -1 -11 159.787 96.3511  30
  -2  -1  11 235.930 112.003  26
  -2   1  11 214.085 110.402  26
   2   1 -10 1292.24 149.632  25
   2  -1 -10 1488.50 172.493  30
  -2  -1  10 1700.05 184.568  26
  -2   1  10 1703.95 190.842  26
   2   1 -10 1698.69 178.117  30
   2   1  -9 2094.31 198.488  30
   2   1  -9 1902.07 177.409  25
  -2  -1   9 1812.70 184.276  28
   2  -1  -9 2220.48 202.454  30
  -2   1   9 2172.42 207.663  26
  -2  -1   9 2153.16 207.720  26
   2   1  -9 1735.41 175.492  18
   2   1  -8 6671.32 472.999  18
  -2   1   8 6053.59 520.351   7
   2  -1  -8 6321.77 483.064  30
  -2  -1   8 6372.29 486.586  26
  -2   1   8 5923.33 476.395  13
  -2   1   8 6591.39 504.643   9
   2   1  -8 6560.69 483.879  30
  -2   1   8 6002.65 474.681  28
  -2   1   8 6133.62 485.280  26
   2   1  -8 6092.23 470.390  25
  -2  -1   8 5996.32 474.121  28
   2   1  -7 460.479 81.9336  27
  -2  -1   7 302.963 85.6773   5
   2   1  -7 528.839 87.7667   9
  -2  -1   7 531.980 79.3007   9
   2  -1  -7 484.004 75.0904  30
  -2   1   7 596.050 82.2678  26
  -2   1   7 408.813 79.5298   9
  -2   1   7 423.767 68.9219  28
  -2  -1   7 522.812 81.3290  26
  -2  -1   7 483.016 100.650   7
   2   1  -7 436.878 70.4114  30
   2  -1  -7 506.396 79.7857  10
  -2   1   7 460.746 96.4326   7
  -2   1   7 701.456 110.901  11
  -2  -1   7 442.070 67.1764  28
   2  -1  -7 518.372 93.7889   9
  -2  -1   7 492.037 97.1691  11
  -2   1   6 9946.09 764.474   9
   2   1  -6 10248.4 768.114   9
  -2  -1   6 10927.0 782.050   5
  -2   1   6 11180.1 785.205   7
   2   1  -6 10482.4 785.892   8
  -2  -1   6 10167.8 758.463   9
   2  -1  -6 10125.2 775.865   6
   2  -1  -6 10159.0 777.622  11
  -2  -1   6 9992.64 777.461  11
   2  -1  -6 10247.0 775.771   9
  -2   1   6 10526.6 782.238  11
   2  -1  -6 9483.63 756.401  10
   2  -1  -5 2476.35 186.954  11
   2  -1  -5 2624.54 174.091  10
  -2  -1   5 2072.90 178.500   5
   2  -1  -5 2500.93 187.760   6
  -2   1   5 2390.32 187.793   7
   2  -1  -5 2515.55 186.716   9
  -2   1   5 2639.56 176.897   9
  -2  -1   5 2392.87 183.434  11
   2   1  -5 2421.60 166.765  10
  -2   1   5 2693.79 191.150  11
   2   1  -5 2548.99 179.225   9
  -2  -1   5 2305.68 165.446   9
   2  -1  -4 37634.5 2680.76  11
   2  -1  -4 36788.1 2681.56   6
  -2  -1   4 38693.7 2671.72   9
  -2  -1   4 36757.4 2679.58  11
  -2   1   4 37694.5 2684.00   7
   2   1  -4 38480.2 2670.87  10
   2   1  -4 37613.0 2674.53   9
  -2   1   4 36873.7 2681.32  11
  -2   1   4 38489.6 2676.78   9
   2  -1  -4 38990.4 2682.36   9
   2   1  -3 6179.92 458.030   9
   2   1  -3 6002.71 455.308  10
   2   1  -3 6219.46 463.984   6
  -2   1   3 6430.87 469.597   7
  -2   1   3 6139.82 463.797  11
   2  -1  -3 6352.02 465.191   6
  -2  -1   3 6228.50 462.037  11
  -2  -1   3 6257.99 464.833   6
  -2   1   3 5808.66 459.490   9
  -2  -1   3 6132.29 455.528   9
   2  -1  -3 6157.36 464.872   9
   2  -1  -3 6477.21 463.091  11
  -2   1   2 8471.65 618.468   9
   2  -1  -2 8989.15 621.210   9
  -2  -1   2 8490.38 615.322   9
  -2  -1   2 9039.21 616.580  10
   2   1  -2 8639.36 616.584   9
   2  -1  -2 7625.69 617.227   8
   2   1  -2 8518.38 620.096   6
   2   1  -2 9164.79 616.765  10
  -2  -1   2 8617.05 616.567  11
  -2   1   2 8446.58 618.099  11
   2  -1  -2 8228.80 616.406  11
   2  -1  -1 24104.2 1696.18  11
   2   1  -1 23702.3 1697.92   9
  -2   1   1 24505.0 1697.87   1
  -2   1   1 24303.6 1697.19   5
  -2   1   0 729.100 31.0282   9
  -2   1   0 685.965 30.7727   7
   2  -1   0 587.698 29.4420   9
  -2  -1   0 594.670 26.3268   1
   2  -1   0 674.375 31.1915   7
   2   1   0 674.435 25.3997   1
   2  -1   0 629.927 25.1413   1
  -2  -1  -1 26475.6 1819.30  11
   2   1   1 26448.0 1820.13   1
  -2  -1  -1 25420.0 1813.44   7
   2  -1   2 6919.47 473.565   6
  -2  -1  -2 6507.19 480.952  11
   2  -1   2 6795.36 480.782   8
   2  -1   2 6656.91 481.455  11
   2   1   2 6312.22 479.717   9
   2  -1   2 6312.12 469.443   9
   2   1   2 6716.27 474.296   7
   2   1   2 6926.71 483.646  11
   2   1   3 6551.85 453.477   9
   2  -1   3 5943.49 440.775   9
  -2  -1  -3 5796.52 451.104   9
   2  -1   3 6182.01 456.588  11
   2   1   3 5877.46 458.315   8
  -2   1  -3 5892.72 441.598   9
  -2  -1  -3 6068.74 456.957  11
   2   1   3 6557.20 459.846  11
   2  -1   3 6323.69 447.457   6
  -2  -1  -3 6232.19 447.109   6
   2   1   3 6347.94 448.392   7
   2  -1   3 5902.31 454.928   8
   2  -1   4 26393.6 1827.08   8
  -2   1  -4 24917.4 1807.94   9
  -2  -1  -4 24282.5 1823.82  11
   2   1   4 24621.7 1826.88   8
  -2  -1  -4 24743.3 1813.23   6
   2   1   4 28163.2 1832.10  11
   2   1   4 26591.0 1817.87   9
   2  -1   4 26251.4 1827.14  11
   2   1   4 28090.5 1818.93   7
   2  -1   4 24644.1 1806.10   9
  -2  -1  -4 24671.9 1818.35   9
   2   1   5 1630.33 146.488   7
   2  -1   5 1343.03 154.592  11
   2   1   5 1494.22 157.321   8
  -2  -1  -5 1460.77 146.343   9
   2   1   5 1535.63 142.596   9
   2   1   5 1806.83 164.970  11
   2  -1   5 1462.13 132.388   9
  -2   1  -5 1414.22 136.664   9
  -2  -1  -5 1618.45 157.655  11
  -2  -1  -5 1467.60 141.540   6
   2   1   6 11615.6 863.428   7
   2  -1   6 12149.6 883.278  11
   2   1   6 10770.7 876.703  11
  -2  -1  -6 11857.6 864.726   9
  -2  -1  -6 11483.6 840.632  10
   2  -1   6 11816.2 864.604   7
   2  -1   6 11599.0 845.655   9
  -2   1  -6 11670.6 852.098   9
   2   1   6 12411.1 860.644   9
  -2  -1  -6 11249.6 877.448  11
   2  -1   7 409.532 65.1153   9
   2  -1   7 436.230 93.2154  11
  -2   1  -7 540.646 84.4789  27
   2   1   7 491.669 78.1791   9
   2   1   7 561.136 74.4343  26
  -2  -1  -7 565.061 84.5681  27
   2  -1   7 536.057 74.9927  26
  -2  -1  -7 512.174 62.7551  10
  -2  -1  -7 559.255 77.0954  18
   2   1   7 604.066 95.8213   7
   2  -1   7 441.528 83.5098   7
  -2   1  -7 502.822 71.9009  25
   2  -1   7 409.272 91.0639   5
  -2   1  -7 597.147 76.2261  18
  -2  -1  -7 454.695 66.9311  25
  -2  -1  -7 635.945 85.7752  30
   2   1   7 416.900 103.061  11
  -2  -1  -8 3486.66 285.458  27
  -2  -1  -8 2839.81 268.400  25
  -2  -1  -8 3157.76 282.630  30
  -2  -1  -8 3371.93 278.031  18
   2   1   8 3497.65 277.381  26
  -2   1  -8 3038.84 271.197  25
   2  -1   8 3761.56 281.145  26
  -2   1  -8 3291.62 275.580  18
  -2   1  -8 3478.70 286.406  27
  -2  -1  -9 5824.47 467.444  30
  -2  -1  -9 5901.96 451.093  25
  -2   1  -9 5892.64 467.694  30
   2  -1   9 5792.03 456.091  26
   2   1   9 5283.57 451.424  26
   2   1   9 5772.87 465.044  15
  -2   1  -9 5775.02 466.163  27
  -2   1  -9 5770.64 453.099  25
  -2  -1  -9 5688.51 455.169  18
  -2   1  -9 6124.21 458.535  18
   2  -1  10 3315.76 295.476  26
  -2  -1 -10 3103.09 291.607  18
  -2  -1 -10 3086.38 305.090  30
   2   1  10 3316.39 295.586  26
  -2  -1 -10 3651.89 291.157  25
  -2   1 -10 3480.04 293.805  25
  -2   1 -10 3317.13 295.103  18
  -2   1 -10 3940.18 318.828  30
   2   1  10 3386.62 307.102  15
   2   1  11 413.338 97.2301  26
  -2   1 -11 516.104 98.7552  25
  -2  -1 -11 374.513 87.1280  25
  -2   1 -11 266.417 114.533  30
  -2   1 -11 335.012 102.300  18
  -2  -1 -11 337.263 120.728  30
   2  -1  11 487.860 138.537  15
  -2  -1 -11 350.809 95.3784  18
   2   1  11 443.705 128.620  15
   2  -1  11 467.110 98.9660  26
   2  -1  12 1187.50 153.840  26
  -2  -1 -12 832.515 132.108  25
  -2   1 -12 1213.92 145.798  25
   2  -1  12 1623.74 199.963  15
  -2   1 -12 1282.69 175.445  30
   2   1  12 1213.76 152.082  26
  -2  -1 -12 1228.96 176.064  30
  -2  -1 -12 934.230 140.843  18
  -2   1 -12 1035.54 142.454  18
   2   1  12 897.010 176.232  15
   2   1  13 560.982 101.650  26
  -2  -1 -13 468.985 89.4235  18
  -2   1 -13 488.917 126.258  30
  -2   1 -13 424.122 87.3694  25
   2  -1  13 368.872 96.2497  26
   2   1  13 701.453 136.602  15
  -2   1 -13 441.649 90.3287  18
   2  -1  13 516.785 131.321  15
   2   1  14-93.8245 98.8749  15
   2  -1  14 28.3377 92.8450  15
  -2   1 -14 17.8269 82.1198  23
   2   1  15 167.480 77.1985  15
  -2   1 -15 305.464 83.7623  23
   2  -1  15 269.176 79.1696  15
  -2   1 -16 133.948 43.2952  23
  -2  -1 -16 242.246 49.5139  23
   2   1  16 135.767 54.2602   3
   2  -1  16 51.3267 48.7334   3
  -2   2  16 1961.35 166.234   3
   2   2 -16 2208.65 165.281  23
  -2  -2  16 2101.10 169.281   3
   2  -2 -16 1886.35 159.602  23
  -2   2  16 1608.49 162.380  15
  -2  -2  16 1749.31 165.415  15
   2   2 -15 470.170 87.0242  23
  -2   2  15 335.356 66.7647  26
  -2  -2  15 379.514 97.7787  15
  -2  -2  15 369.173 72.8527  26
  -2   2  15 451.189 94.6656  15
   2  -2 -15 528.952 85.1204  23
  -2  -2  14 636.107 134.578  15
  -2   2  14 455.281 101.652  26
  -2  -2  14 573.134 106.151  26
  -2   2  14 552.639 126.574  15
  -2   2  13 3908.12 340.797  26
  -2  -2  13 3888.30 344.010  26
  -2   2  13 3688.79 358.171  15
   2   2 -12 957.175 140.658  30
  -2  -2  12 1080.90 165.718  26
  -2   2  12 881.242 146.264  26
  -2   2  11 1156.53 169.593  26
   2   2 -11 1234.06 136.284  25
   2   2 -11 1270.13 159.817  30
  -2  -2  11 1142.09 171.298  26
   2   2 -10 616.148 95.8112  25
   2  -2 -10 849.548 125.960  30
  -2   2  10 641.286 123.539  26
   2   2 -10 740.476 119.827  30
  -2  -2  10 933.695 133.670  26
   2   2 -10 716.390 99.2150  18
  -2  -2  10 622.246 102.677  28
  -2  -2   9 3441.19 295.580  28
   2   2  -9 3604.27 294.166  25
  -2   2   9 3768.61 313.819  26
   2   2  -9 3705.83 294.168  18
  -2   2   9 3548.83 299.657  13
   2   2  -9 3564.70 304.704  30
   2  -2  -9 3446.85 305.138  30
  -2  -2   9 3559.28 311.290  26
  -2   2   8 583.528 86.4924  13
   2  -2  -8 604.687 90.3255  30
  -2   2   8 507.783 107.423   7
   2   2  -8 422.279 73.2205  25
   2   2  -8 576.334 99.3935  27
   2   2  -8 563.607 75.9222  18
  -2   2   8 382.151 86.6804   9
  -2   2   8 720.491 103.359  26
   2   2  -8 747.083 93.8383  30
  -2  -2   8 504.846 80.1595  28
  -2  -2   8 644.053 97.4471  26
   2  -2  -8 521.222 103.152   9
  -2   2   7 1357.31 178.888   1
   2   2  -7 1717.63 164.309   9
   2  -2  -7 1615.69 156.585  10
   2   2  -7 1366.62 134.794  25
   2  -2  -7 1666.43 178.460   9
   2  -2  -7 1349.01 141.681  30
  -2  -2   7 1470.75 137.438  28
  -2   2   7 1558.57 163.472   9
  -2   2   7 1207.24 134.224  28
  -2   2   7 1319.53 143.176  26
   2  -2  -7 1487.17 172.863  11
   2   2  -7 1533.19 150.974  27
  -2   2   7 1433.23 142.639  13
  -2  -2   7 1634.49 180.567  11
   2  -2  -7 1662.92 174.877   6
  -2  -2   7 1907.87 160.825   9
  -2  -2   7 1690.80 178.591   5
   2   2  -7 1681.43 153.363   4
  -2   2   7 1391.83 175.377   7
  -2  -2   6 3642.06 322.583  11
   2  -2  -6 3541.36 306.093  10
  -2  -2   6 3655.53 301.223   9
   2   2  -6 3906.81 310.179   9
   2   2  -6 3995.32 297.886   4
   2  -2  -6 3331.43 315.466   6
   2  -2  -6 3741.56 323.550   9
  -2   2   6 3860.01 325.396   5
   2   2  -6 3704.41 296.276  27
  -2  -2   6 4041.75 328.141   5
  -2   2   6 3974.04 329.999   7
   2   2  -6 3449.71 325.226   8
  -2   2   6 3764.17 314.581   9
   2  -2  -6 3493.21 319.642  11
  -2  -2   5 14157.7 1057.54   5
   2  -2  -5 14320.5 1057.46  11
   2  -2  -5 15006.5 1061.63   9
  -2   2   5 15304.8 1054.58   9
  -2  -2   5 14317.9 1056.24  11
  -2   2   5 13252.2 1056.53  11
   2   2  -5 15075.2 1064.05   8
   2  -2  -5 13335.4 1054.49   6
   2   2  -5 14354.9 1046.18   9
  -2   2   5 13904.0 1058.78   7
  -2  -2   5 15268.5 1042.76   9
   2   2  -4 6164.92 356.421   9
   2  -2  -4 6007.57 366.163  11
  -2  -2   4 6574.32 371.336   5
  -2   2   4 6632.07 377.111   7
  -2  -2   4 6001.18 369.193   6
   2  -2  -4 5808.72 367.743   6
  -2   2   4 6228.81 370.997  11
  -2  -2   4 5757.22 350.643   9
  -2  -2   4 5514.90 360.903  11
  -2   2   4 6347.17 366.041   9
   2  -2  -4 6564.93 374.908   9
  -2  -2   3 37446.6 2832.03   6
   2  -2  -3 44718.6 2835.85  11
  -2  -2   3 36162.9 2821.88   9
  -2  -2   3 35278.8 2829.04   5
  -2   2   3 49467.1 2840.84  11
   2  -2  -3 42206.1 2836.05   8
  -2  -2   3 37645.7 2829.65  11
   2  -2  -3 42704.4 2838.37   9
   2   2  -3 34715.9 2822.19   9
  -2   2   3 48720.1 2847.37   7
  -2   2   3 44563.9 2837.84   9
   2   2  -2 2977.80 244.033   9
   2  -2  -2 3112.28 248.283   8
   2  -2  -2 3716.84 251.211  11
  -2  -2   2 2960.02 246.253  11
   2   2  -2 2869.50 249.003   5
   2  -2  -2 2806.98 253.916   9
  -2  -2   2 3397.34 246.431  10
  -2  -2   1 10245.6 735.388   1
   2  -2  -1 10151.3 736.623   1
  -2   2   1 10608.4 737.570   1
   2  -2  -1 10393.7 734.174   8
   2  -2   0 224531. 14873.4   9
  -2   2   0 222424. 14873.4   1
   2  -2   0 201639. 14874.0   7
  -2  -2   0 211727. 14873.2   1
  -2   2   0 224268. 14872.7   9
   2  -2   0 209627. 14872.8   1
   2   2   0 195943. 14873.0   1
   2   2   1 9920.47 671.993   1
   2  -2   1 9374.46 669.211   1
  -2  -2  -1 9600.98 671.325   1
   2  -2   1 9091.41 663.150   8
   2   2   2 8648.17 675.278   1
   2   2   2 9860.08 676.664   9
   2  -2   2 9584.71 673.856  11
   2   2   2 8820.75 666.798   7
  -2  -2  -2 9445.68 667.227   7
  -2  -2  -2 8901.67 673.616  11
   2  -2   2 10275.7 671.016   8
   2  -2   3 52887.8 3817.18   6
   2  -2   3 54215.4 3824.68   8
   2  -2   3 57252.6 3805.58   9
   2   2   3 55030.5 3825.78   9
   2   2   3 53114.4 3818.55   7
  -2   2  -3 53991.4 3806.23   9
   2   2   3 52961.6 3827.58  11
   2  -2   3 51925.1 3825.75  11
  -2  -2  -3 51999.6 3826.32  11
  -2  -2  -3 55983.7 3827.50   9
  -2   2  -4 4918.15 366.803   9
   2  -2   4 4950.71 364.566   9
  -2  -2  -4 4826.96 388.925  11
   2  -2   4 5094.81 390.051  11
  -2  -2  -4 5331.83 390.861   9
  -2  -2  -4 4864.43 379.641   6
   2  -2   4 4848.93 379.015   6
   2   2   4 5211.65 387.195   9
   2   2   4 5018.35 392.942  11
   2   2   4 5331.29 384.784   7
  -2  -2  -5 6599.80 492.586   9
  -2   2  -5 5361.86 466.988   9
  -2  -2  -5 6228.46 481.575   6
   2  -2   5 7091.17 501.307  11
   2   2   5 5769.79 483.786   9
   2   2   5 6843.17 505.327   8
  -2  -2  -5 6205.49 495.912  11
   2   2   5 7775.90 511.121  11
   2  -2   5 6256.12 465.300   9
   2   2   5 7861.34 495.213   7
  -2  -2  -6 6153.63 464.995   6
   2  -2   6 5525.95 480.247  11
  -2  -2  -6 5946.40 482.389  11
   2   2   6 5821.12 469.807   7
   2   2   6 6562.32 470.387   9
   2   2   6 6109.50 486.241   8
  -2  -2  -6 6205.15 476.429   9
  -2   2  -6 5546.69 450.538   4
  -2   2  -6 6113.12 453.823  27
   2  -2   6 5836.93 444.484   9
  -2  -2  -6 6283.03 456.873  30
  -2   2  -7 443.417 80.2453  27
   2   2   7 741.990 98.4093   7
   2  -2   7 578.327 102.564   5
   2   2   7 535.348 74.1843  26
  -2  -2  -7 443.746 63.1763  10
  -2   2  -7 405.712 72.1727  25
   2   2   7 333.339 75.0903   9
  -2  -2  -7 646.840 105.534  11
   2  -2   7 700.106 99.3796   7
   2  -2   7 400.861 61.2282   9
  -2  -2  -7 592.875 87.0121  30
  -2  -2  -7 444.758 74.5917  18
   2   2   7 757.642 118.606   1
   2  -2   7 486.607 98.9574  11
  -2   2  -7 479.042 76.7962  18
  -2   2  -7 722.578 87.2112   4
  -2  -2  -7 499.187 70.0192  25
  -2  -2  -8 1958.23 172.519  18
   2   2   8 1630.01 166.260  26
  -2   2  -8 1735.30 165.900  25
  -2  -2  -8 1812.51 178.579  30
  -2   2  -8 1748.21 178.748  27
  -2   2  -8 1617.06 165.749  18
   2   2   8 1622.47 173.708  15
  -2  -2  -8 1919.97 165.437  25
   2  -2   8 1811.99 169.311  26
  -2  -2  -9 2292.36 207.528  25
   2   2   9 2488.01 218.285  26
  -2   2  -9 2539.19 233.729  27
  -2  -2  -9 2656.48 235.375  30
   2   2   9 2583.43 233.105  15
   2  -2   9 2430.28 218.201  26
  -2   2  -9 2204.43 225.028  30
  -2  -2  -9 2169.97 212.787  18
  -2   2  -9 2105.41 211.436  25
  -2   2  -9 2025.86 211.412  18
   2  -2  10 150.910 78.9862  26
   2   2  10 365.527 85.1062  26
  -2   2 -10 249.246 90.9625  18
  -2  -2 -10 288.709 79.0135  25
  -2  -2 -10 315.772 85.8786  18
   2   2  10 334.292 104.719  15
  -2   2 -10 297.251 107.689  30
  -2   2 -10 310.763 85.7237  25
  -2  -2 -10 356.802 115.453  30
  -2  -2 -11 702.266 142.764  30
  -2   2 -11 460.422 102.684  25
   2  -2  11 451.795 105.887  26
   2   2  11 746.349 149.848  15
  -2   2 -11 575.218 116.231  18
   2   2  11 861.583 127.228  26
  -2  -2 -11 578.567 100.802  25
   2  -2  11 511.835 135.587  15
  -2   2 -11 751.800 140.411  30
  -2  -2 -11 431.853 109.189  18
   2   2  12 230.026 134.209  15
  -2   2 -12 297.933 97.6703  25
   2   2  12 390.518 96.9383  26
  -2  -2 -12 389.571 94.6963  18
   2  -2  12 406.270 109.072  26
  -2   2 -12 201.138 115.392  30
   2  -2  12 472.883 142.801  15
  -2   2 -12 347.569 97.3071  18
  -2   2 -13 3271.80 284.312  25
  -2  -2 -13 3063.91 279.187  18
   2  -2  13 4133.16 330.544  15
   2   2  13 3182.09 287.376  26
   2   2  13 3797.24 324.878  15
   2  -2  13 3551.95 296.691  26
  -2   2 -13 2960.55 281.715  18
  -2   2 -13 3428.23 309.904  30
  -2   2 -14 511.296 99.9077  23
   2   2  14 353.179 107.374  15
  -2  -2 -14 607.953 108.279  23
   2  -2  14 321.168 113.326  15
   2  -2  15 260.882 80.2074  15
  -2  -2 -15 309.419 78.1914  23
  -2   2 -15 346.503 78.0075  23
   2   2  15 200.176 74.6925  15
   2  -2  16 2515.51 207.737   3
  -2   2 -16 2713.93 202.377  23
   2   2  16 2370.17 206.143   3
  -2  -2 -16 2391.58 199.287  23
  -2  -3  16 335.151 62.7683  15
   2  -3 -16 419.834 54.4211  23
  -2   3  16 255.275 58.1369  15
  -2   3  16 239.692 56.6941   3
  -2  -3  15 167.737 62.9448  26
  -2   3  15 351.500 88.3338   3
  -2   3  15 179.995 55.4163  26
   2   3 -15 345.780 78.9510  23
  -2   3  15 232.799 84.0347  15
  -2  -3  15 319.612 91.6883  15
   2  -3 -15 237.136 66.2836  23
  -2   3  14 105.332 74.3383  26
  -2   3  14 182.648 102.476  15
  -2  -3  14 111.305 83.7990  26
  -2  -3  14 116.996 102.258  15
  -2   3  13 156.770 133.552  15
  -2  -3  13 289.264 110.112  26
  -2   3  13 130.496 99.5536  26
   2   3 -12 72.8531 72.0829  25
  -2  -3  12 232.738 121.005  26
  -2   3  12 325.989 115.012  26
   2   3 -12 143.241 84.3465  30
  -2   3  11 14967.3 1081.15  26
  -2  -3  11 14683.9 1080.19  26
   2   3 -11 13995.9 1066.46  30
   2   3 -11 14109.8 1054.80  25
  -2  -3  10 614.923 128.504  26
  -2   3  10 498.143 114.309  26
   2   3 -10 659.726 89.4345  18
  -2  -3  10 390.164 89.9520  28
   2   3 -10 445.997 85.5229  25
   2   3 -10 601.930 108.387  30
  -2  -3   9 865.021 108.445  28
   2   3  -9 943.145 106.279  18
  -2   3   9 778.828 109.132  13
  -2  -3   9 817.519 125.587  26
   2   3  -9 832.549 132.638  27
   2   3  -9 709.369 103.072  25
   2  -3  -9 916.555 122.765  30
   2   3  -9 711.404 112.179  30
  -2   3   9 1101.51 138.512  26
  -2   3   8 4352.17 352.911  13
   2  -3  -8 4509.09 356.424  30
   2   3  -8 4421.09 342.202  18
  -2  -3   8 4148.61 343.106  28
  -2  -3   8 4728.81 398.247   7
   2  -3  -8 4024.75 388.217   9
  -2   3   8 4737.04 362.090  26
  -2   3   8 5021.31 404.447   7
   2   3  -8 4317.42 356.032  27
  -2   3   8 4077.50 372.979   9
   2   3  -8 4100.61 342.544  25
  -2  -3   7 17618.2 1313.21  28
  -2   3   7 16940.6 1356.49   7
   2  -3  -7 18325.2 1357.22   6
  -2   3   7 18580.5 1322.66  13
  -2   3   7 20757.0 1356.22   9
   2   3  -7 18819.7 1324.07  27
   2  -3  -7 17366.7 1319.37  30
   2  -3  -7 18006.6 1360.37  11
   2   3  -7 18628.1 1335.10   9
   2   3  -7 18115.6 1323.20   4
   2  -3  -7 19487.0 1366.92   9
  -2   3   7 19328.1 1365.46   5
   2  -3  -7 18449.4 1340.06  10
  -2   3   7 16233.5 1362.56   1
  -2   3   7 17972.4 1322.14  26
  -2  -3   7 19162.3 1362.04   5
  -2  -3   7 17654.6 1357.81  11
   2   3  -7 19134.1 1368.20   8
   2   3  -7 18519.9 1311.15  18
   2   3  -7 18768.3 1315.08  25
  -2   3   6 2498.74 199.639  26
  -2  -3   6 2159.17 219.253   5
   2   3  -6 2388.24 197.273  27
   2   3  -6 2389.11 208.314   9
   2  -3  -6 2223.12 220.457   6
   2  -3  -6 2281.51 223.527  11
  -2   3   6 2526.98 220.417   9
   2   3  -6 2249.48 197.203   4
   2   3  -6 2220.92 224.731   8
  -2   3   6 2266.64 226.663   7
  -2   3   6 1828.36 222.250   1
   2  -3  -6 2356.91 227.773   9
  -2  -3   6 2110.96 219.328  11
   2  -3  -5 19920.0 1473.23   6
   2   3  -5 20220.8 1476.15   8
  -2   3   5 20346.7 1482.47   1
  -2   3   5 20869.0 1471.45   9
   2  -3  -5 20716.8 1479.23   9
  -2   3   5 20608.8 1478.31   7
   2  -3  -5 19261.2 1470.77  11
  -2  -3   5 20952.4 1474.34   6
  -2  -3   5 20164.7 1471.47  11
  -2  -3   5 22098.5 1476.62   5
   2   3  -5 19323.3 1456.09   9
  -2   3   4 5849.52 293.039   7
   2  -3  -4 4246.08 274.173   9
   2   3  -4 3323.49 244.047   9
  -2  -3   4 1151.79 228.748  11
   2  -3  -4 4633.44 269.128  11
  -2  -3   4 4583.39 270.543   5
  -2   3   4 4180.91 266.977   9
  -2  -3   4 4671.36 274.232   6
   2   3  -4 3254.08 257.496   8
  -2   3   4 1245.26 238.077   1
  -2   3   3 60091.0 4235.55   8
   2  -3  -3 59388.2 4233.11  11
  -2  -3   3 58462.0 4233.90   6
  -2   3   3 58612.6 4238.19   7
   2   3  -3 62208.8 4224.72   9
   2  -3  -3 61478.9 4240.42   9
  -2  -3   3 59088.5 4226.01  10
  -2   3   3 57367.4 4237.58   1
  -2  -3   3 61949.7 4234.02   5
  -2   3   3 64010.7 4238.17   9
  -2  -3   3 59369.5 4231.88  11
   2   3  -2 9681.90 694.210   9
   2  -3  -2 9423.44 704.417   7
   2  -3  -2 9159.38 699.808  11
  -2  -3   2 9688.94 696.051  10
   2   3  -2 10312.9 701.199   5
  -2   3   2 9339.80 703.724   1
  -2   3   2 10357.1 700.185   8
  -2  -3   2 9457.61 700.243   1
  -2   3   1 7907.02 554.927   1
   2  -3  -1 7570.51 553.921   1
   2   3  -1 7691.15 552.028   1
  -2   3   1 7558.53 546.820   8
  -2   3   1 7580.73 554.852   9
  -2  -3   1 7675.32 552.731   1
  -2  -3   0 3357.77 261.663   1
  -2   3   0 3700.02 260.252   9
   2  -3   0 3338.99 261.852   1
   2  -3   0 3577.48 260.800   9
  -2   3   0 3592.30 262.429   1
   2   3   0 3502.83 262.162   1
   2  -3   1 6586.35 500.532   9
  -2  -3  -1 7262.02 514.345   1
   2  -3   1 7080.36 500.316   5
  -2   3  -1 6822.11 500.530   8
   2   3   1 7852.09 516.334   1
  -2   3  -1 7300.14 500.410   9
  -2   3  -1 7688.13 513.218   1
   2  -3   1 7216.30 512.815   1
  -2  -3  -2 7283.78 541.478  11
   2   3   2 7085.80 543.140   9
  -2   3  -2 7181.55 530.993   8
  -2  -3  -2 7625.39 534.878   7
   2  -3   2 7213.46 539.189   1
   2   3   2 7915.60 544.581   1
   2   3   3 34911.0 2666.48   9
  -2   3  -3 36561.3 2660.91   8
   2   3   3 42926.3 2677.06   1
   2   3   3 40413.6 2662.34   7
  -2  -3  -3 34961.8 2667.32   9
  -2  -3  -3 38811.0 2669.59  11
   2  -3   3 36869.7 2665.80  11
  -2  -3  -4 13879.4 1006.44  11
  -2  -3  -4 14230.5 1007.08   9
   2   3   4 12719.0 994.494   7
  -2   3  -4 14218.9 974.377   9
   2   3   4 12523.4 1007.26   1
   2  -3   4 13783.2 994.236   6
   2  -3   4 13935.6 1004.46  11
   2   3   4 14253.9 1004.40   9
  -2  -3  -5 19444.5 1426.51   6
  -2   3  -5 18600.0 1404.23   9
   2   3   5 19999.9 1430.40   7
   2  -3   5 19775.1 1434.46   5
   2  -3   5 20768.8 1442.15  11
   2  -3   5 20269.4 1428.19   6
  -2  -3  -5 21179.4 1444.24   9
   2   3   5 21092.6 1452.34   1
  -2  -3  -5 19957.3 1441.59  11
   2   3   5 20614.0 1435.80   9
  -2  -3  -6 1410.38 148.383   6
   2   3   6 1915.14 191.598   1
  -2  -3  -6 1252.80 159.346  11
   2   3   6 1645.89 143.293  15
   2  -3   6 1446.33 165.382  11
  -2  -3  -6 1639.69 146.776  30
   2   3   6 1485.28 159.194   7
  -2   3  -6 1480.09 140.885   4
   2   3   6 1475.09 158.370   9
   2  -3   6 1208.60 153.056   5
  -2   3  -6 1424.78 141.671  27
  -2  -3  -7 8046.51 569.460  18
   2   3   7 8270.51 568.301  26
   2   3   7 8615.14 631.806   1
  -2   3  -7 7627.07 572.387  27
   2  -3   7 7629.95 608.654  11
  -2  -3  -7 6182.97 560.540  10
  -2  -3  -7 8052.69 562.042  25
   2  -3   7 6345.59 588.997   5
  -2   3  -7 7291.10 563.308  25
  -2   3  -7 7678.79 565.267  18
  -2  -3  -7 8644.51 580.060  30
   2   3   7 9146.32 578.085  15
  -2  -3  -7 6402.29 596.518  11
  -2   3  -7 7214.61 569.183   4
   2   3   7 5752.45 576.902   9
   2   3   7 8663.34 598.752   7
   2   3   8 5354.93 431.835  15
  -2   3  -8 5465.74 424.192  25
  -2  -3  -8 5192.37 423.072  18
  -2   3  -8 5490.54 425.895  18
   2   3   8 5488.61 424.377  26
  -2   3  -8 5651.06 436.074  27
  -2  -3  -8 5238.49 417.509  25
  -2  -3  -8 5726.88 436.504  30
   2   3   9 1140.78 139.614  26
  -2  -3  -9 1310.11 137.912  25
   2  -3   9 1402.74 148.917  26
  -2   3  -9 1492.23 165.667  27
   2   3   9 1273.21 157.201  15
  -2  -3  -9 1388.87 165.019  30
  -2   3  -9 1369.55 148.759  18
  -2   3  -9 1196.23 143.942  25
  -2  -3  -9 1409.29 149.520  18
  -2   3 -10 665.028 109.874  25
  -2  -3 -10 533.781 106.468  18
  -2   3 -10 636.281 136.734  27
  -2  -3 -10 612.915 94.8081  25
   2  -3  10 746.585 116.564  26
  -2  -3 -10 499.212 124.691  30
  -2   3 -10 650.041 112.620  18
  -2   3 -10 503.018 111.628  30
   2   3  10 759.874 113.360  26
   2   3  10 655.444 128.382  15
  -2   3 -11 6802.48 529.414  25
  -2  -3 -11 7318.68 553.912  30
  -2   3 -11 5870.15 525.154  18
  -2  -3 -11 6196.71 513.327  25
   2  -3  11 6946.52 534.993  26
   2   3  11 6773.21 530.898  26
   2   3  11 7812.07 559.005  15
  -2  -3 -11 6279.72 526.390  18
  -2   3 -11 6916.58 546.142  30
  -2   3 -12 89.5781 87.4679  18
   2   3  12 299.145 133.428  15
   2   3  12 36.9336 74.7101  26
  -2   3 -12 139.858 78.6575  25
   2  -3  12 233.842 97.2543  26
   2  -3  12 219.609 126.634  15
  -2  -3 -12 197.093 81.7302  18
  -2   3 -12 232.883 111.535  30
  -2   3 -13 123.620 75.7682  18
   2  -3  13 148.361 77.4299  26
  -2  -3 -13 178.319 72.2943  18
  -2   3 -13 121.996 99.8612  30
  -2   3 -13 137.261 71.2001  25
   2   3  13 54.1073 113.927  15
   2   3  13 120.996 76.4126  26
   2  -3  13 65.7894 119.584  15
   2   3  14 246.989 97.0251  15
  -2   3 -14 268.363 97.3749  23
  -2  -3 -14 276.640 101.656  23
   2  -3  14 281.394 102.929  15
   2   3  15 211.507 76.9432   3
   2  -3  15 96.4327 71.3351  15
   2   3  15 196.483 73.3889  15
  -2  -3 -15 275.621 70.6263  23
  -2   3 -15 248.102 71.1687  23
  -2   3 -16 284.551 48.0785  23
  -2  -3 -16 328.027 49.2293  23
  -2   4  16 244.457 54.4947  15
  -2   4  16 284.000 55.9105   3
  -2  -4  16 374.847 60.4610  15
  -2   4  15 900.496 118.147   3
  -2   4  15 618.473 88.1225  26
   2  -4 -15 868.184 107.411  23
  -2  -4  15 660.294 117.965  15
   2   4 -15 985.552 110.446  23
  -2   4  15 996.411 120.847  15
  -2  -4  15 919.579 103.799  26
  -2   4  14 15.7416 65.3450  26
  -2   4  14 160.600 110.750  15
  -2  -4  14 95.9883 102.873  15
  -2  -4  14 67.9992 81.2835  26
  -2  -4  13 5995.04 483.452  26
  -2   4  13 5764.39 477.732  26
  -2   4  13 5846.35 492.031  15
   2   4 -12 282.118 92.4610  30
  -2   4  12 270.494 113.360  26
  -2  -4  12 567.148 135.454  26
   2   4 -12 274.238 86.3321  25
  -2  -4  11 9696.16 685.991  26
   2   4 -11 8359.96 656.905  25
  -2   4  11 8235.46 674.753  26
   2   4 -11 8510.48 666.515  30
  -2  -4  10 549.619 103.192  28
   2   4 -10 422.626 84.2377  18
   2   4 -10 915.922 121.458  30
  -2  -4  10 803.487 139.895  26
  -2   4  10 704.148 130.647  26
   2   4 -10 551.647 97.5486  25
  -2  -4   9 194.502 89.5252  26
   2   4  -9 110.745 56.3641  18
  -2   4   9 134.751 79.4006  26
   2   4  -9 248.279 67.2189  25
   2   4  -9 208.752 77.0153  30
  -2  -4   9 70.6230 57.5228  28
   2   4  -9 189.275 87.9702  27
  -2   4   8 2486.91 224.543  13
   2   4  -8 2223.97 214.296  25
   2  -4  -8 2542.37 264.537   9
   2   4  -8 2476.86 213.049  18
  -2   4   8 2932.55 235.817  26
  -2  -4   8 2548.22 218.293  28
   2   4  -8 2584.80 232.514   4
   2  -4  -8 2739.87 229.636  30
   2   4  -8 2444.01 231.977  27
  -2   4   8 2141.21 240.917   9
   2   4  -7 1006.58 142.345   8
  -2   4   7 1144.72 141.735   9
   2  -4  -7 919.186 138.631  11
   2   4  -7 1277.83 126.176  27
   2   4  -7 1014.20 105.784  18
   2  -4  -7 991.325 126.302  10
  -2   4   7 953.154 116.000  13
  -2  -4   7 1115.79 145.651   5
   2  -4  -7 1196.98 122.868  30
  -2  -4   7 1066.15 112.371  28
  -2   4   7 1469.88 131.337  26
  -2   4   7 1211.67 155.834   7
   2   4  -7 1049.50 118.978   9
  -2   4   7 982.595 141.734   5
   2  -4  -7 1031.32 139.604   6
   2  -4  -7 944.687 140.267   9
  -2  -4   7 846.575 140.860   1
  -2  -4   7 951.399 140.611  11
  -2   4   7 1044.62 154.610   1
   2   4  -7 1181.78 125.563   4
   2   4  -7 1023.25 110.230  25
   2  -4  -6 11642.8 787.966   9
   2   4  -6 10841.8 778.956   8
   2   4  -6 9898.28 739.260  27
  -2  -4   6 9742.97 768.011  11
  -2  -4   6 10327.8 772.118   5
  -2   4   6 9440.86 738.925  26
  -2   4   6 9771.70 780.204   1
   2   4  -6 10057.7 749.035   9
  -2   4   6 9394.19 770.989   7
   2   4  -6 9842.78 739.764   4
   2  -4  -6 10603.2 774.959  11
   2  -4  -6 9876.49 770.041   6
  -2   4   6 11113.3 772.559   9
  -2  -4   6 10068.2 776.624   1
  -2   4   5 24625.2 1671.17   7
  -2  -4   5 22428.1 1660.70   6
  -2  -4   5 22352.6 1658.38   5
  -2  -4   5 23783.1 1667.65   1
   2   4  -5 23648.5 1664.04   8
   2   4  -5 21459.9 1639.31   9
   2  -4  -5 23409.5 1670.30   9
  -2   4   5 23456.5 1662.16   9
  -2   4   5 26301.0 1680.85   1
   2  -4  -5 21337.0 1658.86  11
  -2  -4   5 22648.4 1658.59  11
  -2   4   4 13007.9 410.009   9
  -2  -4   4 13227.2 410.058   1
  -2   4   4 13456.0 408.753   8
   2   4  -4 10995.4 352.844   9
  -2  -4   4 13361.1 399.867   5
  -2  -4   4 526.013 287.274  11
   2  -4  -4 13632.0 410.329  11
  -2  -4   4 13219.5 402.725   6
  -2   4   4 16099.1 442.876   7
  -2  -4   4 13053.3 368.890  10
  -2   4   4 565.084 291.942   1
   2  -4  -4 13386.2 426.330   9
  -2  -4   3 28384.2 2115.39   1
  -2   4   3 28139.4 2117.37   9
  -2  -4   3 29925.7 2116.04   6
  -2  -4   3 30253.8 2106.89  10
   2  -4  -3 30845.5 2123.80   9
  -2   4   3 29151.2 2120.68   1
  -2   4   3 29084.8 2120.12   7
   2  -4  -3 28947.1 2114.76  11
   2  -4  -3 30341.7 2120.27   7
   2   4  -3 30605.5 2103.60   9
  -2   4   3 31679.6 2116.10   8
  -2  -4   2 18587.7 1332.16   1
   2  -4  -2 15882.3 1330.78   1
   2   4  -2 20658.4 1330.06   5
  -2   4   2 20791.9 1328.22   8
  -2   4   2 17228.5 1333.46   1
   2  -4  -2 18365.7 1333.53   7
   2   4  -1 4070.64 329.109   1
  -2   4   1 4772.61 335.615   9
   2  -4  -1 4262.82 332.795   1
  -2   4   1 4455.51 333.876   1
  -2  -4   1 4511.87 332.322   1
  -2   4   1 4432.62 322.297   8
  -2   4   0 5708.15 423.713   1
   2   4   0 5735.39 422.693   1
  -2   4   0 5814.32 418.934   9
  -2  -4   0 5621.68 422.967   1
   2  -4   0 5841.54 419.479   9
   2  -4   0 5659.71 422.585   1
  -2   4  -1 6473.00 467.802   1
   2  -4   1 6030.72 467.796   1
  -2  -4  -1 5870.21 468.529   1
  -2   4  -1 7055.07 457.205   9
   2   4   1 5807.64 468.709   1
  -2  -4  -2 8811.96 549.443   1
  -2  -4  -2 8918.95 538.227   7
   2  -4   2 7394.40 539.514   1
  -2   4  -2 5999.44 521.877   8
   2  -4   2 7109.08 523.717   5
   2   4   2 6618.77 539.868   9
   2   4   2 8581.92 551.015   1
  -2  -4  -3 23043.7 1586.14  11
   2  -4   3 22107.9 1559.75  10
   2   4   3 23665.5 1592.45   1
   2  -4   3 22184.7 1573.66   5
   2   4   3 23053.5 1589.84   9
  -2   4  -3 20153.5 1573.41   8
   2  -4   3 22267.1 1586.51   1
  -2  -4  -3 22539.0 1578.64   7
  -2  -4  -4 28744.7 1962.06   9
  -2   4  -4 28741.3 1951.33   8
   2   4   4 26377.0 1947.57   7
  -2  -4  -4 27135.7 1956.72  11
   2   4   4 28587.0 1960.30   9
   2  -4   4 28445.5 1948.32   5
   2  -4   4 27309.4 1959.06   1
   2   4   4 24949.9 1956.02   8
   2   4   4 25754.2 1961.07   1
   2  -4   4 28258.7 1956.52  11
   2  -4   4 27049.4 1946.02   6
  -2  -4  -5 29596.8 2143.46   6
  -2  -4  -5 28262.8 2154.77  11
   2  -4   5 31573.7 2164.48   1
   2   4   5 30125.9 2166.78   1
   2   4   5 28703.4 2146.01   7
   2   4   5 31789.1 2158.15   9
   2  -4   5 30386.6 2157.51  11
  -2  -4  -5 32662.2 2164.12   9
   2  -4   5 29611.4 2145.18   6
   2  -4   5 29770.5 2149.00   5
   2  -4   6 4166.06 349.916  11
   2  -4   6 3679.62 348.391   1
  -2   4  -6 3731.11 311.289  18
  -2  -4  -6 3635.12 342.525  11
  -2  -4  -6 4723.03 328.818  30
   2  -4   6 3832.75 336.519   5
   2   4   6 3845.30 338.721   9
   2   4   6 5434.91 380.267   1
  -2  -4  -6 3243.87 322.659   6
   2   4   6 4790.33 324.029  15
   2   4   6 4443.01 343.179   7
  -2   4  -6 3690.49 316.571   4
  -2   4  -6 4032.98 314.744  25
  -2  -4  -7 1896.92 166.044  25
   2   4   7 1782.01 191.639   7
   2  -4   7 1950.12 214.599   1
  -2   4  -7 2119.29 178.321  25
   2  -4   7 2025.75 203.774   5
  -2   4  -7 1969.51 173.882  18
  -2  -4  -7 1687.25 182.843   6
  -2  -4  -7 2018.50 209.886  11
  -2   4  -7 1827.87 176.999   4
   2   4   7 1857.07 194.438   9
   2   4   7 1956.11 220.371   1
   2  -4   7 1679.01 202.350  11
   2   4   7 1776.21 177.267  15
  -2  -4  -7 2130.12 186.645  30
  -2  -4  -7 2206.39 178.922  18
   2   4   7 1831.18 170.299  26
  -2  -4  -8 6104.68 463.107  30
  -2  -4  -8 5413.26 439.858  25
  -2   4  -8 6108.73 451.648  18
  -2  -4  -8 5504.28 448.442  18
  -2   4  -8 6200.97 453.755  25
   2   4   8 5695.87 449.054  26
   2   4   8 5387.19 455.745  15
  -2   4  -8 6112.46 460.926   4
  -2   4  -9 141.452 72.9322  18
   2   4   9 62.8973 59.9524  26
  -2  -4  -9 96.2907 84.8130  30
   2  -4   9 89.2942 66.9388  26
   2   4   9 100.618 80.1455  15
  -2   4  -9 242.002 77.2351  25
  -2  -4  -9 142.901 55.2239  25
  -2  -4  -9 166.496 70.0150  18
   2   4  10 669.153 113.614  26
   2  -4  10 642.804 111.638  26
  -2   4 -10 398.694 106.781  25
   2   4  10 530.109 126.238  15
  -2  -4 -10 537.733 101.966  18
  -2  -4 -10 514.099 86.6078  25
  -2   4 -10 546.384 123.372  30
  -2   4 -10 640.838 109.889  18
  -2  -4 -10 572.153 136.563  30
  -2  -4 -11 3246.13 283.911  18
   2   4  11 4209.31 325.847  15
   2  -4  11 3383.43 293.819  26
  -2   4 -11 3426.17 308.240  30
   2   4  11 3254.08 286.738  26
  -2   4 -11 2913.33 284.360  18
  -2   4 -11 2281.00 277.321  25
   2  -4  12 216.623 93.1938  26
   2   4  12 230.062 133.245  15
  -2   4 -12 250.658 99.8089  25
  -2   4 -12 188.319 86.7609  18
  -2  -4 -12 101.622 73.7519  18
   2   4  12 256.446 90.6757  26
   2  -4  12 254.891 141.234  15
  -2   4 -12 230.940 118.576  30
  -2   4 -13 2616.92 237.156  25
   2  -4  13 2805.81 246.833  26
   2   4  13 3244.15 277.464  15
  -2   4 -13 2468.99 253.338  30
   2   4  13 2163.29 228.391  26
   2  -4  13 3286.15 282.187  15
  -2   4 -13 2324.49 232.270  18
   2  -4  14 102.399 92.1360  15
   2   4  14 53.9961 89.4957  15
  -2   4 -14 96.0954 53.0064  25
  -2   4 -14 101.046 80.2579  23
  -2  -4 -14 92.4048 89.8167  23
   2   4  15 1174.69 145.037  15
   2  -4  15 1469.61 155.923  15
  -2   4 -15 1629.45 149.242  23
  -2  -4 -15 1630.63 148.563  23
   2   4  15 1391.83 156.550   3
   2   4  16 800.680 87.5156   3
  -2   5  16 62.0882 38.1558  15
  -2   5  16 185.561 43.1697   3
  -2  -5  16 127.142 42.7874  15
   2  -5 -15 737.624 92.2630  23
  -2  -5  15 553.334 83.3062  26
  -2   5  15 528.733 100.916  15
  -2   5  15 576.098 101.078   3
   2   5 -15 667.032 92.1465  23
  -2  -5  15 566.174 107.120  15
  -2   5  14 99.6140 65.5765  26
  -2   5  14 120.271 96.6011  15
  -2  -5  14 47.2919 96.2618  15
  -2  -5  14 167.550 81.5405  26
  -2  -5  13 1665.58 185.981  26
  -2   5  13 1458.82 174.807  26
   2   5 -13 1368.22 157.111  30
  -2   5  13 1289.02 191.836  15
  -2   5  12 64.7686 100.099  26
   2   5 -12 55.4334 68.7419  25
  -2  -5  12 122.686 106.622  26
  -2   5  12 59.1603 137.321  15
   2   5 -12 83.1668 76.7147  30
   2   5 -11 11185.1 800.614  25
   2   5 -11 10844.3 805.695  30
  -2   5  11 10369.8 815.577  26
  -2  -5  11 9534.36 790.101  28
  -2  -5  11 11380.3 823.912  26
   2   5 -11 10839.2 792.317  18
   2   5 -10 35.9897 70.1607  30
  -2  -5  10 94.0812 67.7778  28
   2   5 -10 227.328 71.3977  25
   2   5 -10 160.975 67.4222  18
  -2  -5  10 224.589 108.031  26
  -2   5  10 183.881 89.5133  26
  -2   5   9 11804.9 924.735  26
   2   5  -9 12863.7 917.286  25
   2   5  -9 12346.7 927.854  27
  -2  -5   9 12390.6 914.398  28
   2   5  -9 12451.3 910.160  18
  -2   5   8 1094.79 130.634  13
  -2  -5   8 1008.23 119.743  28
   2   5  -8 985.814 118.155  18
   2   5  -8 984.620 122.435  25
   2   5  -8 1166.57 148.228   4
   2   5  -8 1059.55 139.992  27
  -2   5   7 6608.42 592.834   1
   2   5  -7 7721.31 593.090   8
  -2   5   7 7419.20 553.139  13
   2   5  -7 7989.99 552.848  27
  -2   5   7 8029.65 588.388   9
  -2   5   7 7025.56 549.731  26
   2   5  -7 7009.27 549.632   4
   2  -5  -7 6826.72 578.459   6
   2   5  -7 7444.39 544.079  25
  -2   5   7 7139.26 589.232   7
  -2  -5   7 7139.82 540.461  28
  -2  -5   7 7454.55 588.196  11
   2  -5  -7 6571.33 581.816  11
   2   5  -7 6882.16 536.700  18
   2  -5  -7 7428.13 598.464   9
  -2  -5   7 7210.94 593.358   1
   2   5  -6 21623.0 1535.60  27
   2   5  -6 21569.7 1536.96   4
   2  -5  -6 21510.5 1537.19  30
   2  -5  -6 21560.3 1570.47  11
  -2   5   6 22039.2 1540.74  13
  -2   5   6 23039.4 1573.34   9
  -2   5   6 22378.8 1589.85   1
  -2   5   6 22165.1 1577.97   7
  -2  -5   6 20775.2 1566.62  11
   2  -5  -6 22092.1 1582.70   9
  -2   5   6 21493.7 1539.11  26
   2   5  -6 21288.8 1541.05   9
   2  -5  -6 21053.6 1568.50   6
  -2  -5   6 20778.0 1567.20   6
   2   5  -6 20850.5 1531.56  25
   2   5  -6 20166.0 1532.83  21
   2   5  -6 22694.7 1575.88   8
  -2  -5   6 22011.0 1578.02   1
   2  -5  -5 1845.93 181.548  11
  -2   5   5 1922.13 192.376   7
  -2  -5   5 1731.90 183.032   1
  -2   5   5 1860.83 183.740   9
   2   5  -5 1489.96 152.486   9
  -2  -5   5 1851.81 180.954   6
   2  -5  -5 1686.99 186.417   9
   2   5  -5 1675.11 175.579   8
  -2  -5   5 1740.11 177.133  11
  -2   5   5 2047.74 195.655   1
  -2   5   4 9416.17 1117.82   1
   2   5  -4 18289.9 1116.16   9
  -2  -5   4 6666.27 1103.06  11
  -2  -5   4 19080.8 1144.73   1
  -2   5   4 20259.0 1152.24   7
  -2  -5   4 18939.8 1140.82   6
  -2   5   4 21181.3 1151.58   9
   2  -5  -4 19874.3 1157.43   9
   2  -5  -4 19309.6 1141.21  11
  -2  -5   4 18765.9 1124.86  10
  -2   5   4 18593.6 1138.15   8
  -2   5   3 18571.1 1391.05   7
  -2   5   3 20499.6 1385.02   8
  -2  -5   3 19026.9 1375.78  10
  -2  -5   3 20105.9 1388.92   1
   2   5  -3 19858.6 1382.56   5
   2  -5  -3 18357.1 1388.55   7
  -2   5   3 18765.7 1392.03   1
   2   5  -3 20042.3 1371.54   9
   2  -5  -3 17992.0 1383.53  11
   2  -5  -2 133398. 9331.10   7
   2  -5  -2 130211. 9329.59   1
  -2   5   2 139552. 9333.48   1
  -2   5   2 136557. 9321.45   8
  -2  -5   2 130967. 9328.21   1
   2   5  -2 135024. 9323.61   5
  -2   5   2 125980. 9329.49   9
   2   5  -1 2484.67 196.626   1
  -2  -5   1 2335.94 199.643   1
  -2   5   1 2532.26 202.837   1
   2  -5  -1 2421.70 200.297   9
  -2   5   1 2669.38 202.509   9
  -2   5   1 2356.86 184.389   8
   2  -5  -1 2034.95 198.395   1
   2  -5   0 7983.61 624.567   1
  -2   5   0 9222.03 622.553   9
  -2   5   0 8647.54 626.010   1
   2   5   0 8769.81 626.033   1
   2  -5   0 8476.64 623.035   9
  -2  -5   0 8218.68 625.294   1
  -2   5  -1 1023.00 91.0567   9
  -2   5  -1 1160.06 107.509   1
  -2   5  -1 927.482 81.2030   5
  -2  -5  -1 1257.47 111.322   1
   2   5   1 1214.73 114.778   1
   2  -5   1 1071.36 107.477   1
   2  -5   2 127043. 9036.09   1
  -2  -5  -2 127986. 9038.34   1
  -2  -5  -2 126467. 9031.65   7
  -2   5  -2 126664. 9019.41   8
   2   5   2 131468. 9040.47   1
  -2   5  -2 131119. 9011.39   9
  -2   5  -3 8777.48 744.864   8
   2  -5   3 10144.6 762.978   1
  -2  -5  -3 11106.1 758.359   7
   2   5   3 12658.0 777.543   1
  -2  -5  -3 11057.0 764.649  11
   2  -5   3 10185.1 746.831   5
   2   5   3 10416.2 767.011   9
   2  -5   4 23435.7 1718.94  11
   2   5   4 23449.1 1723.34   8
   2   5   4 23789.5 1730.01   1
   2  -5   4 24080.0 1708.46   5
  -2   5  -4 24393.1 1710.95   8
  -2  -5  -4 23366.2 1721.00  11
   2  -5   4 24085.1 1687.67  10
   2  -5   4 24026.4 1724.27   1
   2   5   4 24715.1 1726.31   9
   2   5   5 2784.55 253.122   9
   2  -5   5 2867.21 241.823   5
   2  -5   5 2928.67 242.132   6
   2   5   5 3245.44 264.799   8
   2  -5   5 2853.03 257.321   1
   2   5   5 2639.92 260.745   1
   2  -5   5 2351.22 247.982  11
  -2  -5  -5 2682.65 250.641  11
   2  -5   6 19956.8 1475.01   6
   2   5   6 20698.8 1489.45   9
   2  -5   6 20354.6 1490.74  11
  -2   5  -6 19561.7 1453.30  14
  -2  -5  -6 20155.1 1473.73   6
  -2   5  -6 20725.2 1455.66  25
  -2   5  -6 19264.4 1456.04   4
  -2  -5  -6 19916.3 1489.66  11
  -2  -5  -6 20825.3 1456.29  18
   2  -5   6 20882.0 1499.44   1
  -2   5  -6 20162.9 1452.43  18
   2  -5   6 21004.5 1480.74   5
   2   5   6 20455.8 1457.76  15
   2   5   6 21973.2 1509.87   1
   2   5   6 20786.7 1498.06   8
   2   5   7 4006.20 384.544   1
   2   5   7 4672.73 340.148  26
  -2  -5  -7 4481.44 342.592  18
  -2  -5  -7 3227.84 362.369  11
   2  -5   7 4405.87 387.763   1
  -2  -5  -7 4118.66 328.843  25
  -2  -5  -7 4908.96 352.814  30
  -2   5  -7 4145.69 339.131  25
  -2   5  -7 4441.22 346.609   4
  -2   5  -7 4258.45 337.532  18
   2  -5   7 4183.90 366.334   5
   2   5   7 4368.41 370.214   9
   2  -5   7 3604.97 366.871  11
  -2  -5  -7 3935.18 352.808   6
   2   5   7 4627.68 347.241  15
  -2   5  -8 4081.00 344.386   4
   2   5   8 4160.74 344.319  15
  -2  -5  -8 3912.58 321.625  25
  -2   5  -8 4466.98 340.774  25
   2   5   8 3744.40 329.365  26
  -2   5  -8 4363.02 337.380  18
  -2  -5  -8 3889.81 342.178  30
  -2  -5  -8 4246.06 335.504  18
   2   5   9 6334.40 495.933  26
  -2   5  -9 6319.16 498.550  25
  -2  -5  -9 6009.61 493.300  18
   2   5   9 6749.18 511.845  15
  -2  -5  -9 5965.18 481.854  25
  -2  -5  -9 6895.14 515.949  30
   2   5  10 105.586 98.6061  15
  -2  -5 -10 87.3801 71.3685  18
  -2   5 -10 142.862 86.4561  25
   2  -5  10 112.554 81.5686  26
   2   5  10 71.3700 74.3116  26
  -2   5 -10 187.199 88.7741  18
   2   5  11 5835.49 468.863  26
  -2  -5 -11 5148.43 459.884  18
  -2   5 -11 5679.16 479.966  30
   2  -5  11 6052.50 475.418  26
  -2   5 -11 5559.23 467.631  18
   2   5  11 6975.00 500.809  15
  -2   5 -11 5747.86 469.499  25
   2   5  12 27.0300 70.5847  26
   2  -5  12 59.4991 84.1731  26
   2   5  12 68.8705 119.769  15
  -2  -5 -12 267.335 82.1619  18
  -2   5 -12 152.313 106.762  30
  -2   5 -12 170.993 85.9280  18
  -2   5 -12 127.852 93.8363  25
   2  -5  13 1457.11 184.206  15
   2   5  13 1526.07 184.195  15
  -2   5 -13 1218.70 150.472  18
  -2   5 -13 1382.81 175.691  30
  -2  -5 -13 1632.25 181.973  23
  -2   5 -13 1346.57 158.152  25
   2  -5  13 1442.40 164.052  26
   2  -5  14 210.240 95.4585  15
  -2   5 -14 134.135 60.0499  25
  -2   5 -14 219.164 83.1691  23
   2   5  14 158.208 95.9460   3
   2  -5  14 135.335 60.5044  26
  -2  -5 -14 287.561 86.9863  23
   2   5  14 105.868 87.4897  15
   2  -5  15 217.156 77.9716  15
   2   5  15 151.637 74.8886   3
   2   5  15 255.791 71.2510  15
  -2   5 -15 314.339 70.6555  23
  -2  -5 -15 336.453 66.2758  23
  -2  -6  15 535.051 95.8660  15
  -2   6  15 445.346 89.0537  15
  -2  -6  15 394.115 73.1668  26
   2  -6 -15 511.466 74.7187  23
  -2   6  15 337.354 83.6918   3
   2   6 -15 620.606 81.5375  23
  -2   6  14 558.534 115.414  15
  -2   6  14 225.788 76.5916  26
  -2  -6  14 408.154 118.678  15
  -2   6  14 400.304 103.531   3
  -2  -6  14 403.056 92.3341  26
   2   6 -13 3081.96 279.176  30
  -2  -6  13 3657.73 307.904  26
   2   6 -13 3178.07 273.910  25
  -2   6  13 3362.44 295.104  26
  -2   6  13 3182.86 310.098  15
  -2   6  12 1629.88 211.173  15
   2   6 -12 1289.56 152.922  25
  -2   6  12 1255.82 178.954  26
   2   6 -12 1286.98 155.267  30
  -2  -6  12 1452.61 187.635  26
  -2   6  11 383.696 115.124  26
   2   6 -11 208.426 91.0009  25
  -2  -6  11 390.596 120.903  26
   2   6 -11 357.531 93.1810  30
   2   6 -11 250.372 76.5244  18
  -2  -6  11 327.997 80.7338  28
  -2  -6  10 215.612 74.7798  28
  -2  -6  10 208.026 113.553  26
  -2   6  10 280.849 100.315  26
   2   6 -10 227.518 119.562  27
   2   6 -10 209.945 72.2412  18
   2   6 -10 304.738 83.8037  25
   2   6 -10 288.995 88.3501  30
   2   6  -9 1914.20 195.065  27
   2   6  -9 1393.34 184.783   4
   2   6  -9 1658.02 171.173  25
  -2  -6   9 1630.13 165.554  28
  -2   6   9 1558.76 182.778  26
   2   6  -9 1826.01 166.873  18
   2   6  -8 56944.1 4003.11   4
  -2   6   8 59754.4 4004.69  26
   2   6  -8 58613.9 4000.82  27
  -2  -6   8 56133.9 3988.62  28
   2   6  -8 54322.3 3984.65  18
   2   6  -8 55035.9 3991.23  25
   2  -6  -7 6451.62 581.851   6
  -2   6   7 9300.40 635.009   1
   2   6  -7 7829.84 559.742  27
   2   6  -7 6826.06 549.150  25
  -2  -6   7 6695.15 587.626  11
  -2   6   7 7347.42 559.627  13
   2   6  -7 6669.34 542.742  18
   2   6  -7 6631.65 587.594   8
  -2   6   7 8729.06 567.145  26
   2   6  -7 7703.35 559.410   4
  -2  -6   7 7404.78 548.493  28
  -2   6   7 6642.56 583.831   9
   2  -6  -7 7647.76 609.569   9
  -2   6   7 7484.07 600.824   7
  -2   6   6 1457.70 185.238   7
  -2   6   6 2018.41 164.619  26
  -2  -6   6 1622.98 148.992  28
   2   6  -6 1784.60 157.069  27
  -2   6   6 1744.50 161.833  13
  -2  -6   6 1768.24 187.759  11
   2  -6  -6 1542.47 180.253  11
   2  -6  -6 1655.23 194.005   9
  -2   6   6 1316.31 174.743   9
  -2  -6   6 1422.21 181.313   1
   2   6  -6 1539.83 181.309   8
   2   6  -6 1351.92 147.168   9
   2   6  -6 1640.85 155.468  21
  -2  -6   6 1419.85 175.948   6
  -2   6   6 1976.39 209.842   1
   2   6  -6 1650.40 156.533   4
   2   6  -6 1782.84 156.131  25
  -2  -6   5 1028.90 126.798  11
   2   6  -5 617.838 94.3580   9
   2  -6  -5 1177.73 145.356   9
  -2  -6   5 1146.73 137.932   1
  -2   6   5 922.687 130.095   9
  -2  -6   5 1046.99 111.063  10
  -2  -6   5 953.372 125.744   6
   2   6  -5 793.143 119.082   8
   2  -6  -5 974.405 130.753  11
[truncated: 4,003,045 more chars]
